# Supplementary material for: Integrated analysis of the aqueous humor microbiome and lens capsule transcriptome in high myopia cataract: a pilot study
Source: Front Med (Lausanne). 2026 Jun 16;13:1845205. doi: 10.3389/fmed.2026.1845205 (PMC13314463; doi:10.3389/fmed.2026.1845205)
Supplement: Supplementary file 3 [file Data_Sheet_1.zip]

Archive with 1,118 entries (961 files):
- 1.Community_Structure/
- 1.Community_Structure/Abundance.filtered.anno.utf8.xls
- 1.Community_Structure/abundance/
- 1.Community_Structure/barplot/
- 1.Community_Structure/Circos/
- 1.Community_Structure/flower_plot/
- 1.Community_Structure/heatmap/
- 1.Community_Structure/Krona/
- 1.Community_Structure/abundance/C372089/
- 1.Community_Structure/barplot/C372089/
- 1.Community_Structure/Circos/C372089/
- 1.Community_Structure/flower_plot/C372089/
- 1.Community_Structure/heatmap/C372089/
- 1.Community_Structure/Krona/C372089/
- 1.Community_Structure/abundance/C372089/Class.xls
- 1.Community_Structure/abundance/C372089/Class_lineage.xls
- 1.Community_Structure/abundance/C372089/Family.xls
- 1.Community_Structure/abundance/C372089/Family_lineage.xls
- 1.Community_Structure/abundance/C372089/Genus.xls
- 1.Community_Structure/abundance/C372089/Genus_lineage.xls
- 1.Community_Structure/abundance/C372089/Order.xls
- 1.Community_Structure/abundance/C372089/Order_lineage.xls
- 1.Community_Structure/abundance/C372089/Phylum.xls
- 1.Community_Structure/abundance/C372089/Phylum_lineage.xls
- 1.Community_Structure/abundance/C372089/Species.xls
- 1.Community_Structure/abundance/C372089/Species_lineage.xls
- 1.Community_Structure/barplot/C372089/Class_top15_others.pdf
- 1.Community_Structure/barplot/C372089/Class_top15_others.png
- 1.Community_Structure/barplot/C372089/Class_top15_others_group.pdf
- 1.Community_Structure/barplot/C372089/Class_top15_others_group.png
- 1.Community_Structure/barplot/C372089/Class_top30_others.pdf
- 1.Community_Structure/barplot/C372089/Class_top30_others.png
- 1.Community_Structure/barplot/C372089/Class_top30_others_group.pdf
- 1.Community_Structure/barplot/C372089/Class_top30_others_group.png
- 1.Community_Structure/barplot/C372089/Family_top15_others.pdf
- 1.Community_Structure/barplot/C372089/Family_top15_others.png
- 1.Community_Structure/barplot/C372089/Family_top15_others_group.pdf
- 1.Community_Structure/barplot/C372089/Family_top15_others_group.png
- 1.Community_Structure/barplot/C372089/Family_top30_others.pdf
- 1.Community_Structure/barplot/C372089/Family_top30_others.png
- 1.Community_Structure/barplot/C372089/Family_top30_others_group.pdf
- 1.Community_Structure/barplot/C372089/Family_top30_others_group.png
- 1.Community_Structure/barplot/C372089/Genus_top15_others.pdf
- 1.Community_Structure/barplot/C372089/Genus_top15_others.png
- 1.Community_Structure/barplot/C372089/Genus_top15_others_group.pdf
- 1.Community_Structure/barplot/C372089/Genus_top15_others_group.png
- 1.Community_Structure/barplot/C372089/Genus_top30_others.pdf
- 1.Community_Structure/barplot/C372089/Genus_top30_others.png
- 1.Community_Structure/barplot/C372089/Genus_top30_others_group.pdf
- 1.Community_Structure/barplot/C372089/Genus_top30_others_group.png
- 1.Community_Structure/barplot/C372089/Order_top15_others.pdf
- 1.Community_Structure/barplot/C372089/Order_top15_others.png
- 1.Community_Structure/barplot/C372089/Order_top15_others_group.pdf
- 1.Community_Structure/barplot/C372089/Order_top15_others_group.png
- 1.Community_Structure/barplot/C372089/Order_top30_others.pdf
- 1.Community_Structure/barplot/C372089/Order_top30_others.png
- 1.Community_Structure/barplot/C372089/Order_top30_others_group.pdf
- 1.Community_Structure/barplot/C372089/Order_top30_others_group.png
- 1.Community_Structure/barplot/C372089/Phylum_top15_others.pdf
- 1.Community_Structure/barplot/C372089/Phylum_top15_others.png
- 1.Community_Structure/barplot/C372089/Phylum_top15_others_group.pdf
- 1.Community_Structure/barplot/C372089/Phylum_top15_others_group.png
- 1.Community_Structure/barplot/C372089/Phylum_top30_others.pdf
- 1.Community_Structure/barplot/C372089/Phylum_top30_others.png
- 1.Community_Structure/barplot/C372089/Phylum_top30_others_group.pdf
- 1.Community_Structure/barplot/C372089/Phylum_top30_others_group.png
- 1.Community_Structure/barplot/C372089/Species_top15_others.pdf
- 1.Community_Structure/barplot/C372089/Species_top15_others.png
- 1.Community_Structure/barplot/C372089/Species_top15_others_group.pdf
- 1.Community_Structure/barplot/C372089/Species_top15_others_group.png
- 1.Community_Structure/barplot/C372089/Species_top30_others.pdf
- 1.Community_Structure/barplot/C372089/Species_top30_others.png
- 1.Community_Structure/barplot/C372089/Species_top30_others_group.pdf
- 1.Community_Structure/barplot/C372089/Species_top30_others_group.png
- 1.Community_Structure/Circos/C372089/circlize_plot.pdf
- 1.Community_Structure/Circos/C372089/circlize_plot.png
- 1.Community_Structure/flower_plot/C372089/Class_flower.pdf
- 1.Community_Structure/flower_plot/C372089/Class_flower.png
- 1.Community_Structure/flower_plot/C372089/Family_flower.pdf
- 1.Community_Structure/flower_plot/C372089/Family_flower.png
- 1.Community_Structure/flower_plot/C372089/Genus_flower.pdf
- 1.Community_Structure/flower_plot/C372089/Genus_flower.png
- 1.Community_Structure/flower_plot/C372089/Order_flower.pdf
- 1.Community_Structure/flower_plot/C372089/Order_flower.png
- 1.Community_Structure/flower_plot/C372089/Phylum_flower.pdf
- 1.Community_Structure/flower_plot/C372089/Phylum_flower.png
- 1.Community_Structure/flower_plot/C372089/Species_flower.pdf
- 1.Community_Structure/flower_plot/C372089/Species_flower.png
- 1.Community_Structure/heatmap/C372089/Class_top15_cluster.pdf
- 1.Community_Structure/heatmap/C372089/Class_top15_cluster.png
- 1.Community_Structure/heatmap/C372089/Class_top15_nocluster.pdf
- 1.Community_Structure/heatmap/C372089/Class_top15_nocluster.png
- 1.Community_Structure/heatmap/C372089/Class_top30_cluster.pdf
- 1.Community_Structure/heatmap/C372089/Class_top30_cluster.png
- 1.Community_Structure/heatmap/C372089/Class_top30_nocluster.pdf
- 1.Community_Structure/heatmap/C372089/Class_top30_nocluster.png
- 1.Community_Structure/heatmap/C372089/Family_top15_cluster.pdf
- 1.Community_Structure/heatmap/C372089/Family_top15_cluster.png
- 1.Community_Structure/heatmap/C372089/Family_top15_nocluster.pdf
- 1.Community_Structure/heatmap/C372089/Family_top15_nocluster.png
- 1.Community_Structure/heatmap/C372089/Family_top30_cluster.pdf
- 1.Community_Structure/heatmap/C372089/Family_top30_cluster.png
- 1.Community_Structure/heatmap/C372089/Family_top30_nocluster.pdf
- 1.Community_Structure/heatmap/C372089/Family_top30_nocluster.png
- 1.Community_Structure/heatmap/C372089/Genus_top15_cluster.pdf
- 1.Community_Structure/heatmap/C372089/Genus_top15_cluster.png
- 1.Community_Structure/heatmap/C372089/Genus_top15_nocluster.pdf
- 1.Community_Structure/heatmap/C372089/Genus_top15_nocluster.png
- 1.Community_Structure/heatmap/C372089/Genus_top30_cluster.pdf
- 1.Community_Structure/heatmap/C372089/Genus_top30_cluster.png
- 1.Community_Structure/heatmap/C372089/Genus_top30_nocluster.pdf
- 1.Community_Structure/heatmap/C372089/Genus_top30_nocluster.png
- 1.Community_Structure/heatmap/C372089/Order_top15_cluster.pdf
- 1.Community_Structure/heatmap/C372089/Order_top15_cluster.png
- 1.Community_Structure/heatmap/C372089/Order_top15_nocluster.pdf
- 1.Community_Structure/heatmap/C372089/Order_top15_nocluster.png
- 1.Community_Structure/heatmap/C372089/Order_top30_cluster.pdf
- 1.Community_Structure/heatmap/C372089/Order_top30_cluster.png
- 1.Community_Structure/heatmap/C372089/Order_top30_nocluster.pdf
- 1.Community_Structure/heatmap/C372089/Order_top30_nocluster.png
- 1.Community_Structure/heatmap/C372089/Phylum_top15_cluster.pdf
- 1.Community_Structure/heatmap/C372089/Phylum_top15_cluster.png
- 1.Community_Structure/heatmap/C372089/Phylum_top15_nocluster.pdf
- 1.Community_Structure/heatmap/C372089/Phylum_top15_nocluster.png
- 1.Community_Structure/heatmap/C372089/Phylum_top30_cluster.pdf
- 1.Community_Structure/heatmap/C372089/Phylum_top30_cluster.png
- 1.Community_Structure/heatmap/C372089/Phylum_top30_nocluster.pdf
- 1.Community_Structure/heatmap/C372089/Phylum_top30_nocluster.png
- 1.Community_Structure/heatmap/C372089/Species_top15_cluster.pdf
- 1.Community_Structure/heatmap/C372089/Species_top15_cluster.png
- 1.Community_Structure/heatmap/C372089/Species_top15_nocluster.pdf
- 1.Community_Structure/heatmap/C372089/Species_top15_nocluster.png
- 1.Community_Structure/heatmap/C372089/Species_top30_cluster.pdf
- 1.Community_Structure/heatmap/C372089/Species_top30_cluster.png
- 1.Community_Structure/heatmap/C372089/Species_top30_nocluster.pdf
- 1.Community_Structure/heatmap/C372089/Species_top30_nocluster.png
- 1.Community_Structure/Krona/C372089/Krona.html
- 7.Average/
- 7.Average/1.Community_Structure/
- 7.Average/2.Alpha_Diversity/
- 7.Average/3.PICRUSt2/
- 7.Average/1.Community_Structure/abundance/
- 7.Average/1.Community_Structure/barplot/
- 7.Average/1.Community_Structure/Circos/
- 7.Average/1.Community_Structure/heatmap/
- 7.Average/1.Community_Structure/venn_plot/
- 7.Average/2.Alpha_Diversity/alpha_index_table/
- 7.Average/2.Alpha_Diversity/rank_abundance/
- 7.Average/3.PICRUSt2/COG_predict/
- 7.Average/3.PICRUSt2/KO_predict/
- 7.Average/1.Community_Structure/abundance/C372089/
- 7.Average/1.Community_Structure/barplot/C372089/
- 7.Average/1.Community_Structure/Circos/C372089/
- 7.Average/1.Community_Structure/heatmap/C372089/
- 7.Average/1.Community_Structure/venn_plot/C372089/
- 7.Average/2.Alpha_Diversity/alpha_index_table/C372089/
- 7.Average/2.Alpha_Diversity/rank_abundance/C372089/
- 7.Average/3.PICRUSt2/COG_predict/C372089/
- 7.Average/3.PICRUSt2/KO_predict/C372089/
- 7.Average/1.Community_Structure/abundance/C372089/Class.xls
- 7.Average/1.Community_Structure/abundance/C372089/Class_lineage.xls
- 7.Average/1.Community_Structure/abundance/C372089/Family.xls
- 7.Average/1.Community_Structure/abundance/C372089/Family_lineage.xls
- 7.Average/1.Community_Structure/abundance/C372089/Genus.xls
- 7.Average/1.Community_Structure/abundance/C372089/Genus_lineage.xls
- 7.Average/1.Community_Structure/abundance/C372089/Order.xls
- 7.Average/1.Community_Structure/abundance/C372089/Order_lineage.xls
- 7.Average/1.Community_Structure/abundance/C372089/Phylum.xls
- 7.Average/1.Community_Structure/abundance/C372089/Phylum_lineage.xls
- 7.Average/1.Community_Structure/abundance/C372089/Species.xls
- 7.Average/1.Community_Structure/abundance/C372089/Species_lineage.xls
- 7.Average/1.Community_Structure/barplot/C372089/Class_top15_others.pdf
- 7.Average/1.Community_Structure/barplot/C372089/Class_top15_others.png
- 7.Average/1.Community_Structure/barplot/C372089/Class_top30_others.pdf
- 7.Average/1.Community_Structure/barplot/C372089/Class_top30_others.png
- 7.Average/1.Community_Structure/barplot/C372089/Family_top15_others.pdf
- 7.Average/1.Community_Structure/barplot/C372089/Family_top15_others.png
- 7.Average/1.Community_Structure/barplot/C372089/Family_top30_others.pdf
- 7.Average/1.Community_Structure/barplot/C372089/Family_top30_others.png
- 7.Average/1.Community_Structure/barplot/C372089/Genus_top15_others.pdf
- 7.Average/1.Community_Structure/barplot/C372089/Genus_top15_others.png
- 7.Average/1.Community_Structure/barplot/C372089/Genus_top30_others.pdf
- 7.Average/1.Community_Structure/barplot/C372089/Genus_top30_others.png
- 7.Average/1.Community_Structure/barplot/C372089/Order_top15_others.pdf
- 7.Average/1.Community_Structure/barplot/C372089/Order_top15_others.png
- 7.Average/1.Community_Structure/barplot/C372089/Order_top30_others.pdf
- 7.Average/1.Community_Structure/barplot/C372089/Order_top30_others.png
- 7.Average/1.Community_Structure/barplot/C372089/Phylum_top15_others.pdf
- 7.Average/1.Community_Structure/barplot/C372089/Phylum_top15_others.png
- 7.Average/1.Community_Structure/barplot/C372089/Phylum_top30_others.pdf
- 7.Average/1.Community_Structure/barplot/C372089/Phylum_top30_others.png
- 7.Average/1.Community_Structure/barplot/C372089/Species_top15_others.pdf
- 7.Average/1.Community_Structure/barplot/C372089/Species_top15_others.png
- 7.Average/1.Community_Structure/barplot/C372089/Species_top30_others.pdf
- 7.Average/1.Community_Structure/barplot/C372089/Species_top30_others.png
- 7.Average/1.Community_Structure/Circos/C372089/circlize_plot.pdf
- 7.Average/1.Community_Structure/Circos/C372089/circlize_plot.png
- 7.Average/1.Community_Structure/heatmap/C372089/Class_top15_cluster.pdf
- 7.Average/1.Community_Structure/heatmap/C372089/Class_top15_cluster.png
- 7.Average/1.Community_Structure/heatmap/C372089/Class_top15_nocluster.pdf
- 7.Average/1.Community_Structure/heatmap/C372089/Class_top15_nocluster.png
- 7.Average/1.Community_Structure/heatmap/C372089/Class_top30_cluster.pdf
- 7.Average/1.Community_Structure/heatmap/C372089/Class_top30_cluster.png
- 7.Average/1.Community_Structure/heatmap/C372089/Class_top30_nocluster.pdf
- 7.Average/1.Community_Structure/heatmap/C372089/Class_top30_nocluster.png
- 7.Average/1.Community_Structure/heatmap/C372089/Family_top15_cluster.pdf
- 7.Average/1.Community_Structure/heatmap/C372089/Family_top15_cluster.png
- 7.Average/1.Community_Structure/heatmap/C372089/Family_top15_nocluster.pdf
- 7.Average/1.Community_Structure/heatmap/C372089/Family_top15_nocluster.png
- 7.Average/1.Community_Structure/heatmap/C372089/Family_top30_cluster.pdf
- 7.Average/1.Community_Structure/heatmap/C372089/Family_top30_cluster.png
- 7.Average/1.Community_Structure/heatmap/C372089/Family_top30_nocluster.pdf
- 7.Average/1.Community_Structure/heatmap/C372089/Family_top30_nocluster.png
- 7.Average/1.Community_Structure/heatmap/C372089/Genus_top15_cluster.pdf
- 7.Average/1.Community_Structure/heatmap/C372089/Genus_top15_cluster.png
- 7.Average/1.Community_Structure/heatmap/C372089/Genus_top15_nocluster.pdf
- 7.Average/1.Community_Structure/heatmap/C372089/Genus_top15_nocluster.png
- 7.Average/1.Community_Structure/heatmap/C372089/Genus_top30_cluster.pdf
- 7.Average/1.Community_Structure/heatmap/C372089/Genus_top30_cluster.png
- 7.Average/1.Community_Structure/heatmap/C372089/Genus_top30_nocluster.pdf
- 7.Average/1.Community_Structure/heatmap/C372089/Genus_top30_nocluster.png
- 7.Average/1.Community_Structure/heatmap/C372089/Order_top15_cluster.pdf
- 7.Average/1.Community_Structure/heatmap/C372089/Order_top15_cluster.png
- 7.Average/1.Community_Structure/heatmap/C372089/Order_top15_nocluster.pdf
- 7.Average/1.Community_Structure/heatmap/C372089/Order_top15_nocluster.png
- 7.Average/1.Community_Structure/heatmap/C372089/Order_top30_cluster.pdf
- 7.Average/1.Community_Structure/heatmap/C372089/Order_top30_cluster.png
- 7.Average/1.Community_Structure/heatmap/C372089/Order_top30_nocluster.pdf
- 7.Average/1.Community_Structure/heatmap/C372089/Order_top30_nocluster.png
- 7.Average/1.Community_Structure/heatmap/C372089/Phylum_top15_cluster.pdf
- 7.Average/1.Community_Structure/heatmap/C372089/Phylum_top15_cluster.png
- 7.Average/1.Community_Structure/heatmap/C372089/Phylum_top15_nocluster.pdf
- 7.Average/1.Community_Structure/heatmap/C372089/Phylum_top15_nocluster.png
- 7.Average/1.Community_Structure/heatmap/C372089/Phylum_top30_cluster.pdf
- 7.Average/1.Community_Structure/heatmap/C372089/Phylum_top30_cluster.png
- 7.Average/1.Community_Structure/heatmap/C372089/Phylum_top30_nocluster.pdf
- 7.Average/1.Community_Structure/heatmap/C372089/Phylum_top30_nocluster.png
- 7.Average/1.Community_Structure/heatmap/C372089/Species_top15_cluster.pdf
- 7.Average/1.Community_Structure/heatmap/C372089/Species_top15_cluster.png
- 7.Average/1.Community_Structure/heatmap/C372089/Species_top15_nocluster.pdf
- 7.Average/1.Community_Structure/heatmap/C372089/Species_top15_nocluster.png
- 7.Average/1.Community_Structure/heatmap/C372089/Species_top30_cluster.pdf
- 7.Average/1.Community_Structure/heatmap/C372089/Species_top30_cluster.png
- 7.Average/1.Community_Structure/heatmap/C372089/Species_top30_nocluster.pdf
- 7.Average/1.Community_Structure/heatmap/C372089/Species_top30_nocluster.png
- 7.Average/1.Community_Structure/venn_plot/C372089/Class_venn.pdf
- 7.Average/1.Community_Structure/venn_plot/C372089/Class_venn.png
- 7.Average/1.Community_Structure/venn_plot/C372089/Family_venn.pdf
- 7.Average/1.Community_Structure/venn_plot/C372089/Family_venn.png
- 7.Average/1.Community_Structure/venn_plot/C372089/Genus_venn.pdf
- 7.Average/1.Community_Structure/venn_plot/C372089/Genus_venn.png
- 7.Average/1.Community_Structure/venn_plot/C372089/Order_venn.pdf
- 7.Average/1.Community_Structure/venn_plot/C372089/Order_venn.png
- 7.Average/1.Community_Structure/venn_plot/C372089/Phylum_venn.pdf
- 7.Average/1.Community_Structure/venn_plot/C372089/Phylum_venn.png
- 7.Average/1.Community_Structure/venn_plot/C372089/Species_venn.pdf
- 7.Average/1.Community_Structure/venn_plot/C372089/Species_venn.png
- 7.Average/2.Alpha_Diversity/alpha_index_table/C372089/alpha_estimator_summary.xls
- 7.Average/2.Alpha_Diversity/rank_abundance/C372089/RankAbundance.pdf
- 7.Average/2.Alpha_Diversity/rank_abundance/C372089/RankAbundance.png
- 7.Average/2.Alpha_Diversity/rank_abundance/C372089/taxa.rank.xls
- 7.Average/3.PICRUSt2/COG_predict/C372089/COG_abundance.xls
- 7.Average/3.PICRUSt2/KO_predict/C372089/KO_abundance.xls
- 2.Alpha_Diversity/
- 2.Alpha_Diversity/alpha_boxplot/
- 2.Alpha_Diversity/alpha_index_table/
- 2.Alpha_Diversity/alpha_rarefaction_plot/
- 2.Alpha_Diversity/rank_abundance/
- 2.Alpha_Diversity/specaccum/
- 2.Alpha_Diversity/alpha_boxplot/C372089/
- 2.Alpha_Diversity/alpha_index_table/C372089/
- 2.Alpha_Diversity/alpha_rarefaction_plot/C372089/
- 2.Alpha_Diversity/rank_abundance/C372089/
- 2.Alpha_Diversity/specaccum/C372089/
- 2.Alpha_Diversity/alpha_boxplot/C372089/alpha.Wilcoxon.Group.xls
- 2.Alpha_Diversity/alpha_boxplot/C372089/alpha_estimator_boxplot_chao1.pdf
- 2.Alpha_Diversity/alpha_boxplot/C372089/alpha_estimator_boxplot_chao1.png
- 2.Alpha_Diversity/alpha_boxplot/C372089/alpha_estimator_boxplot_shannon.pdf
- 2.Alpha_Diversity/alpha_boxplot/C372089/alpha_estimator_boxplot_shannon.png
- 2.Alpha_Diversity/alpha_boxplot/C372089/alpha_estimator_boxplot_simpson.pdf
- 2.Alpha_Diversity/alpha_boxplot/C372089/alpha_estimator_boxplot_simpson.png
- 2.Alpha_Diversity/alpha_index_table/C372089/alpha_estimator_summary.xls
- 2.Alpha_Diversity/alpha_rarefaction_plot/C372089/chao1.pdf
- 2.Alpha_Diversity/alpha_rarefaction_plot/C372089/chao1.png
- 2.Alpha_Diversity/alpha_rarefaction_plot/C372089/shannon.pdf
- 2.Alpha_Diversity/alpha_rarefaction_plot/C372089/shannon.png
- 2.Alpha_Diversity/alpha_rarefaction_plot/C372089/simpson.pdf
- 2.Alpha_Diversity/alpha_rarefaction_plot/C372089/simpson.png
- 2.Alpha_Diversity/rank_abundance/C372089/RankAbundance.pdf
- 2.Alpha_Diversity/rank_abundance/C372089/RankAbundance.png
- 2.Alpha_Diversity/rank_abundance/C372089/taxa.rank.xls
- 2.Alpha_Diversity/specaccum/C372089/specaccum_All.pdf
- 2.Alpha_Diversity/specaccum/C372089/specaccum_All.png
- 3.Beta_Diversity/
- 3.Beta_Diversity/adonis/
- 3.Beta_Diversity/anosim/
- 3.Beta_Diversity/Distance/
- 3.Beta_Diversity/Jackknifed/
- 3.Beta_Diversity/NMDS/
- 3.Beta_Diversity/PCA/
[truncated: 818 more entries]
