# Supplementary material for: Integrated analysis of the aqueous humor microbiome and lens capsule transcriptome in high myopia cataract: a pilot study
Source: Front Med (Lausanne). 2026 Jun 16;13:1845205. doi: 10.3389/fmed.2026.1845205 (PMC13314463; doi:10.3389/fmed.2026.1845205)
Supplement: Supplementary file 3 [file Data_Sheet_1.zip › 1.Community_Structure/Abundance.filtered.anno.utf8.xls]

#Kingdom	Phylum	Class	Order	Family	Genus	Species	ChineseName	Isolated	Gram	VFDB	CARD	patho.NHC	patho.MPD	patho.WHO	control-4	case-7	control-3	case-5	control-2	control-6	case-3	control-7	case-4	case-6	case-2	case-1	control-5	control-1
Bacteria	Bacillota_C	Negativicutes	Selenomonadales	Selenomonadaceae	AWVT01	AWVT01_sp000469545	no information	no information	no information	no information	no information	.	.	.	0.0	0.0	0.0	0.0	0.0	0.0	0.0	0.0	0.0	0.0	0.0	0.0	0.0	4.7670772028154055e-05
Bacteria	Bacillota_C	Negativicutes	Selenomonadales	Selenomonadaceae	AWVT01	AWVT01_sp916439735	no information	no information	no information	no information	no information	.	.	.	0.0	0.0	0.0	0.0	0.0	0.0	0.0	0.0	0.0	0.0	0.0	0.0	0.0	0.0001770628675331
Bacteria	Pseudomonadota	Gammaproteobacteria	Nevskiales	OUC007	Abyssibacter	Abyssibacter_profundi	no information	the seawater at a depth of 1000 m in the Mariana Trench at station MT1	Gram-negative	no information	no information	.	.	.	0.0	0.0	0.0	0.0	0.0	0.0002248948038791	0.0	0.0	0.0	0.0	0.0	0.0	0.0	0.0
Bacteria	Pseudomonadota	Gammaproteobacteria	Burkholderiales	Burkholderiaceae_C	Achromobacter	Achromobacter_mucicolens	no information	Human sputum; non-cystic fibrosis patient; Human epiglottis swab	Gram-negative	no information	no information	.	.	.	0.0	0.0	0.0	0.0	0.0	0.0	0.0	0.0	0.0	0.0002656106148385	0.0	0.0	0.0	0.0
Bacteria	Pseudomonadota	Gammaproteobacteria	Burkholderiales	Burkholderiaceae_C	Achromobacter	Achromobacter_xylosoxidans	Ä¾ÌÇÑõ»¯ÎÞÉ«Ð¡¸Ë¾ú	Human cystic fibrosis; Human wound; Human pleural fluid; Antiseptic solution; ear discharge; Water; Human ear discharge; Human blood; Human; Soil or water using Ls-alloisocitrate; human sputum of a cystic fibrosis patient; Hospital environment; Human cerebrospinal fluid; marine sediment; human sputum; Human tracheostoma; Human urine; Human lung; Industrial cooling fluid; Human ear; soil; Human sp…	Gram-negative	no information	=HYPERLINK("Pathogenic/CARD/Achromobacter_xylosoxidans.html","Achromobacter_xylosoxidans.html")	.	.	.	0.0	0.0	0.0	0.0	0.0	0.0005580333685035	0.0	0.0	0.0	0.0	0.0	0.0	0.0	0.0
Bacteria	Pseudomonadota	Gammaproteobacteria	Burkholderiales	Burkholderiaceae_B	Acidovorax_A	Acidovorax_A_wautersii	no information	human blood	Gram-negative	no information	no information	.	.	.	0.0	0.0	0.0	0.0	0.0	0.0004382295944745	0.0	0.0	0.0	0.0	0.0	0.0	0.0	0.0
Bacteria	Pseudomonadota	Gammaproteobacteria	Burkholderiales	Burkholderiaceae_B	Acidovorax	Acidovorax_temperans	no information	Human infection; human urine; Active sludge; Human wound; Human secretion; Water; Human blood; Human newborn; Human drain; Human; Dialysis equipment; Human cerebrospinal fluid; Human bronchial secretion; Industry; Human urine; Human liver; Tap water; Human abscess; Well water; Hospital tap water; Lab sink drain; Human trachea	Gram-negative	no information	no information	.	.	.	0.0	0.0	0.0	0.0	0.0068750821395715	0.0008260154946213	0.0	0.0	0.0	0.0008996810675549	0.0220337980196593	0.0249120452280722	0.0	0.0
Bacteria	Pseudomonadota	Gammaproteobacteria	Pseudomonadales	Moraxellaceae	Acinetobacter	Acinetobacter_baumannii	±«ÊÏ²»¶¯¸Ë¾ú; ²»¶¯¸Ë¾ú	Human sputum; Human blood; Human wound; Human urine; Sludge; Patient; Human clinical specimen; Human abdominal; urine; human; Human pulmonary brush; Urine; Human osteitis; Patient sputum; cerebrospinal fluid; Human trachea; clinical isolate	Gram-variable	=HYPERLINK("Pathogenic/VFDB/Acinetobacter_baumannii.html","Acinetobacter_baumannii.html")	=HYPERLINK("Pathogenic/CARD/Acinetobacter_baumannii.html","Acinetobacter_baumannii.html")	*	*	.	0.0	0.0	0.0	0.0	0.0	0.0	0.0	0.0	0.0	0.0124417603792842	0.0	0.0	0.0	0.0
Bacteria	Pseudomonadota	Gammaproteobacteria	Pseudomonadales	Moraxellaceae	Acinetobacter	Acinetobacter_geminorum	no information	no information	unknown	no information	no information	.	.	.	0.0	0.0	0.0	0.0	0.0	0.006340141830854	0.0	0.0	0.0	0.0	0.0	0.0	0.0	0.0
Bacteria	Pseudomonadota	Gammaproteobacteria	Pseudomonadales	Moraxellaceae	Acinetobacter	Acinetobacter_johnsonii	Ô¼ÊÏ²»¶¯¸Ë¾ú	Human sputum; Human blood; Environment; Human perineum; spacecraft-associated clean room class ISO 8; human duodenum; Fresh water stream; Human larynx; spacecraft-associated clean room class ISO 5	Gram-negative	no information	=HYPERLINK("Pathogenic/CARD/Acinetobacter_johnsonii.html","Acinetobacter_johnsonii.html")	.	.	.	0.0	0.0	0.0	0.0	0.0	0.0	0.0	0.0	0.0	0.0007688728324275	0.0316782473805121	0.0	0.0	0.0
Bacteria	Pseudomonadota	Gammaproteobacteria	Pseudomonadales	Moraxellaceae	Acinetobacter	Acinetobacter_junii	ÇíÊÏ²»¶¯¸Ë¾ú	Leg wound; Wastewater treatment plant; Human perineum; human urine	Gram-negative	no information	no information	.	.	.	0.0	0.0	0.0	0.0	0.0101503975555264	0.0052829260705623	0.0	0.0	0.0	0.0047829881393877	0.0	0.0992124016954723	0.0	0.027339187758146
Bacteria	Pseudomonadota	Gammaproteobacteria	Pseudomonadales	Moraxellaceae	Acinetobacter	Acinetobacter_radioresistens	¿¹·øÉä²»¶¯¸Ë¾ú	Human infection; Human blood; cotton tampon; Human wound; Industry; Human urine; Human forehead; Human peritoneal dialysis fluid; Human eye	Gram-negative	no information	=HYPERLINK("Pathogenic/CARD/Acinetobacter_radioresistens.html","Acinetobacter_radioresistens.html")	.	.	.	0.0	0.0	0.0	0.0	0.0	0.0	0.0	0.0	0.0	0.0	0.0400287095371747	0.0	0.0	0.0
Bacteria	Actinomycetota	Actinomycetia	Mycobacteriales	Pseudonocardiaceae	Actinoalloteichus	Actinoalloteichus_cyanogriseus	À¶»ÒÒì±Ú·ÅÏß¾ú¾ú; À¶»ÒÒì±Ú·ÅÏß¾ú	rice straw; soil	Gram-positive	no information	no information	.	.	.	0.0	0.0	0.0	0.0	0.0	0.0003940913619376	0.0	0.0	0.0	0.0	0.0	0.0	0.0	0.0054174427354851
Bacteria	Actinomycetota	Actinomycetia	Actinomycetales	Actinomycetaceae	Actinomyces	Actinomyces_sp000220835	no information	no information	no information	no information	no information	*	.	.	0.0	0.0	0.0001482534213311	0.0	4.51767643579979e-05	0.0	0.0	0.0	0.0	0.0	7.460363602686822e-05	0.0	0.0	0.000333695404197
Bacteria	Actinomycetota	Actinomycetia	Actinomycetales	Actinomycetaceae	Actinomyces	Actinomyces_sp002999235	no information	no information	no information	no information	no information	*	.	.	0.0	0.0	0.0	0.0	0.0	0.0	0.0	0.0	0.0	0.0	0.0	0.0	0.0	0.000102151654346
Bacteria	Actinomycetota	Actinomycetia	Actinomycetales	Actinomycetaceae	Actinomyces	Actinomyces_sp915069725	no information	no information	no information	no information	no information	*	.	.	0.0	0.0	0.0	0.0	0.0	0.0	0.0	0.0	0.0	0.0	0.0	0.0	0.0	0.0004562773894122
Bacteria	Actinomycetota	Actinomycetia	Mycobacteriales	Pseudonocardiaceae	Actinomycetospora	Actinomycetospora_chiangmaiensis	ÇåÂõ·ÅÏßÁ´æß¾ú	soil sample from tropical rain forest	Gram-positive	no information	no information	.	.	.	0.0	0.0	0.0	0.0	0.0	0.0	0.0	0.0	0.0	0.0002426442834804	0.0	0.0	0.0	0.0
Bacteria	Actinomycetota	Actinomycetia	Mycobacteriales	Micromonosporaceae	Actinoplanes	Actinoplanes_nipponensis	no information	no information	Gram-positive	no information	no information	.	.	.	0.0	0.0	0.0	0.0	0.0	5.464733552203212e-05	0.0	0.0	0.0	0.0	0.0	0.0	0.0	0.0022473363956127
Bacteria	Actinomycetota	Actinomycetia	Propionibacteriales	Actinopolymorphaceae	Actinopolymorpha	Actinopolymorpha_pittospori	no information	no information	unknown	no information	no information	.	.	.	0.0	0.0029227180374746	0.0	0.0	0.0	4.098550164152408e-05	0.0	0.0	0.0	0.0	0.0	0.0	0.0	0.0
Bacteria	Actinomycetota	Actinomycetia	Propionibacteriales	Nocardioidaceae	Aeromicrobium	Aeromicrobium_fastidiosum	no information	herbage	unknown	no information	no information	.	.	.	0.0	0.0	0.0	0.0	0.0	0.0	0.0	0.0	0.0	0.000106843367623	0.0	0.0	0.0	0.0
Bacteria	Actinomycetota	Actinomycetia	Propionibacteriales	Nocardioidaceae	Aeromicrobium	Aeromicrobium_phragmitis	no information	no information	unknown	no information	no information	.	.	.	0.0	0.0	0.0	0.0	0.0	0.0010414521058139	0.0	0.0	0.0	0.0	0.0	0.0	0.0	0.0030509294098016
Bacteria	Actinomycetota	Actinomycetia	Propionibacteriales	Nocardioidaceae	Aeromicrobium	Aeromicrobium_sp001423335	no information	no information	no information	no information	no information	.	.	.	0.0	0.0	0.0	0.0	0.0	0.0	0.0	0.0073701095607041	0.0	0.0002636135425464	0.0	0.0	0.0	0.0
Bacteria	Actinomycetota	Actinomycetia	Propionibacteriales	Nocardioidaceae	Aeromicrobium	Aeromicrobium_sp014334735	no information	no information	no information	no information	no information	.	.	.	0.0	0.0	0.0	0.0	0.0	0.0004865714682055	0.0	0.0	0.0	0.0	0.0	0.0	0.0	0.0
Bacteria	Pseudomonadota	Gammaproteobacteria	Enterobacterales_A	Aeromonadaceae	Aeromonas	Aeromonas_media	ÖÐ¼äÆøµ¥°û¾ú	pasteurized milk; surface water; minced meat; fish farm effluent; River water	Gram-negative	no information	=HYPERLINK("Pathogenic/CARD/Aeromonas_media.html","Aeromonas_media.html")	*	.	.	0.0	0.0	0.0	0.0	0.0051604185832566	0.0	0.0	0.0	0.0	0.0005531890248894	0.0	0.0	0.0	0.0
Bacteria	Pseudomonadota	Alphaproteobacteria	Rhizobiales	Xanthobacteraceae	Afipia	Afipia_broomeae	²¼ÊÏ°¢·Æ²¨¾ú; ²¼Â³ÊÏ¾ú	Industry; sputum; Product/Environment	Gram-negative	no information	no information	*	.	.	0.0	0.0	0.0	0.0	0.0	0.000130312877014	0.0	0.0	0.0	0.0003025564522408	0.0	0.0	0.0	0.0
Bacteria	Pseudomonadota	Alphaproteobacteria	Rhizobiales	Xanthobacteraceae	Afipia	Afipia_sp000497575	no information	no information	no information	no information	no information	*	.	.	0.0	0.0	0.0	0.0	0.0	0.0005906115877571	0.0	0.0	0.0	0.0	0.0	0.0	0.0	0.0
Bacteria	Pseudomonadota	Alphaproteobacteria	Rhizobiales	Xanthobacteraceae	Afipia	Afipia_sp021502575	no information	no information	no information	no information	no information	*	.	.	0.0	0.0	0.0	0.0	0.0	0.0004214150296986	0.0	0.0	0.0	0.0	0.0	0.0	0.0	0.0
Bacteria	Bacillota_A	Clostridia	Lachnospirales	Lachnospiraceae	Agathobacter	Agathobacter_rectalis	no information	no information	Gram-positive	no information	no information	.	.	.	0.0	0.0	0.0	0.0	0.0	0.0105437830248565	0.0	0.0	0.0	0.0033550814505933	0.0	0.0	0.0	0.0
Bacteria	Verrucomicrobiota	Verrucomicrobiae	Verrucomicrobiales	Akkermansiaceae	Akkermansia	Akkermansia_muciniphila	ÊÈÕ³µ°°×°¢¿ËÂüÊÏ¾ú; ÊÈð¤µ°°×°¢¿ËÂüÊÏ¾ú	C57BL/6J wildtype mouse; human intestinal tract	Gram-negative	no information	no information	.	.	.	0.0004308206480585	0.0	0.0966458941470582	0.0	0.0	0.0	0.0	0.0	0.0	0.0	0.0	0.0	0.0	0.0
Bacteria	Pseudomonadota	Gammaproteobacteria	Burkholderiales	Burkholderiaceae_C	Alcaligenes	Alcaligenes_ammonioxydans	no information	no information	no information	no information	no information	.	.	.	0.0	0.0	0.0	0.0	0.0	0.0002059784185061	0.0	0.0	0.0	0.0	0.0	0.0	0.0	0.0
Bacteria	Pseudomonadota	Gammaproteobacteria	Burkholderiales	Burkholderiaceae_C	Alcaligenes	Alcaligenes_phenolicus	no information	no information	no information	no information	no information	.	.	.	0.0	0.0	0.0	0.0	0.0	0.0003226294616396	0.0	0.0	0.0173348875632222	0.0	0.0	0.0	0.0	0.0
Bacteria	Pseudomonadota	Alphaproteobacteria	Kiloniellales	DSM_21159	Algihabitans	Algihabitans_sp006969625	no information	no information	no information	no information	no information	.	.	.	0.0	0.0	0.0	0.0	0.0	9.668374746205672e-05	0.0	0.0	0.0	0.0	0.0033700263170756	0.0	0.0	0.0
Bacteria	Pseudomonadota	Gammaproteobacteria	Enterobacterales_A	Alteromonadaceae	Alishewanella	Alishewanella_agri	ÍÁÈÀÒìÏ£ÍßÊÏ¾ú	soil	Gram-negative	no information	no information	.	.	.	0.0	0.0	0.0	0.0	0.0	0.0	0.0	0.0297436564414139	0.0	0.0	0.0	0.0	0.0	0.0
Bacteria	Bacteroidota	Bacteroidia	Bacteroidales	Rikenellaceae	Alistipes	Alistipes_excrementigallinarum	no information	no information	no information	no information	no information	.	.	.	0.0	0.0	0.0	0.0	0.0	0.0	0.0	0.0	0.0	0.0	0.0	0.0	0.0	0.008873573707526
Bacteria	Bacteroidota	Bacteroidia	Bacteroidales	Rikenellaceae	Alistipes	Alistipes_onderdonkii	°ºÊÏ±ðÑù¸Ë¾ú	human abdominal abscess; human faeces; Human blood; Feces of woman	Gram-negative	no information	no information	.	.	.	0.0232577874095931	0.0	0.0001891509168707	0.0223172347344332	0.0	0.0031127963041587	0.0138327341837968	0.0	0.0	0.0	0.0023435831869129	0.0	0.0217857985373908	0.0
Bacteria	Bacteroidota	Bacteroidia	Bacteroidales	Rikenellaceae	Alistipes	Alistipes_sp002362235	no information	no information	no information	no information	no information	.	.	.	0.0	0.0	0.0	0.0	0.0	0.0	0.0	0.0	0.0	0.0	0.0119365817642986	0.0	0.0	0.0
Bacteria	Bacillota	Bacilli	Bacillales_H	Salisediminibacteriaceae	Alkalicoccus	Alkalicoccus_luteus	no information	no information	unknown	no information	no information	.	.	.	0.0	0.0	0.0	0.0	0.0	0.0022037588959557	0.0	0.0172485337197995	0.0211323021866968	0.0011353355980132	0.0	0.0	0.0	0.0226061611067795
Bacteria	Bacteroidota	Bacteroidia	Bacteroidales	Bacteroidaceae	Alloprevotella	Alloprevotella_sp000318095	no information	no information	no information	no information	no information	.	.	.	0.0	0.0	0.000454984637878	0.0	0.0	0.0	0.0	0.0001610276038473	0.0	0.0	0.0	0.0	0.0	0.0002792145218791
Bacteria	Bacteroidota	Bacteroidia	Bacteroidales	Bacteroidaceae	Alloprevotella	Alloprevotella_sp003639005	no information	no information	no information	no information	no information	.	.	.	0.0013185722864824	0.0001866205132064	0.0033024727648239	0.0	0.0001088349323169	0.0	0.0	0.0	0.0	0.0	0.0	0.0	0.0	0.0005448088231788
Bacteria	Bacteroidota	Bacteroidia	Bacteroidales	Bacteroidaceae	Alloprevotella	Alloprevotella_sp015257125	no information	no information	no information	no information	no information	.	.	.	0.0014001671061906	0.0001806004966513	0.0038392523937813	0.0	0.0005790839794978	0.0	0.000412382224533	0.0	0.0	0.0	0.0	0.0	0.0	0.0010896176463577
Bacteria	Bacteroidota	Bacteroidia	Bacteroidales	Bacteroidaceae	Alloprevotella	Alloprevotella_sp900095835	no information	no information	no information	no information	no information	.	.	.	0.0	0.0	0.0004243115162234	0.0	0.0003511466684188	0.0	0.0009233775897153	0.0	0.0	0.0	0.0	0.0	0.0	0.000950010385418
Bacteria	Bacteroidota	Bacteroidia	Bacteroidales	Bacteroidaceae	Alloprevotella	Alloprevotella_sp905369775	no information	no information	no information	no information	no information	.	.	.	0.0018473067181909	0.0001745804800963	0.0057307615624886	0.0	0.0007330956761729	0.0	0.0007620106322893	0.0	0.0002285632189537	0.0	0.0	0.0	0.000241802311866	0.0017297680135926
Bacteria	Bacteroidota	Bacteroidia	Bacteroidales	Bacteroidaceae	Alloprevotella	Alloprevotella_sp916438195	no information	no information	no information	no information	no information	.	.	.	0.000394918927387	0.0	0.0011451298751092	0.0	0.0004004304113548	0.0	0.0	0.0	0.0002089720859005	0.0	0.0	0.0	0.0	0.0004733026651363
Bacteria	Bacteroidota	Bacteroidia	Bacteroidales	Bacteroidaceae	Alloprevotella	Alloprevotella_tannerae	no information	Human gingival crevice of adult with gingivitis	unknown	no information	no information	.	.	.	0.0002252017023943	0.0	0.0016921338779516	0.0	0.0	0.0	0.0	0.0	0.0	0.0	0.0	0.0	0.0	0.000333695404197
Bacteria	Bacteroidota	Bacteroidia	Bacteroidales	Bacteroidaceae	Alloprevotella	Alloprevotella_tannerae_A	no information	Human gingival crevice of adult with gingivitis	unknown	no information	no information	.	.	.	0.0011292723047596	0.0	0.0039108230109758	0.0	0.0005195327901169	0.0	0.0	0.0	0.0	0.0	0.0	0.0	0.0	0.0011815541352689
Bacteria	Bacteroidota	Bacteroidia	Bacteroidales	Bacteroidaceae	Alloprevotella	Alloprevotella_tannerae_B	no information	Human gingival crevice of adult with gingivitis	unknown	no information	no information	.	.	.	0.0013316274576357	0.0	0.0037830183374145	0.0	0.0003039164147719	0.0	0.0	0.0	0.0	0.0	0.0	0.0	0.0	0.0010759974257781
Bacteria	Pseudomonadota	Alphaproteobacteria	Rhizobiales	Rhizobiaceae	Allorhizobium	Allorhizobium_rosettiformans	no information	no information	no information	no information	no information	.	.	.	0.0	0.0	0.0	0.0	0.0	0.000317374910147	0.0	0.0	0.0	0.0	0.0	0.0	0.0124557678697804	0.0
Bacteria	Bacillota_C	Negativicutes	Veillonellales	Megasphaeraceae	Anaeroglobus	Anaeroglobus_micronuciformis	no information	no information	no information	no information	no information	.	.	.	0.0031006031489072	0.0	0.0072235201496846	0.0	0.0009240701800498	0.0	0.0	0.0	0.0003101929400086	0.0	0.0	0.0	0.0	0.0016514517452607
Bacteria	Actinomycetota	Actinomycetia	Actinomycetales	Cellulomonadaceae	Antribacter	Antribacter_sp021568775	no information	no information	no information	no information	no information	.	.	.	0.0	0.0	0.0	0.0	0.0	0.000437178684176	0.0	0.0	0.0	0.0	0.0	0.0	0.0	0.0
Bacteria	Pseudomonadota	Gammaproteobacteria	Burkholderiales	Burkholderiaceae_B	Aquabacterium	Aquabacterium_olei	no information	oil-contaminated soil	unknown	no information	no information	.	.	.	0.0	0.0	0.0	0.0	0.0	0.0004256186708926	0.0	0.0	0.0	0.0	0.0	0.0	0.0	0.0
Bacteria	Pseudomonadota	Gammaproteobacteria	Burkholderiales	Burkholderiaceae_B	Aquabacterium	Aquabacterium_sp022566735	no information	no information	no information	no information	no information	.	.	.	0.0	0.0	0.0	0.0	0.0	0.0002080802391031	0.0	0.0	0.0	0.0	0.0	0.0	0.0	0.0
Bacteria	Pseudomonadota	Gammaproteobacteria	Burkholderiales	Burkholderiaceae_B	Aquabacterium	Aquabacterium_sp913773725	no information	no information	no information	no information	no information	.	.	.	0.0	0.0	0.0	0.0	0.0	6.515643850703832e-05	0.0	0.0	0.0	0.0	0.0	0.0	0.0	0.0
Bacteria	Pseudomonadota	Alphaproteobacteria	Rhizobiales	Rhizobiaceae	Aquamicrobium_A	Aquamicrobium_A_sp000526635	no information	no information	no information	no information	no information	.	.	.	0.0	0.0	0.0	0.0	0.0	9.037828567105308e-05	0.0	0.0	0.0	0.0	0.0	0.0	0.0	0.0
Bacteria	Actinomycetota	Actinomycetia	Propionibacteriales	Propionibacteriaceae	Arachnia	Arachnia_antarctica	no information	no information	no information	no information	no information	.	.	.	0.0	0.0	0.0	0.0	0.0	0.001453408942826	0.0	0.0	0.0	0.0013010925982508	0.005808793453402	0.0	0.0	0.0
Bacteria	Actinomycetota	Actinomycetia	Propionibacteriales	Propionibacteriaceae	Arachnia	Arachnia_rubra	no information	no information	unknown	no information	no information	.	.	.	0.0	0.0	0.0	0.0	0.0	0.0	0.0	0.0	0.0	0.0	0.0	0.0	0.0	0.000180467922678
Bacteria	Actinomycetota	Actinomycetia	Actinomycetales	Micrococcaceae	Arthrobacter	Arthrobacter_polychromogenes	no information	no information	no information	no information	no information	.	.	.	0.0	0.0	0.0185930239096983	0.0	0.0	0.0	0.0	0.0	0.0	0.0	0.0	0.0	0.0	0.0
Bacteria	Actinomycetota	Actinomycetia	Mycobacteriales	Micromonosporaceae	Asanoa	Asanoa_iriomotensis	no information	no information	Gram-positive	no information	no information	.	.	.	0.0	0.0	0.0	0.0	0.0012936982520697	0.0018895367167038	0.0	0.0	0.0	0.0007628816155514	0.0	0.0	0.0	0.0
Bacteria	Actinomycetota	Actinomycetia	Mycobacteriales	Micromonosporaceae	Asanoa	Asanoa_siamensis	no information	no information	Gram-positive	no information	no information	.	.	.	0.0	0.0	0.0	0.0	0.0	0.0	0.0	0.0	0.0	0.0001777394339897	0.0	0.0	0.0	0.0
Fungi	Ascomycota	Eurotiomycetes	Eurotiales	Aspergillaceae	Aspergillus	Aspergillus_flavus	°ô»ÆÇúÃ¹; »ÆÇúÃ¹	no information	no information	no information	no information	*	.	.	0.0	0.0	0.0	0.0	0.0	0.0010404011955154	0.0	0.0	0.0	0.0	0.0	0.0	0.0	0.0
Fungi	Ascomycota	Eurotiomycetes	Eurotiales	Aspergillaceae	Aspergillus	Aspergillus_fumigatus	ÑÌÇúÃ¹	no information	no information	no information	=HYPERLINK("Pathogenic/CARD/Aspergillus_fumigatus.html","Aspergillus_fumigatus.html")	*	.	*	0.0	0.0	0.0	0.0	0.0	5.254551492503082e-05	0.0	0.0	0.0	0.0	0.0	0.0	0.0	0.0
Bacteria	Pseudomonadota	Alphaproteobacteria	Rhizobiales	Rhizobiaceae	Aureimonas	Aureimonas_sp001463765	no information	no information	no information	no information	no information	.	.	.	0.0	0.0	0.0	0.0	0.0	0.0002438111892521	0.0	0.0	0.0	0.0	0.0	0.0	0.0	0.0
Bacteria	Bacillota	Bacilli	Bacillales	Bacillaceae	Bacillus	Bacillus_subtilis	¿Ý²ÝÑ¿°û¸Ë¾ú; ¿Ý²ÝÑ¿æß¸Ë¾ú	spacecraft-associated clean room class ISO 5; cleanroom facility; parachute; spacecraft-associated clean room class ISO 8; boiled hay; cleanroom; air; soil or fermented soybean; soybeans; cornstarch; caecal content; wildtype C57BL/6 mouse treated with ampicillin; Potato tubers; soil	Gram-positive	=HYPERLINK("Pathogenic/VFDB/Bacillus_subtilis.html","Bacillus_subtilis.html")	=HYPERLINK("Pathogenic/CARD/Bacillus_subtilis.html","Bacillus_subtilis.html")	.	.	.	0.0	0.0	0.0	0.0	0.0	0.0016877619393917	0.0	0.0	0.0	0.0	0.0	0.0	0.0	0.0
Bacteria	Bacteroidota	Bacteroidia	Bacteroidales	CAJPTX01	Bacteroides_D	Bacteroides_D_sp013333195	no information	no information	no information	no information	no information	.	.	.	0.0002447844591242	0.0	0.0004243115162234	0.0	0.0	0.0	0.0	0.0	0.0	0.0	0.0	0.0	0.0	0.000282619577024
Bacteria	Bacteroidota	Bacteroidia	Bacteroidales	CAJPTX01	Bacteroides_D	Bacteroides_D_sp905373475	no information	no information	no information	no information	no information	.	.	.	0.0	9.933027315825232e-05	0.0	0.0	0.0	0.0	0.0	0.0	0.0	0.0	0.0	0.0	0.0	0.0001123668197806
Bacteria	Bacteroidota	Bacteroidia	Bacteroidales	Bacteroidaceae	Bacteroides	Bacteroides_heparinolyticus	no information	subgingival dental plaque	no information	no information	no information	.	.	.	0.0	0.0	0.0002913946557197	0.0	0.0	0.0	0.0	0.0	0.0	0.0	0.0	0.0	0.0	0.0
Bacteria	Bacteroidota	Bacteroidia	Bacteroidales	Bacteroidaceae	Bacteroides	Bacteroides_stercoris	·à±ãÄâ¸Ë¾ú	human faeces; Human blood	unknown	no information	no information	.	.	.	0.0	0.0	0.0	0.0	0.0	0.0015595508829748	0.0	0.0	0.0	0.0	0.0	0.0	0.0	0.0
Bacteria	Bacteroidota	Bacteroidia	Bacteroidales	Bacteroidaceae	Bacteroides	Bacteroides_uniformis	no information	Human ascitic fluid; Human abdomen; Human blood; Human wound; clinical specimen; human faeces	Gram-negative	no information	no information	.	.	.	0.0	0.0	0.0	0.0	0.0	0.006975942561447	0.0	0.0	0.0	0.0	0.0	0.0	0.0	0.0
Bacteria	Actinomycetota	Thermoleophilia	Solirubrobacterales	Solirubrobacteraceae	Baekduia	Baekduia_sp016215085	no information	no information	no information	no information	no information	.	.	.	0.0	0.0	0.0	0.0	0.0010431725588116	0.0	0.0	0.0	0.0	0.0	0.0	0.0	0.0	0.0
Bacteria	Actinomycetota	Actinomycetia	Actinomycetales	Bifidobacteriaceae	Bifidobacterium	Bifidobacterium_animalis	¶¯ÎïË«Æç¸Ë¾ú; ¶¯ÎïË«Æç¸Ë¾úÈéÑÇÖÖ	Human blood; Industry; chicken faeces; caecal content; TNF; C57BL/6J wildtype mouse; yoghurt; rat faeces	Gram-positive	no information	no information	.	.	.	0.0055288649834198	0.0114741515539165	0.0	0.0	0.0	0.0	0.0	0.0	0.0	0.0	0.0	0.0	0.0	0.0
Bacteria	Actinomycetota	Actinomycetia	Actinomycetales	Bifidobacteriaceae	Bifidobacterium	Bifidobacterium_bifidum	ÎÚÀ­Ä·²®¿Ë»ô¶ûµÂÊÏ¾ú; Ë«ÆçË«Æç¸Ë¾ú	Human blood; stool of breast-fed infant; Human vagina; Industrial starter culture; intestine of adult	Gram-positive	no information	=HYPERLINK("Pathogenic/CARD/Bifidobacterium_bifidum.html","Bifidobacterium_bifidum.html")	.	.	.	0.0	0.0	0.0	0.0	0.0	0.0003730731559676	0.0	0.0	0.0	0.0	0.0	0.0	0.0	0.0
Bacteria	Actinomycetota	Actinomycetia	Actinomycetales	Bifidobacteriaceae	Bifidobacterium	Bifidobacterium_globosum	no information	no information	unknown	no information	no information	.	.	.	0.0	0.0	0.0	0.0	0.0	8.617464447705048e-05	0.0	0.0	0.0	0.0	0.0	0.0	0.0	0.0
Bacteria	Actinomycetota	Actinomycetia	Actinomycetales	Bifidobacteriaceae	Bifidobacterium	Bifidobacterium_thermophilum	ÊÈÈÈË«Æç¸Ë¾ú	pig faeces; bovine rumen; rumen; feces; pig	Gram-variable	no information	no information	.	.	.	0.0192596412438967	0.0	0.0	0.0	0.0	0.0	0.0	0.0	0.0	0.0	0.0	0.0	0.0	0.0
Bacteria	Actinomycetota	Actinomycetia	Mycobacteriales	Geodermatophilaceae	Blastococcus	Blastococcus_massiliensis	no information	no information	no information	no information	no information	.	.	.	0.0	0.0	0.0	0.0	0.0	0.0	0.0	0.0129038851006111	0.0	0.0	0.0	0.0	0.0	0.0
Bacteria	Actinomycetota	Actinomycetia	Mycobacteriales	Geodermatophilaceae	Blastococcus	Blastococcus_sp016612865	no information	no information	no information	no information	no information	.	.	.	0.0	0.0	0.0	0.0	0.0	0.0	0.0	0.0	0.0109155262994634	0.0	0.0	0.0	0.0	0.0
Bacteria	Actinomycetota	Actinomycetia	Mycobacteriales	Geodermatophilaceae	Blastococcus	Blastococcus_sp900102425	no information	no information	no information	no information	no information	.	.	.	0.0	0.0	0.0	0.0	0.0	0.0001250583255215	0.0	0.0	0.0	0.0	0.0	0.0	0.0	0.0
Bacteria	Actinomycetota	Actinomycetia	Actinomycetales	Actinomycetaceae	Bogoriella	Bogoriella_caseilytica	no information	soda soil	Gram-positive	no information	no information	.	.	.	0.0	0.0	0.0	0.0	0.0	0.0	0.0	0.0	0.0	0.0006800031154326	0.0	0.0	0.0	0.0
Bacteria	Pseudomonadota	Gammaproteobacteria	Burkholderiales	Burkholderiaceae_C	Bordetella_A	Bordetella_A_sp002261265	no information	no information	no information	no information	no information	.	.	.	0.0	0.0	0.0	0.0	0.0	0.0012022413814844	0.0	0.0	0.0	0.0	0.0	0.0	0.0	0.0
Bacteria	Pseudomonadota	Alphaproteobacteria	Rhizobiales	Beijerinckiaceae	Bosea	Bosea_sp008253865	no information	no information	no information	no information	no information	.	.	.	0.0	0.0	0.0	0.0	0.0009733539229858	0.0	0.0	0.0	0.0	0.0	0.0	0.0	0.0	0.0
Bacteria	Actinomycetota	Actinomycetia	Actinomycetales	Dermabacteraceae	Brachybacterium	Brachybacterium_halotolerans	no information	no information	unknown	no information	no information	.	.	.	0.0	0.0048972834675294	0.0	0.0	0.0033738829018268	0.0016184018596908	0.0	0.0	0.0	0.0006051129044818	0.0	0.0	0.0	0.0041643824421733
Bacteria	Actinomycetota	Actinomycetia	Actinomycetales	Dermabacteraceae	Brachybacterium	Brachybacterium_paraconglomeratum	¸±ÍÅ¿é¶Ì¸Ë¾ú	poultry deep litter; Tobacco	unknown	no information	=HYPERLINK("Pathogenic/CARD/Brachybacterium_paraconglomeratum.html","Brachybacterium_paraconglomeratum.html")	.	.	.	0.0	0.0	0.0	0.0	0.0	0.0035510258986333	0.0	0.0	0.0	0.0	0.0	0.0	0.0	0.0
Bacteria	Pseudomonadota	Gammaproteobacteria	Burkholderiales	Burkholderiaceae_B	Brachymonas	Brachymonas_denitrificans_A	·´Ïõ»¯¶ÌÖ¦µ¥°û¾ú	soybean curd waste sludge; Wastewater	Gram-negative	no information	no information	.	.	.	0.0	0.0	0.0	0.0	0.0	0.0006368516408912	0.0	0.0	0.0	0.0	0.0	0.0	0.0	0.0
Bacteria	Pseudomonadota	Alphaproteobacteria	Rhizobiales	Xanthobacteraceae	Bradyrhizobium	Bradyrhizobium_diazoefficiens	no information	plant associated	Gram-negative	no information	=HYPERLINK("Pathogenic/CARD/Bradyrhizobium_diazoefficiens.html","Bradyrhizobium_diazoefficiens.html")	.	.	.	0.0	0.0	0.0	0.0	0.0	0.0004350768635791	0.0	0.0	0.0	0.0006949811576227	0.0108200997630691	0.0	0.0034206180702994	0.0
Bacteria	Pseudomonadota	Alphaproteobacteria	Rhizobiales	Xanthobacteraceae	Bradyrhizobium	Bradyrhizobium_hereditatis	no information	no information	unknown	no information	no information	.	.	.	0.0	0.0	0.0	0.0	0.0003223978183729	0.0	0.0	0.0	0.0	0.0	0.0	0.0	0.0	0.0
Bacteria	Pseudomonadota	Alphaproteobacteria	Rhizobiales	Xanthobacteraceae	Bradyrhizobium	Bradyrhizobium_lablabi_C	no information	no information	unknown	no information	no information	.	.	.	0.0	0.0	0.0	0.0	0.0	0.0	0.0	0.0	0.0	9.985361460099784e-05	0.0	0.0	0.0	0.0
Bacteria	Pseudomonadota	Alphaproteobacteria	Rhizobiales	Xanthobacteraceae	Bradyrhizobium	Bradyrhizobium_liaoningense_B	no information	no information	Gram-negative	no information	no information	.	.	.	0.0037729444633018	0.0	0.0	0.0	0.0	0.0	0.0	0.0	0.0	0.0	0.0	0.0	0.0	0.0
Bacteria	Pseudomonadota	Alphaproteobacteria	Rhizobiales	Xanthobacteraceae	Bradyrhizobium	Bradyrhizobium_sp000296215	no information	no information	no information	no information	no information	.	.	.	0.0	0.0	0.0	0.0	0.0	0.0	0.0	0.0	0.0	9.086678928690796e-05	0.0	0.0	0.0	0.0
Bacteria	Pseudomonadota	Alphaproteobacteria	Rhizobiales	Xanthobacteraceae	Bradyrhizobium	Bradyrhizobium_sp023101685	no information	no information	no information	no information	no information	.	.	.	0.0	0.0	0.0	0.0	0.0	2.627275746251541e-05	0.0	0.0	0.0	0.0	0.0	0.0	0.0	0.0
Bacteria	Actinomycetota	Actinomycetia	Actinomycetales	Brevibacteriaceae	Brevibacterium	Brevibacterium_casei	ÈéÀÒ¶Ì¸Ë¾ú; ¸ÉÀÒ¶Ì¸Ë¾ú	raw milk; Human peritoneal dialysis fluid; cheddar cheese; Human blood; peritoneal dialysate; Human wound; Industry; Human urine; Human toe; cleanroom; Human cerebrospinal fluid; Human electrode; hip joint; blood culture; Human nose; Dialysis fluid; marine sediment	Gram-positive	no information	no information	.	.	.	0.0	0.0	0.0	0.0	0.0	0.0011980377402905	0.0	0.0	0.0	0.0	0.0	0.0	0.0	0.0
Bacteria	Actinomycetota	Actinomycetia	Actinomycetales	Brevibacteriaceae	Brevibacterium	Brevibacterium_oceani	no information	no information	Gram-positive	no information	no information	.	.	.	0.0	0.0	0.0	0.0	0.0	0.0015973836537206	0.0	0.0	0.0	0.0	0.0	0.0	0.0	0.0
Bacteria	Actinomycetota	Actinomycetia	Actinomycetales	Brevibacteriaceae	Brevibacterium	Brevibacterium_rongguiense	no information	no information	unknown	no information	no information	.	.	.	0.0	0.0	0.0	0.0	0.0	0.0014859871620796	0.0	0.0	0.0	0.0033530843783014	0.0	0.0	0.0	0.0
Bacteria	Pseudomonadota	Alphaproteobacteria	Caulobacterales	Caulobacteraceae	Brevundimonas	Brevundimonas_sp902506205	no information	no information	no information	no information	no information	.	.	.	0.0	0.0	0.0	0.0	0.0	0.0001776038404466	0.0	0.0	0.0	0.0	0.0	0.0	0.0	0.0
Bacteria	Bacillota_A	Clostridia	Lachnospirales	Lachnospiraceae	Butyrivibrio	Butyrivibrio_sp015258065	no information	no information	no information	no information	no information	.	.	.	0.0	0.0	0.0003374043382017	0.0	0.0	0.0	0.0	0.0	0.0	0.0	0.0	0.0	0.0	0.0
Bacteria	Actinomycetota	Acidimicrobiia	Acidimicrobiales	AC_14	CADDZP01	CADDZP01_sp019243595	no information	no information	no information	no information	no information	.	.	.	0.0	0.0	0.0	0.0	0.0	0.0010414521058139	0.0	0.015743544960765	0.0	0.0	0.0	0.0	0.0	0.0
Bacteria	Bacteroidota	Bacteroidia	Bacteroidales	Muribaculaceae	CAG_485	CAG_485_sp002361215	no information	no information	no information	no information	no information	.	.	.	0.0	0.0	0.0	0.0	0.0	0.0	0.0	0.0	0.0	0.0	0.0	0.0	0.0	0.0
Bacteria	Bacteroidota	Bacteroidia	Bacteroidales	Muribaculaceae	CAG_485	CAG_485_sp002493045	no information	no information	no information	no information	no information	.	.	.	0.0	0.0	0.0	0.0	0.0	0.0	0.0	0.0237670549909266	0.0	0.0	0.0	0.0	0.0	0.0
Bacteria	Bacteroidota	Bacteroidia	Bacteroidales	Muribaculaceae	CAG_873	CAG_873_sp910587235	no information	no information	no information	no information	no information	.	.	.	0.0	0.0	0.0	0.0	0.0	0.000174451109551	0.0	0.0	0.0	0.0	0.0	0.0	0.0	0.0
Bacteria	Pseudomonadota	Alphaproteobacteria	Sphingomonadales	Sphingomonadaceae	CAHJWT01	CAHJWT01_sp903642255	no information	no information	no information	no information	no information	.	.	.	0.0	0.0	0.0	0.0	0.0	0.0003142221792516	0.0	0.0	0.0	0.0	0.0	0.0	0.0	0.0
Bacteria	Krumholzibacteriota	Krumholzibacteria	LZORAL124_64_63	LZORAL124_64_63	CAINDZ01	CAINDZ01_sp903912525	no information	no information	no information	no information	no information	.	.	.	0.0	0.0	0.0	0.0	0.0	0.0	0.0	0.0	0.0	0.0005432036634293	0.0	0.0	0.0	0.0
Bacteria	Dormibacterota	Dormibacteria	Dormibacterales	Dormibacteraceae	CF_105	CF_105_sp005881155	no information	no information	no information	no information	no information	.	.	.	0.0	0.0	0.0	0.0	0.0	0.0005159969565637	0.0	0.0	0.0	0.0	0.0	0.0	0.0	0.0
Bacteria	Actinomycetota	Actinomycetia	Nitriliruptorales	Nitriliruptoraceae	CSBr16_57R1	CSBr16_57R1_sp017852335	no information	no information	no information	no information	no information	.	.	.	0.0	0.0197697343667693	0.0	0.0	0.0	0.0007282808368608	0.0	0.0	0.0	0.0	0.0	0.0	0.0	0.0
Bacteria	Actinomycetota	Actinomycetia	Nitriliruptorales	Nitriliruptoraceae	CSBr16_57R1	CSBr16_57R1_sp018401275	no information	no information	no information	no information	no information	.	.	.	0.0	0.0043916020769057	0.0	0.0	0.0	0.000445585966564	0.0	0.0	0.0	0.0005491948803052	0.0	0.0	0.0	0.0
Bacteria	Actinomycetota	Actinomycetia	Nitriliruptorales	Nitriliruptoraceae	CSBr16_57R1	CSBr16_57R1_sp913060655	no information	no information	no information	no information	no information	.	.	.	0.0785170631086984	0.0175001881255174	0.0	0.0	0.0	0.0143722492422943	0.0384770545151372	0.0	0.0	0.014520712635277	0.0	0.0	0.0	0.0
Bacteria	Actinomycetota	Actinomycetia	Nitriliruptorales	Nitriliruptoraceae	CSSed11_175R1	CSSed11_175R1_sp003563915	no information	no information	no information	no information	no information	.	.	.	0.0	0.027126194597035	0.0	0.0	0.0	0.0049256165690722	0.0	0.0	0.0	0.0009875522484036	0.0	0.0	0.0	0.0178186535730949
Bacteria	Actinomycetota	Actinomycetia	Nitriliruptorales	Nitriliruptoraceae	CSSed11_175R1	CSSed11_175R1_sp007120465	no information	no information	no information	no information	no information	.	.	.	0.0	0.0182225901121229	0.0	0.0123007748203459	0.0	0.0060648033326468	0.0	0.000108383964128	0.0138215443690185	0.0096009250438856	0.0299572186735472	0.0280206036413712	0.0189077612644489	0.0193066626714021
Bacteria	Actinomycetota	Actinomycetia	Nitriliruptorales	Nitriliruptoraceae	CSSed11_175R1	CSSed11_175R1_sp007120565	no information	no information	no information	no information	no information	.	.	.	0.0	0.0127353450221987	0.0	0.0	0.0007577375476408	0.0022710171550597	0.0	0.0	0.0	0.0009845566399658	0.0161941340961769	0.0068795012361603	0.0	0.0025299559726367
Bacteria	Actinomycetota	Actinomycetia	Nitriliruptorales	Nitriliruptoraceae	CSSed11_175R1	CSSed11_175R1_sp007136095	no information	no information	no information	no information	no information	.	.	.	0.0030842841849655	0.0058183460004514	0.0	0.0	0.0	0.0052041077981749	0.0	0.0	0.0	0.0039002821863148	0.0	0.0	0.0	0.0
Bacteria	Campylobacterota	Campylobacteria	Campylobacterales	Campylobacteraceae	Campylobacter_A	Campylobacter_A_showae_A	³ÈÉ«ÒþæßÄÒ¾ú; ÕÑºÍÍäÇú¾ú	human oral cavity; Human dental root canal	Gram-negative	no information	no information	*	.	.	0.0	0.0	0.0010173252015478	0.0	0.0	0.0	0.0	0.0	0.0	0.0	0.0	0.0	0.0	0.0004630874997017
Bacteria	Actinomycetota	Thermoleophilia	Solirubrobacterales	Solirubrobacteraceae	Capillimicrobium	Capillimicrobium_sp019683665	no information	no information	no information	no information	no information	.	.	.	0.0	0.0	0.0	0.0	0.0	0.0004266695811912	0.0	0.0	0.0	0.0	0.0	0.0	0.0	0.0
Bacteria	Bacteroidota	Bacteroidia	Flavobacteriales	Flavobacteriaceae	Capnocytophaga	Capnocytophaga_gingivalis	²ÝËáÑÎÌ°Í­¾ú; ÑÀö¸ÊÉ¾ú	periodontal lesion; Human subgingival pockett; Human blood; Human periodontitis	Gram-negative	no information	=HYPERLINK("Pathogenic/CARD/Capnocytophaga_gingivalis.html","Capnocytophaga_gingivalis.html")	*	.	.	0.0	0.0	0.0010428861362602	0.0	0.0	0.0	0.0	0.0	0.0	0.0	0.0	0.0	0.0	0.0008955295031
Bacteria	Bacteroidota	Bacteroidia	Flavobacteriales	Flavobacteriaceae	Capnocytophaga	Capnocytophaga_granulosa	¿ÅÁ£¶þÑõ»¯Ì¼ÊÉÏËÎ¬¾ú; Å¼·¢Ì°Í­¾ú	Human oral cavity; Human healthy gingiva; Human subgingival crevice; supragingival dental plaque	Gram-negative	no information	no information	*	.	.	0.0	0.0	0.0006952574241734	0.0	0.0	0.0	0.0	0.0	0.0	0.0011473180317652	0.0	0.0	0.0	0.0005720492643377
Bacteria	Bacteroidota	Bacteroidia	Flavobacteriales	Flavobacteriaceae	Capnocytophaga	Capnocytophaga_leadbetteri	ºôÎüÏµÍ³Ì°Í­¾ú	human oral cavity	Gram-negative	no information	no information	*	.	.	0.0004047103057521	0.0	0.0010531105101449	0.0	0.0003573071362859	0.0	0.0	0.0	0.0	0.0	0.0	0.0	0.0	0.0004358470585428
Bacteria	Bacteroidota	Bacteroidia	Flavobacteriales	Flavobacteriaceae	Capnocytophaga	Capnocytophaga_ochracea	»ùÊÏº¬Í­¾ú	periodontal lesion; Human periodontal lesion; Human blood; human oral cavity; Human	Gram-negative	no information	=HYPERLINK("Pathogenic/CARD/Capnocytophaga_ochracea.html","Capnocytophaga_ochracea.html")	*	.	.	0.0	0.0	0.0	0.0	0.0221571494283087	0.0	0.0	0.0	0.0	0.0	0.0	0.0	0.0	0.0003983914519493
Bacteria	Bacillota_C	Negativicutes	Selenomonadales	Selenomonadaceae	Centipeda	Centipeda_infelix	no information	no information	no information	no information	no information	.	.	.	0.0	0.0	0.0001789265429858	0.0	0.0	0.0	0.0	0.0	0.0	0.0	0.0	0.0	0.0	0.0
Bacteria	Bacillota_C	Negativicutes	Selenomonadales	Selenomonadaceae	Centipeda	Centipeda_massiliensis	no information	no information	no information	no information	no information	.	.	.	0.0	0.0	0.0002300484124102	0.0	0.0	0.0	0.0	0.0	0.0	0.0	0.0	0.0	0.0	8.512637862170369e-05
Bacteria	Bacillota_C	Negativicutes	Selenomonadales	Selenomonadaceae	Centipeda	Centipeda_periodontii	no information	human peridontal lesions	Gram-negative	no information	no information	.	.	.	0.0	0.0	0.0	0.0	0.0	0.0	0.0	0.0	0.0	0.0	0.0	0.0	0.0	0.0001225819852152
Bacteria	Bacillota_C	Negativicutes	Selenomonadales	Selenomonadaceae	Centipeda	Centipeda_sp015265235	no information	no information	no information	no information	no information	.	.	.	0.0005189430533433	0.0	0.0017176948126638	0.0	0.0	0.0	0.0	0.0	0.0	0.0	0.0	0.0	0.0	0.0002894296873137
Bacteria	Pseudomonadota	Alphaproteobacteria	Rhizobiales	Beijerinckiaceae	Chelatococcus_A	Chelatococcus_A_composti	no information	no information	Gram-negative	no information	no information	.	.	.	0.0	0.0	0.0	0.0	0.0	0.0004119568370121	0.0	0.0	0.0	0.0	0.0	0.0	0.0	0.0
Bacteria	Chlamydiota	Chlamydiia	Chlamydiales	Chlamydiaceae	Chlamydophila	Chlamydophila_abortus	no information	no information	no information	no information	no information	.	.	.	0.0	0.0	0.0	0.0	0.0	0.002240540756403	0.1887455512026328	0.0	0.0	0.0033570785228854	0.0	0.0	0.0	0.0
Bacteria	Bacillota_A	Clostridia	Lachnospirales	Lachnospiraceae	Choladousia	Choladousia_sp902363135	no information	no information	no information	no information	no information	.	.	.	0.0	0.0	0.0	0.0	0.0	0.001199088650589	0.0	0.0	0.0	0.0	0.0	0.0	0.0	0.0
Bacteria	Pseudomonadota	Gammaproteobacteria	Burkholderiales	Chromobacteriaceae	Chromobacterium	Chromobacterium_subtsugae	no information	Hemlock leaf litter	Gram-negative	no information	no information	*	.	.	0.0	0.0	0.0	0.0032899755108594	0.0	0.0001061419401485	0.0	0.0	0.0	0.0	0.0	0.0	0.0	0.0
Bacteria	Bacteroidota	Bacteroidia	Flavobacteriales	Weeksellaceae	Chryseobacterium	Chryseobacterium_taihuense	no information	decomposing algal scum	Gram-negative	no information	no information	*	.	.	0.0	0.0	0.0	0.0	0.0	0.0030182143772937	0.0	0.0	0.0	0.0	0.0	0.0	0.0	0.0
Bacteria	Pseudomonadota	Alphaproteobacteria	Rhizobiales	Pleomorphomonadaceae	Chthonobacter	Chthonobacter_albigriseus	no information	no information	Gram-negative	no information	no information	.	.	.	0.0	0.0	0.0	0.0	0.0	9.458192686505544e-05	0.0	0.0	0.0	0.0	0.0	0.0	0.0	0.0
Bacteria	Pseudomonadota	Gammaproteobacteria	Enterobacterales	Enterobacteriaceae	Citrobacter	Citrobacter_portucalensis	no information	water well	Gram-negative	no information	no information	*	.	*	0.0	0.0	0.0	0.0	0.0	7.566554149204428e-05	0.0	0.0	0.0	0.0	0.0	0.0	0.0	0.0
Bacteria	Pseudomonadota	Gammaproteobacteria	Pseudomonadales	Halomonadaceae	Cobetia	Cobetia_amphilecti	no information	internal tissue of the sponge Amphilectus digitatus	Gram-negative	no information	no information	.	.	.	0.0	0.0	0.0	0.0	0.0	0.0007808263517858	0.0	0.0	0.0	0.0	0.0	0.0	0.0	0.0
Bacteria	Actinomycetota	Coriobacteriia	Coriobacteriales	Coriobacteriaceae	Collinsella	Collinsella_tanakaei	no information	human faeces	Gram-positive	no information	no information	.	.	.	0.0	0.0	0.0	0.0	0.0	0.0003541567705946	0.0	0.0	0.0	0.0	0.0	0.0	0.0	0.0
Bacteria	Pseudomonadota	Gammaproteobacteria	Burkholderiales	Burkholderiaceae_B	Comamonas	Comamonas_denitrificans_A	no information	no information	Gram-negative	no information	no information	.	.	.	0.0	0.0	0.0	0.0017483640451242	0.0	0.0	0.0	0.0	0.0	0.0	0.0	0.0	0.0	0.0
Bacteria	Pseudomonadota	Gammaproteobacteria	Competibacterales	Competibacteraceae	Contendobacter	Contendobacter_sp018262135	no information	no information	no information	no information	no information	.	.	.	0.0	0.0116667920836783	0.0	0.0	0.0083207385990274	0.0	0.0	0.0	0.0	0.0007698713685734	0.0	0.0	0.0	0.0
Bacteria	Actinomycetota	Actinomycetia	Mycobacteriales	Mycobacteriaceae	Corynebacterium	Corynebacterium_afermentans	no information	Human blood; Industrial environment; Industry; Human spleen; Environment; Human; Human membrane; human blood culture; human; Human cerebrospinal fluid	Gram-positive	no information	no information	.	.	.	0.0	0.0	0.0	0.0	0.0	0.0012810596538721	0.0	0.0	0.0	0.0	0.0	0.0	0.0	0.0
Bacteria	Actinomycetota	Actinomycetia	Mycobacteriales	Mycobacteriaceae	Corynebacterium	Corynebacterium_haemomassiliense	no information	no information	no information	no information	no information	.	.	.	0.0	0.0	0.0	0.0	0.0	0.0007093644514878	0.0	0.0	0.0	0.0	0.0	0.0	0.0	0.0
Bacteria	Actinomycetota	Actinomycetia	Mycobacteriales	Mycobacteriaceae	Corynebacterium	Corynebacterium_matruchotii	no information	oral calculus; Human supragingival plaque in healthy periodontium	Gram-positive	no information	no information	.	.	.	0.0001338155043212	0.0	0.0003731896467989	0.0	8.419306084899576e-05	0.0	0.0	0.0	0.0	0.0	0.0	0.0	0.0	0.0004801127754261
Bacteria	Actinomycetota	Actinomycetia	Mycobacteriales	Mycobacteriaceae	Corynebacterium	Corynebacterium_sanguinis	no information	no information	unknown	no information	no information	.	.	.	0.0	0.0	0.0	0.0	0.0	0.0	0.0	0.0	0.0	0.0008118098867059	0.0	0.0	0.0	0.0
Bacteria	Actinomycetota	Actinomycetia	Mycobacteriales	Mycobacteriaceae	Corynebacterium	Corynebacterium_sp002363255	no information	no information	no information	no information	no information	.	.	.	0.0	0.0	0.0	0.0	0.0	0.0004098550164149	0.0	0.0	0.0	0.0	0.0	0.0	0.0	0.0
Bacteria	Pseudomonadota	Gammaproteobacteria	Burkholderiales	Burkholderiaceae	Cupriavidus	Cupriavidus_pauculus	Å¼·¢Ì°Í­¾ú	Water; human endotrachea; Lab sink isolate; Human blood; Human abdominal fluid; Human wound; Industry; Human urine; Human drain; Human; Cell culture; Human joint; Human cerebrospinal fluid; Humidifier	Gram-negative	no information	no information	.	.	.	0.0	0.0	0.0	0.0	0.0	0.0011139649164105	0.0	0.0	0.0	0.0	0.0	0.0	0.0	0.0
Bacteria	Actinomycetota	Actinomycetia	Actinomycetales	Microbacteriaceae	Curtobacterium	Curtobacterium_sp003234365	no information	no information	no information	no information	no information	.	.	.	0.0	0.0	0.0	0.0	0.0	0.0	0.005620949017006	0.0	0.0	0.0	0.0	0.0	0.0	0.0
Bacteria	Actinomycetota	Actinomycetia	Propionibacteriales	Propionibacteriaceae	Cutibacterium	Cutibacterium_acnes	ðî´¯±ûËá¸Ë¾ú	Human intramedullary nail; Human wound; contamination of an anaerobic culture; Human biopsy; Human femur biopsy; spacecraft-associated clean room class ISO 5; Human blood; Human bone; Not known; subcutaneous abscess; Human; Human acne; Human cerebrospinal fluid; Industry; acne lesion in human facial skin; Human pustules; ROSETTA; Human oral cavity; Human tissue; patient isolate from chronic proce…	Gram-positive	no information	=HYPERLINK("Pathogenic/CARD/Cutibacterium_acnes.html","Cutibacterium_acnes.html")	.	.	.	0.0	0.0196011739032281	0.0	0.0	0.0050022999080037	0.0048089655259387	0.0	0.0371013792633607	0.0	0.0053022269353127	0.0	0.0	0.0	0.0252757243403559
Bacteria	Actinomycetota	Actinomycetia	Propionibacteriales	Propionibacteriaceae	Cutibacterium	Cutibacterium_modestum	no information	no information	Gram-positive	no information	no information	.	.	.	0.0	0.0	0.0	0.0	0.0	0.0017213910689438	0.0	0.0	0.0	0.0	0.0	0.0	0.0	0.0
Bacteria	Bacillota_G	Limnochordia	DTU010	DTU010	DTU010	DTU010_sp012521335	no information	no information	no information	no information	no information	.	.	.	0.0	0.0	0.0	0.0	0.0	0.0013346560790956	0.0	0.0	0.0	0.0	0.0	0.0	0.0	0.0
Bacteria	DUMD01	DUMD01	DUMD01	DUMD01	DUMD01	DUMD01_sp012840065	no information	no information	no information	no information	no information	.	.	.	0.0	0.0	0.0	0.0	0.0	0.0065881566613002	0.0	0.0	0.0	0.0	0.0	0.0	0.0	0.0
Bacteria	Deinococcota	Deinococci	Deinococcales	Deinococcaceae	Deinococcus	Deinococcus_planocerae	no information	no information	no information	no information	no information	.	.	.	0.0	0.0	0.0	0.0	0.0	0.0	0.0	0.0	0.0	0.0006031158321899	0.0	0.0	0.0	0.0
Bacteria	Deinococcota	Deinococci	Deinococcales	Deinococcaceae	Deinococcus	Deinococcus_terrestris	no information	no information	unknown	no information	no information	.	.	.	0.0	0.0	0.0	0.0	0.0	0.0	0.0	0.0	0.0116795804885375	0.0	0.0	0.0	0.0	0.0
Bacteria	Deinococcota	Deinococci	Deinococcales	Deinococcaceae	Deinococcus	Deinococcus_wulumuqiensis	no information	radiation-contaminated soil; soil	no information	no information	no information	.	.	.	0.0	0.0	0.0	0.0	0.0	0.0	0.0	0.0	0.0	0.0	0.0	0.0010516805099195	0.0	0.0
Bacteria	Actinomycetota	Actinomycetia	Actinomycetales	Dermatophilaceae	Dermacoccus	Dermacoccus_abyssi	ÉîÔ¨Æ¤ÉúÇò¾ú	Environment; marine sediment	Gram-positive	no information	no information	.	.	.	0.0	0.0	0.0	0.0	0.0	0.0009615829231279	0.0	0.0	0.0	0.0	0.0	0.0	0.0	0.0
Bacteria	Actinomycetota	Acidimicrobiia	Acidimicrobiales	Ilumatobacteraceae	Desertimonas	Desertimonas_flava	»ÆÉ³Ä®µ¥°û¾ú	Desert soil sample	Gram-positive	no information	no information	.	.	.	0.0050327684795948	0.0	0.0	0.0	0.0	0.0010729794147689	0.0	0.0	0.0	0.0004413529765362	0.0	0.0	0.0	0.0
Bacteria	Desulfobacterota	Desulfovibrionia	Desulfovibrionales	Desulfovibrionaceae	Desulfocurvibacter	Desulfocurvibacter_sp023433925	no information	no information	no information	no information	no information	.	.	.	0.0	0.0	0.0	0.0	0.0	0.0022058607165525	0.0	0.0	0.0	0.0013420325802373	0.0	0.0	0.0	0.0
Bacteria	Desulfobacterota	Syntrophobacteria	Syntrophobacterales	Syntrophobacteraceae	Desulforhabdus	Desulforhabdus_sp022836495	no information	no information	no information	no information	no information	.	.	.	0.0	0.0	0.0	0.0	0.0	0.0006294952688018	0.0	0.0	0.0	0.0	0.0	0.0	0.0	0.0
Bacteria	Pseudomonadota	Alphaproteobacteria	Rhizobiales	Devosiaceae	Devosia	Devosia_elaeis	no information	rhizospheric soil sample from oil palm plantation	Gram-negative	no information	no information	.	.	.	0.0	0.0	0.0	0.0	0.0	0.0003951422722361	0.0	0.0	0.0	0.0	0.0	0.0	0.0	0.0
Bacteria	Pseudomonadota	Alphaproteobacteria	Rhizobiales	Devosiaceae	Devosia	Devosia_riboflavina	ÇÕº£ÌØµÂÎÖË¹ÊÏ¾ú	soil	unknown	no information	no information	.	.	.	0.0	0.0	0.0	0.0	0.0	0.0002206911626851	0.0	0.0	0.0	0.0	0.0	0.0	0.0	0.0
Bacteria	Bacillota_C	Negativicutes	Veillonellales	Dialisteraceae	Dialister	Dialister_invisus	Î¢ºÃÆø´÷°¢ÀûË¹ÌØ¾ú	infected root canal	Gram-negative	no information	no information	.	.	.	0.0013055171153292	0.0	0.0032002290259748	0.0	0.0002854350111709	0.0	0.0	0.0	0.0003395796395884	0.0	0.0	0.0	0.0	0.0008274284002028
Bacteria	Pseudomonadota	Gammaproteobacteria	Burkholderiales	Burkholderiaceae_B	Diaphorobacter	Diaphorobacter_nitroreducens	no information	activated sludge; biofilm of a denitrifying reactor using PHBV as carbon source	unknown	no information	no information	.	.	.	0.0	0.0	0.0	0.0	0.0	0.0008049972886514	0.0	0.0335773520868558	0.0	0.0037115588547189	0.0038536636816637	0.0	0.0450224109459779	0.0060882385990241
Bacteria	Actinomycetota	Actinomycetia	Mycobacteriales	Mycobacteriaceae	Dietzia	Dietzia_aerolata	no information	no information	Gram-positive	no information	no information	.	.	.	0.0	0.0	0.0	0.0	0.0	0.000496029660892	0.0	0.0	0.0	0.0	0.0	0.0	0.0	0.0
Bacteria	Actinomycetota	Actinomycetia	Mycobacteriales	Mycobacteriaceae	Dietzia	Dietzia_maris	º£µÏ´ÄÊÏ¾ú; º£ÑóµÏ´ÄÊÏ¾ú	perianal swab of a patient with bonmarrow transplantation; Human bone fragment; Human infection; Human blood; Industrial mounted steril medical devices; Industry; Environment; Industrial mounted sterile medical devices; formation water of the Daging oil field; Environment in cleanroom; spacecraft-associated clean room class ISO 8; Air; human; Human peritoneal dialysis fluid; SMART-1; soil	Gram-positive	no information	no information	.	.	.	0.0	0.0	0.0	0.0	0.0	0.0003436476676095	0.0	0.0	0.0	0.0	0.0	0.0	0.0	0.0
Bacteria	Actinomycetota	Actinomycetia	Mycobacteriales	Mycobacteriaceae	Dietzia	Dietzia_natronolimnaea_A	ÈéÍ·Áö²¡µÏ´ÄÊÏ¾ú; ¼îºþµÏ´ÄÊÏ¾ú	slag heap; Sterile test; soda lake; right lymph node of 18 year old female of neck	unknown	no information	no information	.	.	.	0.0	0.0	0.0	0.0	0.0	0.0006767862322342	0.0	0.0	0.0	0.0	0.0	0.0	0.0	0.0
Bacteria	Bacillota_A	Clostridia	Lachnospirales	Lachnospiraceae	Dorea_A	Dorea_A_sp934294775	no information	no information	no information	no information	no information	.	.	.	0.0	0.0	0.0	0.0	0.0	0.0	0.0	0.0	0.0	0.0	0.0272380447673265	0.0	0.0	0.0
Bacteria	Bacteroidota	Bacteroidia	Bacteroidales	Dysgonomonadaceae	Dysgonomonas	Dysgonomonas_gadei	Àà¶þÑõ»¯Ì¼ÊÈÏËÎ¬¾úÓª·¢½Íµ¥°û¾ú	gall bladder	Gram-negative	no information	no information	.	.	.	0.0	0.0	0.0	0.0	0.0075280917334735	0.0	0.0	0.0	0.0	0.0	0.0	0.0	0.0	0.0
Bacteria	Bacillota_A	Clostridia	Oscillospirales	Oscillospiraceae	Dysosmobacter	Dysosmobacter_sp009774015	no information	no information	no information	no information	no information	.	.	.	0.0	0.0	0.0	0.0	0.0	0.0	0.0	0.0	0.0	0.0060111875989799	0.0	0.0	0.0	0.0
Bacteria	Actinomycetota	Actinomycetia	Mycobacteriales	Micromonosporaceae	EFPC_2	EFPC_2_sp016880465	no information	no information	no information	no information	no information	.	.	.	0.0	0.0	0.0	0.0	0.0	0.0002763894085055	0.0	0.0	0.0	0.0007938362360777	0.0	0.0	0.0	0.0
Bacteria	Actinomycetota	Actinomycetia	Nitriliruptorales	Nitriliruptoraceae	Egicoccus	Egicoccus_halophilus	no information	saline-alkaline soil	Gram-positive	no information	no information	.	.	.	0.0061555131987778	0.0069741891790203	0.0	0.0	0.0002772210540149	0.0035804513869915	0.0	0.0	0.0	0.0024693798890825	0.0167883906452184	0.0186891180119169	0.0383698985609813	0.0088190928252083
Bacteria	Actinomycetota	Actinomycetia	Nitriliruptorales	Nitriliruptoraceae	Egicoccus	Egicoccus_sp018335555	no information	no information	no information	no information	no information	.	.	.	0.0251279406773023	0.0428715478967572	0.0145595084121035	0.0153077201011681	0.0356732159285062	0.0174797909949606	0.0335463974826754	0.0099527445916401	0.0631063047531361	0.0155112604921187	0.0136756182454768	0.0219371257745974	0.0813576315168673	0.0393794627504
Bacteria	Pseudomonadota	Gammaproteobacteria	Burkholderiales	Neisseriaceae	Eikenella	Eikenella_corrodens	ÇÖÊ´°¬¿Ï¾ú; ÄöÊ´°¬¿Ï¾ú	Human infection; Human wound; Human pleural fluid; Human gingiva; Human secretion; Human face; Human aspirate; Human blood; Human abdomen; Human periodontal tissue; Human; Human cerebrospinal fluid; Human nasopharynx; sputum; Human jaw; Human abdominal abscess; Human cyst; Human lung; Human oral cavity; Human abscess; Human eye; Human subgingival plaque	Gram-negative	no information	no information	*	*	.	0.0	0.0	0.0006594721155761	0.0	0.0002998094361939	0.0	0.0	0.0	0.0	0.0	0.0	0.0	0.0	0.0005584290437581
Bacteria	Bacillota	Bacilli	Lactobacillales	Enterococcaceae	Enterococcus_A	Enterococcus_A_raffinosus	ÃÞ×ÓÌÇ³¦Çò¾ú; ¾«ÖÆ³¦Çò¾ú	Human ascitic fluid; Human blood; Human wound; Human perineum; Human cerebrospinal fluid; blood culture	Gram-positive	no information	no information	.	.	.	0.0	0.0	0.0	0.0	0.0	0.0	0.0	0.0	0.0	0.0001238184821052	0.0	0.0	0.0	0.0
Bacteria	Bacillota	Bacilli	Lactobacillales	Enterococcaceae	Enterococcus	Enterococcus_faecalis	·à³¦Çò¾ú	Human wound; feces; wildtype C57BL/6 mouse; Poultry caecum; peritoneal fluid; Canary lung; raw milk; Human feces; Human blood; silage; Human perineum; Human; Dog feces; Human preterm rupture of membranes; Human urine; pleural fluid; Industrial metall-working fluid container wall; Human vaginal secretion; abscess; TCR; urinary tract infection; Human sputum; Human galla; spacecraft-associated clean…	Gram-positive	=HYPERLINK("Pathogenic/VFDB/Enterococcus_faecalis.html","Enterococcus_faecalis.html")	=HYPERLINK("Pathogenic/CARD/Enterococcus_faecalis.html","Enterococcus_faecalis.html")	.	.	.	0.0	0.0	0.0	0.0	0.0	0.0	0.0	0.0	0.0	0.0	0.0042601248710513	0.0	0.0	0.0
Bacteria	Pseudomonadota	Gammaproteobacteria	Enterobacterales	Enterobacteriaceae	Escherichia	Escherichia_coli	´ó³¦¸Ë¾ú; ´ó³¦°£Ï£ÊÏ¾ú	human intestine; faeces; urine; freshwater; derived from; clinical isolate	Gram-variable	=HYPERLINK("Pathogenic/VFDB/Escherichia_coli.html","Escherichia_coli.html")	=HYPERLINK("Pathogenic/CARD/Escherichia_coli.html","Escherichia_coli.html")	*	*	*	0.0	0.0365716005719018	0.0	0.0010498213497128	0.0	0.0	0.0021425946013786	0.0185832048209187	0.0140403120214455	0.0	0.0008103498396019	0.0533626176967037	0.0237791932059447	0.0
Bacteria	Bacteroidota	Bacteroidia	Bacteroidales	Paludibacteraceae	F0058	F0058_sp905372605	no information	no information	no information	no information	no information	.	.	.	0.0002611034230658	0.0	0.0	0.0	0.0	0.0	0.0	0.0	0.0	0.0	0.0	0.0	0.0	0.0
Bacteria	Bacillota_A	Clostridia	Oscillospirales	Ruminococcaceae	Faecalibacterium	Faecalibacterium_hattorii	no information	no information	unknown	no information	no information	.	.	.	0.0	0.0	0.0	0.0	0.0	0.0	0.0	0.0	0.0	0.0	0.0	0.0	0.0	0.0107395439269138
Bacteria	Bacillota_A	Clostridia	Oscillospirales	Ruminococcaceae	Faecalibacterium	Faecalibacterium_prausnitzii_E	ÆÕÊÏÆÜ·à¸Ë¾ú	Human feces; human	unknown	no information	no information	.	.	.	0.0	0.0	0.0	0.0	0.0	0.0	0.0	0.0	0.0	0.0	0.0	0.0089479999186545	0.0	0.0
Bacteria	Bacillota	Bacilli	Erysipelotrichales	Erysipelotrichaceae	Faecalibaculum	Faecalibaculum_rodentium	no information	faeces	Gram-positive	no information	no information	.	.	.	0.0	0.0	0.0	0.0	0.0	0.000111396491641	0.0	0.0	0.0	4.892827115448893e-05	0.0	0.0	0.0	0.0
Bacteria	Bacteroidota	Bacteroidia	Flavobacteriales	Flavobacteriaceae	Flavobacterium	Flavobacterium_johnsoniae	Ô¼ÊÏ»Æ¸Ë¾ú	Soil or mud; soil	Gram-negative	no information	=HYPERLINK("Pathogenic/CARD/Flavobacterium_johnsoniae.html","Flavobacterium_johnsoniae.html")	.	.	.	0.0	0.0	0.0	0.0	0.0	0.0016310127832728	0.0	0.0	0.0	0.0	0.0	0.0	0.0	0.0
Bacteria	Actinomycetota	Actinomycetia	Mycobacteriales	Frankiaceae	Frankia	Frankia_soli	no information	no information	unknown	no information	no information	.	.	.	0.0	0.0	0.0	0.0	0.0	0.0004497896077582	0.0	0.0	0.0	0.0	0.0	0.0	0.0	0.0
Bacteria	Pseudomonadota	Alphaproteobacteria	Rhodobacterales	Rhodobacteraceae	Frigidibacter	Frigidibacter_mobilis	no information	no information	unknown	no information	no information	.	.	.	0.0	0.0	0.0	0.0	0.0	9.037828567105308e-05	0.0	0.0	0.0	0.0	0.0	0.0	0.0	0.0
Bacteria	Pseudomonadota	Alphaproteobacteria	Rhizobiales	Rhizobiaceae	G017794825	G017794825_sp024343425	no information	no information	no information	no information	no information	.	.	.	0.0	0.0	0.0	0.0	0.0	0.0	0.0	0.0	0.0	0.0	0.0	0.0154643518074667	0.0	0.0
Bacteria	Pseudomonadota	Gammaproteobacteria	Xanthomonadales	Xanthomonadaceae	GCA_002840015	GCA_002840015_sp002839995	no information	no information	no information	no information	no information	.	.	.	0.0	0.0	0.0	0.0	0.0	0.0002911021526845	0.0	0.0	0.0	0.0	0.0	0.0	0.0	0.0
Bacteria	Myxococcota	Polyangia	Nannocystales	Nannocystaceae	Ga0077550	Ga0077550_sp001464385	no information	no information	no information	no information	no information	.	.	.	0.0	0.0	0.0	0.0	0.0013594099093177	0.0004518914283551	0.0	0.0	0.0	0.0003514847233953	0.0016927307760576	0.0	0.0	0.0
Bacteria	Bacillota	Bacilli	Bacillales	Anoxybacillaceae	Geobacillus	Geobacillus_thermodenitrificans	ÈÈÍÑµªµØÑ¿°û¸Ë¾ú; ÈÈÍÑµªµØÑ¿æß¸Ë¾ú	sugar beet juice from extraction installations; high-temperature well-pipeline soil; Industrial rubber tubing; high-temperature well-pipeline sediment; Drill hole ?; flax plants; composting reactor; Industry water; soil	unknown	no information	no information	.	.	.	0.0	0.0	0.0	0.0	0.0	0.0002312002656701	0.0	0.0	0.0	0.0	0.0	0.0	0.0	0.0
Bacteria	Actinomycetota	Actinomycetia	Mycobacteriales	Geodermatophilaceae	Geodermatophilus	Geodermatophilus_amargosae	°µÃ«µØÊóÑÇÖÖ¡£°¢Âê¸êÈø	desert soil	Gram-positive	no information	no information	.	.	.	0.0059825321809967	0.0	0.0	0.0	0.0	0.0002690330364161	0.0	0.0	0.0	0.0003185330305771	0.0	0.0	0.0	0.0
Bacteria	Actinomycetota	Actinomycetia	Mycobacteriales	Geodermatophilaceae	Geodermatophilus	Geodermatophilus_siccatus	no information	desert sand	Gram-positive	no information	no information	.	.	.	0.0	0.0	0.0	0.0	0.0	0.0	0.0	0.0	0.0	8.986825314089796e-05	0.0	0.0	0.0	0.0
Bacteria	Bacteroidota	Bacteroidia	Bacteroidales	Marinilabiliaceae	Geofilum	Geofilum_sp002411385	no information	no information	no information	no information	no information	.	.	.	0.0	0.0	0.0	0.0	0.0	0.0019210640256588	0.0	0.0	0.0	0.0	0.0	0.0	0.0	0.0
Bacteria	Bacillota	Bacilli	Lactobacillales	Aerococcaceae	Globicatella	Globicatella_sulfidifaciens	²úÁò»¯ÎïÇò¶ÌÁ´¾ú	Human blood; cattle lung; Human cerebrospinal fluid; Ovine meningoencephalitis	Gram-variable	no information	no information	.	.	.	0.0	0.0	0.0	0.0	0.0	0.0029204797195329	0.0	0.0	0.0	0.0	0.0	0.0	0.0	0.0
Bacteria	Actinomycetota	Actinomycetia	Mycobacteriales	Mycobacteriaceae	Gordonia	Gordonia_sp022513585	no information	no information	no information	no information	no information	.	.	.	0.0	0.0	0.0	0.0	0.0	0.0002974076144754	0.0	0.0	0.0	2.99560843802994e-05	0.0	0.0	0.0	0.0
Bacteria	Actinomycetota	Actinomycetia	Actinomycetales	Microbacteriaceae	Gryllotalpicola	Gryllotalpicola_protaetiae	no information	no information	Gram-positive	no information	no information	.	.	.	0.0	0.0027421175408229	0.0	0.0083463808262072	0.0006324747010119	0.0020356132481955	0.0	0.0144150672290244	0.002027682271004	0.0025632422868074	0.005821656149269	0.0060137531920827	0.0	0.0039600791334813
Bacteria	Pseudomonadota	Gammaproteobacteria	Enterobacterales_A	Pasteurellaceae	Haemophilus_D	Haemophilus_D_parainfluenzae	¸±Á÷¸ÐÊÈÑª¸Ë¾ú	Rat lung; Human infection; Human wound; Human urethra; Preputium; Human blood; septic finger; Human pancreas-cyst; Human; Human genital ulcer; Human prostata; Human nasopharynx; Medical care product used by baby; Human throat; Human urine; Human oral fistula; Human gallbladder; Human retroperitoneal abscess; Rat lymph node; Human purulent skin lesion; Human sputum; Human abscess; Human ascites; H…	Gram-negative	no information	no information	.	.	.	0.0071933993054649	0.0	0.0224731737990197	0.0	0.0	0.0	0.0	0.0	0.0	0.0	0.0	0.0	0.0	0.0
Bacteria	Pseudomonadota	Gammaproteobacteria	Pseudomonadales	Halieaceae	Halioglobus	Halioglobus_sp003646415	no information	no information	no information	no information	no information	.	.	.	0.1828278806235174	0.0965399954849886	0.0	0.0120317957364808	0.0416447627809177	0.0150427300127377	0.0518167229956881	0.0322860345713881	0.0	0.0158637437516603	0.039910372735201	0.0	0.0343300306676103	0.0465062431686091
Bacteria	Actinomycetota	Actinomycetia	Jiangellales	Jiangellaceae	Haloactinopolyspora	Haloactinopolyspora_sp021793295	no information	no information	no information	no information	no information	.	.	.	0.0	0.0	0.0	0.0	0.0	0.0003058148968636	0.0	0.0	0.0	0.0	0.0	0.0	0.0	0.0
Bacteria	Pseudomonadota	Gammaproteobacteria	Pseudomonadales	Halomonadaceae	Halomonas_A	Halomonas_A_qijiaojingensis	no information	no information	unknown	no information	no information	.	.	.	0.0	0.0044006321017382	0.0	0.0	0.0	0.0004224659399972	0.0	0.0	0.0	0.001014512724346	0.0	0.0	0.0	0.0
Bacteria	Pseudomonadota	Gammaproteobacteria	Pseudomonadales	Halomonadaceae	Halomonas_B	Halomonas_B_pantelleriensis	ÅËÌ©À³ÀïÑÇµºÑÎµ¥°û¾ú	hard sand of the lake of Venere	Gram-negative	no information	no information	.	.	.	0.0041189064988641	0.0116246519677929	0.0087265031107656	0.0	0.0036141411486397	0.0058409594390662	0.0	0.0334225178523873	0.0119538563512818	0.0039621914273673	0.0080031693682614	0.0320065308778628	0.0	0.0101845199383003
Bacteria	Pseudomonadota	Gammaproteobacteria	Pseudomonadales	Halomonadaceae	Halomonas_B	Halomonas_B_salipaludis	no information	no information	no information	no information	no information	.	.	.	0.0064329355857854	0.001574234329144	0.0	0.0003693444136655	0.0024231173610197	0.0040281391741526	0.0	0.008361048661303	0.005710815285002	0.0017893767736497	0.0026805858186204	0.0186716868432442	0.0	0.0051177978827367
Bacteria	Pseudomonadota	Gammaproteobacteria	Pseudomonadales	Halomonadaceae	Halomonas_B	Halomonas_B_socia	no information	no information	unknown	no information	no information	.	.	.	0.0	0.0	0.0	0.0	0.0	0.002049275082076	0.0064367486351044	0.0	0.0004440656825385	0.0033530843783014	0.0	0.0	0.0	0.0
Bacteria	Pseudomonadota	Gammaproteobacteria	Pseudomonadales	Halomonadaceae	Halomonas_B	Halomonas_B_sp001971685	no information	no information	no information	no information	no information	.	.	.	0.0	0.0106554293024306	0.0	0.023278734593922	0.0295825666973322	0.0035394658853499	0.0	0.0	0.0	0.0036466540052283	0.0	0.0240462971839946	0.0467681056853032	0.000429036948253
Bacteria	Pseudomonadota	Gammaproteobacteria	Pseudomonadales	Halomonadaceae	Halomonas_B	Halomonas_B_sp014779595	no information	no information	no information	no information	no information	.	.	.	0.0093736128880648	0.0050297238317404	0.0	0.0	0.0035422690235246	0.0022058607165525	0.0	0.0	0.0128844351713081	0.0026740797990145	0.0074526459851665	0.0	0.0	0.0049986209526663
Bacteria	Pseudomonadota	Gammaproteobacteria	Pseudomonadales	Halomonadaceae	Halomonas_F	Halomonas_F_sp015645095	no information	no information	no information	no information	no information	.	.	.	0.0	0.0	0.0	0.0	0.0	9.668374746205672e-05	0.0	0.0	0.0	0.0	0.0	0.0	0.0	0.0
Bacteria	Pseudomonadota	Gammaproteobacteria	Pseudomonadales	Halomonadaceae	Halomonas	Halomonas_aerodenitrificans	no information	no information	no information	no information	no information	.	.	.	0.0974144233530914	0.1130137707878708	0.0117631421545822	0.1290417118310662	0.1374523590484972	0.1017764587685906	0.1158256161080086	0.1206034819122654	0.1174912901087643	0.0698156502567255	0.0265588944255649	0.1243423365319537	0.0615652276480304	0.0591696432523739
Bacteria	Pseudomonadota	Gammaproteobacteria	Pseudomonadales	Halomonadaceae	Halomonas	Halomonas_alkalisoli	no information	no information	unknown	no information	no information	.	.	.	0.0	0.0	0.0	0.0	0.0	0.0008491355211884	0.0	0.0	0.0	0.0	0.0	0.0	0.0	0.0
Bacteria	Pseudomonadota	Gammaproteobacteria	Pseudomonadales	Halomonadaceae	Halomonas	Halomonas_antri	no information	no information	unknown	no information	no information	.	.	.	0.0	0.0055895853713595	0.0	0.0028905214982533	0.0	0.0004130077473106	0.0	0.0	0.0	0.0008437630433782	0.0	0.0	0.0	0.0
Bacteria	Pseudomonadota	Gammaproteobacteria	Pseudomonadales	Halomonadaceae	Halomonas	Halomonas_bachuensis	no information	no information	unknown	no information	no information	.	.	.	0.0	0.0	0.0	0.005295274800273	0.0	0.000285847601192	0.0	0.0	0.0	0.0004393559042443	0.0	0.0	0.0	0.0
Bacteria	Pseudomonadota	Gammaproteobacteria	Pseudomonadales	Halomonadaceae	Halomonas	Halomonas_campaniensis	Ï²ÂíÀ­ÑÅÁ´Çò¾ú; ¿²ÅÁÄáÑÇÑÎµ¥°û¾ú	mud and green algae mat	Gram-negative	no information	no information	.	.	.	0.0	0.0	0.0	0.0	0.0	0.000117701953432	0.0	0.0	0.0	0.0	0.0	0.0	0.0	0.0
Bacteria	Pseudomonadota	Gammaproteobacteria	Pseudomonadales	Halomonadaceae	Halomonas	Halomonas_chromatireducens	no information	no information	no information	no information	no information	.	.	.	0.0	0.0	0.0	0.0	0.0	0.0002143857008941	0.0	0.0	0.0	0.0	0.0	0.0	0.0	0.0
Bacteria	Pseudomonadota	Gammaproteobacteria	Pseudomonadales	Halomonadaceae	Halomonas	Halomonas_daqiaonensis	´óÇÅ´åÑÎµ¥°û¾ú	no information	unknown	no information	no information	.	.	.	0.0	0.0	0.0	0.0	0.0	0.0003394440264155	0.0	0.0	0.0	0.0	0.0	0.0	0.0	0.0
Bacteria	Pseudomonadota	Gammaproteobacteria	Pseudomonadales	Halomonadaceae	Halomonas	Halomonas_endophytica	no information	liquid samples from stems of Populus euphratica	Gram-negative	no information	no information	.	.	.	0.0	0.0	0.0	0.0	0.0	0.0004718587240267	0.0	0.0	0.0	0.000730928458879	0.0	0.0	0.0	0.0
Bacteria	Pseudomonadota	Gammaproteobacteria	Pseudomonadales	Halomonadaceae	Halomonas	Halomonas_ethanolica	no information	no information	no information	no information	no information	.	.	.	0.0202583618371238	0.0266837233802393	0.0	0.0140993215303705	0.0084008246812983	0.0116367297352972	0.0	8.670717130240422e-05	0.0	0.0080611823067384	0.0180900954669287	0.0	0.0532731776362351	0.0180944630398291
Bacteria	Pseudomonadota	Gammaproteobacteria	Pseudomonadales	Halomonadaceae	Halomonas	Halomonas_fontilapidosi	no information	no information	Gram-negative	no information	no information	.	.	.	0.0	0.0	0.0177137277555966	0.0	0.0	0.0	0.0	0.0	0.0	0.0	0.0	0.0	0.0	0.0
Bacteria	Pseudomonadota	Gammaproteobacteria	Pseudomonadales	Halomonadaceae	Halomonas	Halomonas_heilongjiangensis	no information	saline and alkaline soil	unknown	no information	no information	.	.	.	0.0	0.0	0.0	0.0	0.0	0.0002826948702966	0.0	0.0	0.0	0.0	0.0	0.0	0.0	0.0
Bacteria	Pseudomonadota	Gammaproteobacteria	Pseudomonadales	Halomonadaceae	Halomonas	Halomonas_kenyensis	no information	no information	unknown	no information	no information	.	.	.	0.0	0.0	0.0	0.0	0.0	0.0026640576066988	0.0	0.0	0.0	0.0015387442010012	0.0	0.0	0.0	0.0
Bacteria	Pseudomonadota	Gammaproteobacteria	Pseudomonadales	Halomonadaceae	Halomonas	Halomonas_lactosivorans	no information	no information	unknown	no information	no information	.	.	.	0.0	0.0	0.0	0.0	0.0	0.0003068658071619	0.0	0.0	0.0	0.0	0.0	0.0	0.0	0.0
Bacteria	Pseudomonadota	Gammaproteobacteria	Pseudomonadales	Halomonadaceae	Halomonas	Halomonas_litopenaei	no information	no information	Gram-negative	no information	no information	.	.	.	0.0	0.0	0.0	0.0	0.0	0.0019389295007333	0.0	0.0	0.0	0.0	0.0	0.0	0.0	0.0
Bacteria	Pseudomonadota	Gammaproteobacteria	Pseudomonadales	Halomonadaceae	Halomonas	Halomonas_litopenaei_A	no information	no information	Gram-negative	no information	no information	.	.	.	0.0	0.0	0.0	0.0	0.0	0.0	0.0	0.0	0.0	0.0	0.0	0.0	0.0	0.0013313765616433
Bacteria	Pseudomonadota	Gammaproteobacteria	Pseudomonadales	Halomonadaceae	Halomonas	Halomonas_lysinitropha	no information	no information	Gram-negative	no information	no information	.	.	.	0.0	0.0	0.0	0.0	0.0	0.0004855205579072	0.0	0.0	0.0	0.0	0.0	0.0	0.0	0.0
Bacteria	Pseudomonadota	Gammaproteobacteria	Pseudomonadales	Halomonadaceae	Halomonas	Halomonas_montanilacus	no information	no information	unknown	no information	no information	.	.	.	0.0	0.0	0.0	0.0	0.0045094624786436	0.0003425967573109	0.0	0.0	0.0	0.0	0.0	0.0	0.0	0.0
Bacteria	Pseudomonadota	Gammaproteobacteria	Pseudomonadales	Halomonadaceae	Halomonas	Halomonas_piezotolerans	no information	no information	unknown	no information	no information	.	.	.	0.0	0.0	0.0	0.0	0.0	0.0	0.0	0.0	0.0	6.091070490660879e-05	0.0	0.0	0.0	0.0
Bacteria	Pseudomonadota	Gammaproteobacteria	Pseudomonadales	Halomonadaceae	Halomonas	Halomonas_sp003182195	no information	no information	no information	no information	no information	.	.	.	0.0157706467531787	0.0	0.0	0.0	0.0163211328689709	0.0041479429481816	0.0	0.0051590766924928	0.0071801502639905	0.0076837356435466	0.0036838760962231	0.0	0.0	0.0
Bacteria	Pseudomonadota	Gammaproteobacteria	Pseudomonadales	Halomonadaceae	Halomonas	Halomonas_sp003202205	no information	no information	no information	no information	no information	.	.	.	0.0	0.0	0.0	0.0	0.0	0.0012379723316334	0.0	0.0	0.0	0.0	0.0	0.0	0.0	0.0
Bacteria	Pseudomonadota	Gammaproteobacteria	Pseudomonadales	Halomonadaceae	Halomonas	Halomonas_sp003339685	no information	no information	no information	no information	no information	.	.	.	0.0	0.0071487696591163	0.0	0.0	0.0	0.0	0.0	0.0	0.0	0.0011912536221896	0.0	0.0	0.0	0.0
Bacteria	Pseudomonadota	Gammaproteobacteria	Pseudomonadales	Halomonadaceae	Halomonas	Halomonas_sp003552795	no information	no information	no information	no information	no information	.	.	.	0.0	0.0	0.0	0.0	0.0	0.000432975042982	0.0	0.0	0.0	0.0	0.0	0.0	0.0	0.0
Bacteria	Pseudomonadota	Gammaproteobacteria	Pseudomonadales	Halomonadaceae	Halomonas	Halomonas_sp007129225	no information	no information	no information	no information	no information	.	.	.	0.0	0.0	0.0	0.0	0.0	0.0002984585247739	0.0	0.0	0.0	0.000627080699694	0.0	0.0	0.0	0.0
Bacteria	Pseudomonadota	Gammaproteobacteria	Pseudomonadales	Halomonadaceae	Halomonas	Halomonas_sp010993975	no information	no information	no information	no information	no information	.	.	.	0.0	0.0	0.0	0.0	0.0	0.00029425488358	0.0	0.0	0.0	0.0	0.0	0.0	0.0	0.0053084809708491
Bacteria	Pseudomonadota	Gammaproteobacteria	Pseudomonadales	Halomonadaceae	Halomonas	Halomonas_sp014859505	no information	no information	no information	no information	no information	.	.	.	0.0	0.0	0.0	0.0	0.0	0.0012894669362601	0.0	0.0	0.0	0.0008317806096262	0.0	0.0	0.0	0.0
Bacteria	Pseudomonadota	Gammaproteobacteria	Pseudomonadales	Halomonadaceae	Halomonas	Halomonas_sp014897985	no information	no information	no information	no information	no information	.	.	.	0.0	0.0	0.0	0.0	0.0	0.0	0.0	0.0	0.0	0.0005212358682171	0.0	0.0	0.0	0.0
Bacteria	Pseudomonadota	Gammaproteobacteria	Pseudomonadales	Halomonadaceae	Halomonas	Halomonas_sp014931605	no information	no information	no information	no information	no information	.	.	.	0.0	0.0	0.0	0.0	0.0	6.095279731303574e-05	0.0	0.0	0.0	0.0	0.0	0.0	0.0	0.0
Bacteria	Pseudomonadota	Gammaproteobacteria	Pseudomonadales	Halomonadaceae	Halomonas	Halomonas_sp015595025	no information	no information	no information	no information	no information	.	.	.	0.0	0.0	0.0	0.0	0.0002628466289919	0.0008228627637259	0.0	0.0	0.0	0.000419385181324	0.0027912050030741	0.0	0.0	0.0
Bacteria	Pseudomonadota	Gammaproteobacteria	Pseudomonadales	Halomonadaceae	Halomonas	Halomonas_sp020832045	no information	no information	no information	no information	no information	.	.	.	0.0	0.0	0.0	0.0	0.0035566434485475	0.000334189474923	0.0	0.0	0.0	0.0	0.0	0.0	0.0	0.0
Bacteria	Pseudomonadota	Gammaproteobacteria	Pseudomonadales	Halomonadaceae	Halomonas	Halomonas_sp023094245	no information	no information	no information	no information	no information	.	.	.	0.0	0.0	0.0	0.0	0.0	0.0007566554149202	0.0	0.0	0.0	0.0012921057729368	0.0	0.0	0.0	0.0
Bacteria	Pseudomonadota	Gammaproteobacteria	Pseudomonadales	Halomonadaceae	Halomonas	Halomonas_sp024790395	no information	no information	no information	no information	no information	.	.	.	0.0	0.0	0.0	0.0	0.0	0.0	0.0	0.0	0.0	0.0001437892050254	0.0	0.0	0.0	0.0
Bacteria	Pseudomonadota	Gammaproteobacteria	Pseudomonadales	Halomonadaceae	Halomonas	Halomonas_sulfidoxydans	no information	no information	no information	no information	no information	.	.	.	0.0	0.0	0.0099943254724938	0.0	0.0036716388487315	0.0028731887561005	0.0	0.0	0.0109024655440946	0.0013829725622236	0.0	0.0	0.0014567114885585	0.0
Bacteria	Pseudomonadota	Gammaproteobacteria	Pseudomonadales	Halomonadaceae	Halomonas	Halomonas_tianxiuensis	no information	no information	no information	no information	no information	.	.	.	0.0	0.0	0.0	0.008300212774499	0.0	0.0013535724644687	0.0	0.0	0.0062658973881754	0.0015547207793373	0.0	0.0072194090252778	0.0	0.0
Bacteria	Pseudomonadota	Gammaproteobacteria	Pseudomonadales	Halomonadaceae	Halomonas	Halomonas_urumqiensis	ÎÚÂ³Ä¾ÆëÑÎµ¥°û¾ú	a combined water and sediment sample from a saline-alkaline lake	Gram-negative	no information	no information	.	.	.	0.0	0.0	0.0	0.0	0.0	0.0	0.0	0.0	0.0	0.0005841436454156	0.0	0.0	0.0	0.0
Bacteria	Pseudomonadota	Gammaproteobacteria	Pseudomonadales	Halomonadaceae	Halomonas	Halomonas_zhangzhouensis	no information	no information	no information	no information	no information	.	.	.	0.0	0.0	0.0	0.0	0.0	0.0011433904047684	0.0	0.0	0.006412830886074	0.0007489021095072	0.0	0.0	0.0	0.0
Bacteria	Pseudomonadota	Gammaproteobacteria	Pseudomonadales	Pseudomonadaceae	Halopseudomonas	Halopseudomonas_bauzanensis	no information	no information	no information	no information	no information	.	.	.	0.0	0.0	0.0	0.0	0.0	0.0011959359196936	0.0	0.0	0.0	0.0	0.0	0.0	0.0	0.0
Bacteria	Pseudomonadota	Gammaproteobacteria	Burkholderiales	Burkholderiaceae	Herbaspirillum	Herbaspirillum_aquaticum	no information	deionized water	Gram-negative	no information	no information	.	.	.	0.0	0.0	0.0	0.0050042153438515	0.0	0.0	0.0	0.0	0.0	0.0	0.0	0.0	0.0	0.0
Bacteria	Pseudomonadota	Gammaproteobacteria	Burkholderiales	Burkholderiaceae	Herbaspirillum	Herbaspirillum_huttiense	¹þÌØ²ÝÂÝ¾ú	Water; well water; distilled water	Gram-negative	no information	no information	.	.	.	0.0	0.0	0.0	0.0	0.0	0.0	0.0	0.0	0.0	0.0001827321147198	0.0	0.0	0.0	0.0
Bacteria	Bacillota	Bacilli	Bacillales	Bacillaceae_C	Heyndrickxia	Heyndrickxia_oleronia	no information	no information	Gram-negative	no information	no information	.	.	.	0.0	0.0	0.0	0.0	0.0	0.0	0.0	0.0	0.0	0.0012321936041761	0.0	0.0	0.0	0.0
Bacteria	Pseudomonadota	Gammaproteobacteria	Burkholderiales	Burkholderiaceae_B	Hydrogenophaga	Hydrogenophaga_intermedia	ÖÐ¼äÊÈÇâ¾ú; ÖÐ¼äÇâÊÉ¾ú	air	Gram-negative	no information	no information	.	.	.	0.0	0.0	0.0	0.0	0.0	0.0001523819932825	0.0	0.0	0.0	0.0	0.0	0.0	0.0	0.0
Bacteria	Pseudomonadota	Alphaproteobacteria	Rhizobiales	Hyphomicrobiaceae	Hyphomicrobium_A	Hyphomicrobium_A_sp009026145	no information	no information	no information	no information	no information	.	.	.	0.0	0.0	0.0	0.0	0.0	0.000109294671044	0.0	0.0	0.0	0.0	0.0	0.0	0.0	0.0
Bacteria	Pseudomonadota	Alphaproteobacteria	Caulobacterales	Hyphomonadaceae	Hyphomonas	Hyphomonas_polymorpha	¶àÐÎË¿µ¥°û¾ú; ¶àÌ¬ÉúË¿µ¥°û¾ú	human nasal sinus infection	unknown	no information	no information	.	.	.	0.0	0.0	0.0	0.0	0.0	0.0	0.0	0.0115320537832196	0.0	0.0	0.0	0.0	0.0	0.0
Bacteria	Actinomycetota	Acidimicrobiia	Acidimicrobiales	Ilumatobacteraceae	Ilumatobacter	Ilumatobacter_sp024641005	no information	no information	no information	no information	no information	.	.	.	0.0	0.0	0.0	0.0	0.0	0.0	0.0	0.0	0.0	0.000103847759185	0.0	0.0	0.0	0.0
Archaea	Thermoproteota	Thermoprotei	Thermofilales	Thermofilaceae	Infirmifilum	Infirmifilum_sp002855745	no information	no information	no information	no information	no information	.	.	.	0.0	0.0	0.0	0.0	0.0	0.0	0.0	0.0	0.0	0.0018183343218839	0.0	0.0	0.0	0.0
Bacteria	Bacillota_A	Clostridia	Oscillospirales	Butyricicoccaceae	Intestinibacillus	Intestinibacillus_massiliensis	no information	no information	no information	no information	no information	.	.	.	0.0	0.0	0.0	0.0	0.0	0.0004235168502955	0.0	0.0	0.0	0.0006540411756364	0.0050807648673469	0.0	0.0	0.0
Bacteria	Pseudomonadota	Gammaproteobacteria	Burkholderiales	Burkholderiaceae_B	J223	J223_sp024666615	no information	no information	no information	no information	no information	.	.	.	0.0	0.0	0.0	0.0	0.0	0.0	0.0	0.0	0.0	0.0006780060431407	0.0	0.0	0.0	0.0
Bacteria	Myxococcota	Polyangia	Polyangiales	SG8_38	JAAYBZ01	JAAYBZ01_sp012744445	no information	no information	no information	no information	no information	.	.	.	0.0	0.0	0.0	0.0	0.0	0.0019757113611809	0.0	0.0	0.0	0.0	0.0	0.0	0.0	0.0
Bacteria	Chloroflexota	Anaerolineae	Anaerolineales	UBA4823	JAAYXE01	JAAYXE01_sp012516075	no information	no information	no information	no information	no information	.	.	.	0.0	0.0	0.0	0.0	0.0	0.0025904938858039	0.0	0.0	0.0	0.0	0.0	0.0	0.0	0.0
Bacteria	Pseudomonadota	Gammaproteobacteria	Steroidobacterales	Steroidobacteraceae	JAAYXG01	JAAYXG01_sp012516015	no information	no information	no information	no information	no information	.	.	.	0.0	0.0	0.0	0.0048315869765946	0.0	0.0004550441592505	0.0	0.0	0.0	0.0	0.0	0.0	0.0	0.0
Bacteria	Pseudomonadota	Gammaproteobacteria	Steroidobacterales	Steroidobacteraceae	JAAYXG01	JAAYXG01_sp017577615	no information	no information	no information	no information	no information	.	.	.	0.0	0.0	0.0	0.0	0.0	0.000424567760594	0.0	0.0	0.0	0.0	0.0	0.0	0.0	0.0
Bacteria	Deinococcota	Deinococci	Deinococcales	Trueperaceae	JAAYYF01	JAAYYF01_sp012515535	no information	no information	no information	no information	no information	.	.	.	0.0	0.0	0.0	0.0	0.0	0.0018527548562565	0.0	0.0	0.0	0.0	0.0	0.0	0.0	0.0
Bacteria	Actinomycetota	Acidimicrobiia	IMCC26256	JACDBD01	JACDBD01	JACDBD01_sp013695115	no information	no information	no information	no information	no information	.	.	.	0.0	0.0	0.0	0.0	0.0	0.0002553712025356	0.0	0.0	0.0	0.0001757423616977	0.0	0.0	0.0	0.0
Bacteria	Pseudomonadota	Gammaproteobacteria	Burkholderiales	Burkholderiaceae_B	JACDQM01	JACDQM01_sp015657635	no information	no information	no information	no information	no information	.	.	.	0.0	0.0	0.0	0.0	0.0	0.0	0.0	0.0	0.004052099353166	0.0	0.0	0.0	0.0	0.0
Bacteria	Myxococcota	Polyangia	Polyangiales	SG8_38	JACKEH01	JACKEH01_sp019637115	no information	no information	no information	no information	no information	.	.	.	0.0	0.0	0.0	0.0	0.0	0.000155534724178	0.0	0.0	0.0	0.0	0.0	0.0	0.0	0.0
Bacteria	Patescibacteria	ABY1	SBBC01	SBBC01	JACQPY01	JACQPY01_sp016207275	no information	no information	no information	no information	no information	.	.	.	0.0	0.0	0.0	0.0	0.0	0.0017287474410332	0.0	0.0	0.0	0.0	0.0	0.0	0.0	0.0
Bacteria	Pseudomonadota	Gammaproteobacteria	Ga0077536	Ga0077536	JACQWY01	JACQWY01_sp016209015	no information	no information	no information	no information	no information	.	.	.	0.0	0.0	0.0	0.0	0.0	0.000281643959998	0.0	0.0	0.0	0.0	0.0	0.0	0.0	0.0
Bacteria	Planctomycetota	UBA1135	UBA2386	UBA2386	JACRLW01	JACRLW01_sp020848735	no information	no information	no information	no information	no information	.	.	.	0.0	0.0	0.0	0.0	0.0	9.563283716355618e-05	0.0	0.0	0.0	0.0	0.0	0.0	0.0	0.0
Bacteria	Acidobacteriota	Thermoanaerobaculia	UBA5704	UBA5704	JACTMI01	JACTMI01_sp019911865	no information	no information	no information	no information	no information	.	.	.	0.0	0.0	0.0	0.0	0.0	0.0003278840131321	0.0	0.0	0.0	0.0	0.0	0.0	0.0	0.0
Bacteria	Actinomycetota	Acidimicrobiia	Acidimicrobiales	JAAYBP01	JADGOP01	JADGOP01_sp017882935	no information	no information	no information	no information	no information	.	.	.	0.0	0.0046414327639397	0.0	0.0	0.0	0.0001502801726855	0.0	0.0	0.0	0.000203701373786	0.0	0.0	0.0	0.0046376851073101
Bacteria	Actinomycetota	Acidimicrobiia	Acidimicrobiales	Microtrichaceae	JADJBW01	JADJBW01_sp016703525	no information	no information	no information	no information	no information	.	.	.	0.0	0.0	0.0	0.0	0.0	4.098550164152408e-05	0.0	0.0	0.0	8.5874108556858e-05	0.0	0.0	0.0	0.0
Bacteria	Pseudomonadota	Alphaproteobacteria	Acetobacterales	Acetobacteraceae	JADZEB01	JADZEB01_sp020850755	no information	no information	no information	no information	no information	.	.	.	0.0	0.0	0.0	0.0	0.0	0.0005979679598468	0.0	0.0	0.0055606165982606	0.0002606179341085	0.0	0.0	0.0	0.0
Bacteria	Planctomycetota	UBA1135	UBA2386	UBA2386	JAEUHS01	JAEUHS01_sp019636245	no information	no information	no information	no information	no information	.	.	.	0.0	0.0	0.0	0.0	0.0	0.000155534724178	0.0	0.0	0.0	0.0	0.0	0.0	0.0	0.0
Bacteria	Planctomycetota	Phycisphaerae	Phycisphaerales	UBA1924	JAEUJB01	JAEUJB01_sp022072615	no information	no information	no information	no information	no information	.	.	.	0.0	0.0	0.0	0.0	0.0	0.0	0.0	0.0	0.0	0.0002326589220203	0.0	0.0	0.0	0.0
Bacteria	Actinomycetota	Acidimicrobiia	Acidimicrobiales	UBA8139	JAFIEP01	JAFIEP01_sp020832495	no information	no information	no information	no information	no information	.	.	.	0.0	0.0	0.0	0.0	0.0	5.254551492503082e-05	0.0	0.0	0.0	8.387703626483827e-05	0.0	0.0	0.0	0.0
Bacteria	JAGRBM01	JAGRBM01	JAGRBM01	JAGRBM01	JAGRBM01	JAGRBM01_sp020434085	no information	no information	no information	no information	no information	.	.	.	0.0	0.0	0.0	0.0	0.0	0.000115600132835	0.0	0.0	0.0	0.0	0.0	0.0	0.0	0.0
Bacteria	Pseudomonadota	Gammaproteobacteria	Burkholderiales	SG8_39	JAGVSZ01	JAGVSZ01_sp019137045	no information	no information	no information	no information	no information	.	.	.	0.0	0.0	0.0	0.0	0.0	0.0002890003320874	0.0	0.0	0.0	0.0	0.0	0.0	0.0	0.0
Bacteria	Actinomycetota	Actinomycetia	Nitriliruptorales	Nitriliruptoraceae	JAHWJY01	JAHWJY01_sp019348115	no information	no information	no information	no information	no information	.	.	.	0.0	0.0	0.0	0.0	0.0	0.0	0.0	0.0	0.0	0.0011662902185394	0.0	0.0	0.0	0.0
Bacteria	Actinomycetota	Actinomycetia	Nitriliruptorales	Nitriliruptoraceae	JAHWJY01	JAHWJY01_sp019348135	no information	no information	no information	no information	no information	.	.	.	0.0281273662497716	0.0215937993829481	0.0255353737775485	0.0	0.0156968721251149	0.0113162020942544	0.0	0.0396065971770623	0.0234832381530784	0.0040340860298802	0.0019705650067785	0.0	0.0	0.0211113418981821
Bacteria	Actinomycetota	Actinomycetia	Euzebyales	Egibacteraceae	JAHWKQ01	JAHWKQ01_sp019347785	no information	no information	no information	no information	no information	.	.	.	0.0	0.0	0.0	0.0	0.0	0.0	0.0	0.0	0.0	0.0010744248931066	0.0	0.0	0.0	0.0
Bacteria	Actinomycetota	Actinomycetia	Nitriliruptorales	JAHWKO01	JAHWKW01	JAHWKW01_sp019347675	no information	no information	no information	no information	no information	.	.	.	0.0134794642157757	0.0	0.0	0.0301617889116384	0.0057025397555526	0.0031674436396805	0.0	0.0	0.0120746683384432	0.0036426598606442	0.0	0.0	0.0	0.0098201790377995
Bacteria	Actinomycetota	Actinomycetia	Nitriliruptorales	JAHWKY01	JAHWKY01	JAHWKY01_sp019347575	no information	no information	no information	no information	no information	.	.	.	0.0	0.0	0.0154132436314931	0.0	0.0	0.0002826948702966	0.0	0.0	0.0	0.0008008259890998	0.0	0.0	0.0	0.0
Bacteria	Myxococcota	JAJVIH01	JAJVIH01	JAJVIH01	JAJVIH01	JAJVIH01_sp022072125	no information	no information	no information	no information	no information	.	.	.	0.0	0.0	0.0	0.0	0.0	0.0	0.0	0.0	0.0	0.0010424717364343	0.0	0.0	0.0	0.0
Bacteria	Chloroflexota	Limnocylindria	Limnocylindrales	CSP1_4	JAJYNJ01	JAJYNJ01_sp021785175	no information	no information	no information	no information	no information	.	.	.	0.0	0.0	0.0	0.0	0.0	0.000361513142684	0.0	0.0	0.0	0.00062308655511	0.0	0.0	0.0	0.0
Bacteria	Actinomycetota	Actinomycetia	Streptosporangiales	Streptosporangiaceae	JAJYTD01	JAJYTD01_sp021793235	no information	no information	no information	no information	no information	.	.	.	0.0	0.0	0.0	0.0	0.0	0.0018432966635699	0.0	0.0	0.0	0.0	0.0	0.0	0.0	0.0
Bacteria	Actinomycetota	Acidimicrobiia	Acidimicrobiales	RAAP_2	JAJYVT01	JAJYVT01_sp021850345	no information	no information	no information	no information	no information	.	.	.	0.0	0.0	0.0	0.0	0.0	0.0004035495546241	0.0	0.0	0.0	0.0004373588319522	0.0	0.0	0.0	0.0
Bacteria	Actinomycetota	Acidimicrobiia	Acidimicrobiales	Acidimicrobiaceae	JAKARV01	JAKARV01_sp021784675	no information	no information	no information	no information	no information	.	.	.	0.0	0.0	0.0	0.0202195993416033	0.0	0.0013483179129761	0.0	0.0	0.0	0.0013899623152457	0.0179897664391683	0.0	0.0	0.0
Bacteria	Myxococcota	Polyangia	Polyangiales	JADJMO01	JALHOE01	JALHOE01_sp022843175	no information	no information	no information	no information	no information	.	.	.	0.0	0.0003461509519151	0.0	0.0	0.0002217768432119	2.312002656701354e-05	0.0	0.0002817983067328	0.0	5.2922415738528895e-05	0.0	0.0	0.0	0.0
Bacteria	Actinomycetota	Actinomycetia	Actinomycetales	Dermatophilaceae	Janibacter	Janibacter_anophelis	°´ÎÃÖÐ³¦Á½ÃæÉñ¾ú	midgut of; Air	Gram-positive	no information	no information	.	.	.	0.0	0.0005809315975616	0.0	0.0	0.0	7.461463119354376e-05	0.0	0.0	0.0	0.0002346559943123	0.0	0.0	0.0	0.0
Bacteria	Actinomycetota	Actinomycetia	Jiangellales	Jiangellaceae	Jiangella	Jiangella_rhizosphaerae	no information	no information	Gram-positive	no information	no information	.	.	.	0.0	0.0037444502972382	0.0	0.0	0.0	0.0006389534614881	0.0	0.0	0.0	5.092534344650891e-05	0.0	0.0	0.0	0.0
Bacteria	Pseudomonadota	Gammaproteobacteria	Burkholderiales	Neisseriaceae	Kingella_A	Kingella_A_denitrificans	ÍÑµª½ðÊÏ¾ú	Oral; Human oral lesions; Human throat; Human tongue; Urethra; Human oral; Human gingiva; Oral cavity; Human troat; pharynx; Human supragingival plaque; Oral mucosal inflamation; Expectoration; Human bronchial alveolar lavage	Gram-negative	no information	no information	.	.	.	0.0	0.0	0.0002913946557197	0.0	9.240701800499536e-05	0.0	0.0	0.0	0.0	0.0	0.0	0.0	0.0	0.0001974931984023
Bacteria	Pseudomonadota	Gammaproteobacteria	Enterobacterales	Enterobacteriaceae	Klebsiella	Klebsiella_aerogenes	·ÎÑ×¿ËÀ×²®ÊÏ¾ú·ÎÑ×ÑÇÖÖ	sputum; Human sputum; Human blood; Human urine; Hevea brasiliensis; Vigna unguiculata; cowpea; clinical specimen; Sorghum vulgare; Urochloa panicoides; Sputum; Sesamum indicum	Gram-negative	no information	=HYPERLINK("Pathogenic/CARD/Klebsiella_aerogenes.html","Klebsiella_aerogenes.html")	.	.	.	0.0	0.0	0.0	0.0	0.0	0.0003236803719381	0.0	0.0	0.0	0.0014578627731743	0.0	0.0	0.0	0.0
Bacteria	Pseudomonadota	Gammaproteobacteria	Enterobacterales	Enterobacteriaceae	Klebsiella	Klebsiella_michiganensis	ÃÜÐª¸ù¿ËÀ×²®ÊÏ¾ú	digestive fluid of carnivorous plant; Human urine; tooth brush holder; Human blood	Gram-negative	no information	no information	.	.	.	0.0	0.0	0.0	0.0	0.0	7.356372089504325e-05	0.0	0.0	0.0	0.0	0.0	0.0	0.0	0.0
Bacteria	Pseudomonadota	Gammaproteobacteria	Enterobacterales	Enterobacteriaceae	Klebsiella	Klebsiella_pneumoniae	Àà·ÎÑ×¿ËÀ×²®ÊÏ¾úÀà·ÎÑ×ÑÇÖÖ; ·ÎÑ×¿ËÀ×²®¾ú	nasal aspirate; tongue surface of healthy individual; cow's milk; silage; bronchial washings; sewage; tracheobronchial sample; water; blood and tracheobronchia; clinical specimen; tongue surface of healthy person; Miller's brans; blood; human faeces; groundwater; urine of hospitalized patient; soil from rice field; human urinary tract; garden pond; hospital effluent	Gram-negative	=HYPERLINK("Pathogenic/VFDB/Klebsiella_pneumoniae.html","Klebsiella_pneumoniae.html")	=HYPERLINK("Pathogenic/CARD/Klebsiella_pneumoniae.html","Klebsiella_pneumoniae.html")	*	.	*	0.0	0.0	0.0	0.0	0.0	0.0015458890490942	0.0	0.0	0.0	0.0110288317326801	0.0	0.0	0.0	0.0
Bacteria	Actinomycetota	Actinomycetia	Actinomycetales	Dermatophilaceae	Knoellia	Knoellia_aerolata	ÆøÉúÅµ¶ûÊÏ¾ú	air sample	Gram-positive	no information	no information	.	.	.	0.0	0.0	0.0	0.0	0.0	0.0002784912291026	0.0	0.0	0.0	0.0	0.0	0.0	0.0	0.0
Bacteria	Actinomycetota	Actinomycetia	Actinomycetales	Micrococcaceae	Kocuria	Kocuria_palustris	ÕÓÔó¿¼¿ËÊÏ¾ú; ¼«µØ¿¼¿ËÊÏ¾ú	Clean room; cleanroom facility; Industry; human skin; cleanroom; Sterile test; Industrial product/environment; change room tent; rhizosphere of; soil	Gram-positive	no information	no information	.	.	.	0.0	0.0	0.0	0.0	0.0	0.0018075657134209	0.0	0.0	0.0	0.0	0.0	0.0	0.0	0.0
Bacteria	Actinomycetota	Actinomycetia	Actinomycetales	Micrococcaceae	Kocuria	Kocuria_rosea	no information	air; goldfish aquarium; Lime painting on interior wall of church	Gram-positive	no information	no information	.	.	.	0.0	0.0	0.0	0.0	0.0	0.0011423394944701	0.0	0.0302329326223345	0.0053712356454135	0.0	0.0	0.0	0.0	0.0
Bacteria	Pseudomonadota	Gammaproteobacteria	Pseudomonadales	Halomonadaceae	Kushneria	Kushneria_aurantia	no information	surface of leaves of the black mangrove	Gram-negative	no information	no information	.	.	.	0.0	0.0	0.0	0.0	0.0	0.0	0.0	0.0	0.0	0.0003884305607976	0.0	0.0	0.0	0.0
Bacteria	Actinomycetota	Acidimicrobiia	Acidimicrobiales	CADCSY01	LC5_5	LC5_5_sp019348555	no information	no information	no information	no information	no information	.	.	.	0.0	0.0	0.0	0.0	0.0	0.0	0.0	0.0	0.0	0.0006420587418844	0.0	0.0	0.0	0.0
Bacteria	Bacillota	Bacilli	Lactobacillales	Lactobacillaceae	Lactobacillus	Lactobacillus_paragasseri	no information	human faeces	Gram-positive	no information	no information	.	.	.	0.0	0.0	0.0	0.0	0.0	0.0	0.0	0.0	0.0	0.0030565191429365	0.0	0.0	0.0	0.0
Bacteria	Pseudomonadota	Gammaproteobacteria	Burkholderiales	Burkholderiaceae_A	Lautropia	Lautropia_dentalis	no information	no information	Gram-negative	no information	no information	.	.	.	0.0	0.0	0.0	0.0	0.0	0.0	0.0	0.0	0.0	0.0	0.0	0.0	0.0	0.0001089617646357
Bacteria	Pseudomonadota	Gammaproteobacteria	Burkholderiales	Burkholderiaceae_A	Lautropia	Lautropia_mirabilis	ÆæÒìÀÍÌØÂÞÆÕÊÏ¾ú	Human mouth; Human abscess; Human sputum; Human gingival margin of healthy person [6452]; Human; Human peritoneal dialysis; gingival margin of a healthy person	Gram-negative	no information	no information	.	.	.	0.0	0.0	9.713155190659118e-05	0.0	0.0	0.0	0.0	0.0	0.0	0.0	0.0	0.0	0.0	6.810110289736294e-05
Fungi	Ascomycota	Sordariomycetes	Hypocreales	Cordycipitaceae	Lecanicillium	Lecanicillium_sp_S3808	no information	no information	no information	no information	no information	.	.	.	0.0	0.0	0.0	0.0	0.0032650479695096	0.0055708754923515	0.0	0.0	0.0	0.0	0.0219103161393389	0.0424797580553789	0.0	0.0109268219598817
Bacteria	Pseudomonadota	Gammaproteobacteria	Burkholderiales	Burkholderiaceae	Limnobacter	Limnobacter_sp000170915	no information	no information	no information	no information	no information	.	.	.	0.0	0.0	0.0	0.0	0.0066368773820474	0.0	0.0	0.0	0.0	0.0	0.0	0.0	0.0	0.0
Bacteria	Pseudomonadota	Gammaproteobacteria	Burkholderiales	Burkholderiaceae	Limnobacter	Limnobacter_sp002954425	no information	no information	no information	no information	no information	.	.	.	0.0	0.0	0.0	0.0006383234975307	0.0	0.0	0.0	0.0	0.0	0.0	0.0	0.0	0.0	0.0
Bacteria	Bacillota_G	Limnochordia	Limnochordales	Limnochordaceae	Limnochorda	Limnochorda_sp012799445	no information	no information	no information	no information	no information	.	.	.	0.0	0.0	0.0	0.0	0.0	0.0069496698039845	0.0	0.0	0.0	0.0	0.0	0.0	0.0	0.0
Bacteria	Bacillota	Bacilli	Lactobacillales	Listeriaceae	Listeria	Listeria_monocytogenes	µ¥ºËÔöÉúÀîË¹ÌØÊÏ¾ú; µ¥ºËÏ¸°ûÀîË¹ÌØ¾ú	soft cheese; Sheep brain; rabbit; Human blood; Danish cheese; Human cerebrospinal fluid and joint; poultry; Guinea pig mesenteric lymph node; Human; Human cerebrospinal fluid; Cheese; Sheep; Human ear	Gram-variable	=HYPERLINK("Pathogenic/VFDB/Listeria_monocytogenes.html","Listeria_monocytogenes.html")	=HYPERLINK("Pathogenic/CARD/Listeria_monocytogenes.html","Listeria_monocytogenes.html")	*	*	.	0.0	0.0	0.0	0.0	0.0	0.0	0.0	0.0	0.0	0.0070376827570782	0.0	0.0	0.0	0.0
Bacteria	Pseudomonadota	Gammaproteobacteria	Xanthomonadales	Xanthomonadaceae	Luteimonas_D	Luteimonas_D_sp000472505	no information	no information	no information	no information	no information	.	.	.	0.0	0.0	0.0	0.0	0.0	0.0024517737264016	0.0	0.0	0.0	0.0	0.0	0.0	0.0	0.0
Bacteria	Pseudomonadota	Gammaproteobacteria	Xanthomonadales	Xanthomonadaceae	Luteimonas_D	Luteimonas_D_wenzhouensis	no information	no information	unknown	no information	no information	.	.	.	0.0	0.0	0.0	0.0	0.0	0.000155534724178	0.0	0.0	0.0	0.0	0.0	0.0	0.0	0.0
Bacteria	Pseudomonadota	Gammaproteobacteria	Xanthomonadales	Xanthomonadaceae	Lysobacter_C	Lysobacter_C_luteus	no information	no information	unknown	no information	no information	.	.	.	0.0	0.0	0.0	0.0	0.0	0.0006746844116373	0.0	0.0	0.0	0.0	0.0	0.0	0.0	0.0
Bacteria	Myxococcota	Polyangia	Polyangiales	Sandaracinaceae	MED_G138	MED_G138_sp020633195	no information	no information	no information	no information	no information	.	.	.	0.0	0.0020407856121603	0.0	0.0038078606126297	0.0009343376264947	0.001175968624022	0.0	0.0009444888302582	0.0086266289210835	0.0013030896705429	0.0023976065095528	0.0057319492985406	0.0	0.0038374971482661
Fungi	Basidiomycota	Malasseziomycetes	Malasseziales	Malasseziaceae	Malassezia	Malassezia_globosa	ÇòÐÎÂíÀ­É«¾ú	no information	no information	no information	no information	.	.	.	0.0	0.0	0.0	0.0	0.0	0.0	0.0	0.0	0.0	0.0002646120786925	0.0	0.0	0.0	0.0
Fungi	Basidiomycota	Malasseziomycetes	unknown	unknown	unknown	Malasseziomycetes_sp	no information	no information	no information	no information	no information	.	.	.	0.0	0.0	0.0	0.0	0.0	0.0	0.0	0.0	0.0052210369586722	0.0	0.0	0.0	0.0	0.0
Bacteria	Actinomycetota	Actinomycetia	Actinomycetales	Dermatophilaceae	Marihabitans	Marihabitans_endophyticus	no information	no information	no information	no information	no information	.	.	.	0.0	0.0	0.0	0.0	0.0001848140360099	0.0	0.0	0.0	0.0	0.0	0.0	0.0	0.0	0.0
Bacteria	Pseudomonadota	Gammaproteobacteria	Pseudomonadales	Oleiphilaceae	Marinobacter	Marinobacter_lutaoensis	Â¬ÍÐ°²ÂíÀïÅµ¸Ë¾ú; ÂÌµºº£¸Ë×´¾ú	water from a coastal hot spring	Gram-negative	no information	no information	.	.	.	0.0	0.0	0.0	0.0	0.0	0.0001355674285065	0.0	0.0	0.0	0.0	0.0	0.0	0.0	0.0
Bacteria	Actinomycetota	Actinomycetia	Propionibacteriales	Nocardioidaceae	Marmoricola	Marmoricola_endophyticus	no information	no information	Gram-positive	no information	no information	.	.	.	0.0	0.0	0.0	0.0	0.0	0.000500233302086	0.0	0.0	0.0	0.0004133939644479	0.0	0.0	0.0	0.0
Fungi	Basidiomycota	Agaricomycetes	Polyporales	Irpicaceae	Meruliopsis	Meruliopsis_variegata	no information	no information	no information	no information	no information	.	.	.	0.0	0.0	0.0	0.0	0.0	0.0	0.0	0.0	0.0	0.0004403544403902	0.0	0.0	0.0	0.0
Bacteria	Pseudomonadota	Alphaproteobacteria	Rhizobiales	Rhizobiaceae	Mesorhizobium_A	Mesorhizobium_A_sp023954305	no information	no information	no information	no information	no information	.	.	.	0.0	0.0	0.0	0.0	0.0	0.0002091311494016	0.0	0.0	0.0	0.0	0.0	0.0	0.0	0.0
Bacteria	Pseudomonadota	Alphaproteobacteria	Rhizobiales	Rhizobiaceae	Mesorhizobium	Mesorhizobium_sp003242525	no information	no information	no information	no information	no information	.	.	.	0.0	0.0	0.0	0.0	0.0	0.0027985741249068	0.0	0.0	0.0	0.0	0.0	0.0	0.0	0.0
Bacteria	Pseudomonadota	Alphaproteobacteria	Rhizobiales	Beijerinckiaceae	Methylobacterium	Methylobacterium_jeotgali	no information	no information	Gram-negative	no information	no information	.	.	.	0.0	0.0	0.0	0.0	0.0	6.095279731303574e-05	0.0	0.0	0.0	0.0	0.0	0.0	0.0	0.0
Bacteria	Pseudomonadota	Alphaproteobacteria	Rhizobiales	Beijerinckiaceae	Methylobacterium	Methylobacterium_rhodesianum	no information	no information	no information	no information	no information	.	.	.	0.0	0.0	0.0	0.0	0.0	0.0003468003985049	0.0	0.0	0.0	0.0	0.0	0.0	0.0	0.0
Bacteria	Pseudomonadota	Alphaproteobacteria	Rhizobiales	Beijerinckiaceae	Methylobacterium	Methylobacterium_sp000379105	no information	no information	no information	no information	no information	.	.	.	0.0	0.0	0.0	0.0	0.0	0.0	0.0	0.0	0.0	0.0002326589220203	0.0	0.0	0.0	0.0
Bacteria	Pseudomonadota	Alphaproteobacteria	Rhizobiales	Beijerinckiaceae	Methylobacterium	Methylobacterium_sp001423085	no information	no information	no information	no information	no information	.	.	.	0.0	0.0	0.0	0.0	0.0	5.780006641753392e-05	0.0	0.0	0.0	0.0	0.0	0.0	0.0	0.0
Bacteria	Pseudomonadota	Alphaproteobacteria	Rhizobiales	Beijerinckiaceae	Methylobacterium	Methylobacterium_suomiense	no information	no information	no information	no information	no information	.	.	.	0.0	0.0	0.0	0.0	0.0	0.0002837457805949	0.0	0.0	0.0	0.0	0.0	0.0	0.0	0.0
Bacteria	Actinomycetota	Actinomycetia	Actinomycetales	Microbacteriaceae	Microbacterium	Microbacterium_aerolatum	ÆøÉúÎ¢¸Ë¾ú	air	Gram-positive	no information	no information	.	.	.	0.0	0.0	0.0	0.0	0.0	0.0034343748554998	0.0	0.0	0.0	0.0	0.0	0.0	0.0	0.0
Bacteria	Actinomycetota	Actinomycetia	Actinomycetales	Microbacteriaceae	Microbacterium	Microbacterium_oxydans	Ñõ»¯ÌþÎ¢¸Ë¾ú; Ñõ»¯Î¢¸Ë¾ú	Water; Human wound; Industry; Human urine; Human; air; Human clinical specimen; Human pleura; Milk	Gram-positive	no information	no information	.	.	.	0.0	0.0	0.0	0.0	0.0	0.0001502801726855	0.0	0.0	0.0	0.0	0.0	0.0	0.0	0.0
Bacteria	Actinomycetota	Actinomycetia	Actinomycetales	Microbacteriaceae	Microbacterium	Microbacterium_sp001314225	no information	no information	no information	no information	no information	.	.	.	0.0041548082195356	0.0	0.0	0.0015014653338148	0.0028974733867787	0.0015458890490942	0.0	0.0	0.004052099353166	0.0005382109826991	0.0037096014879564	0.0	0.0	0.0
Bacteria	Actinomycetota	Actinomycetia	Actinomycetales	Microbacteriaceae	Microbacterium	Microbacterium_sp001426925	no information	no information	no information	no information	no information	.	.	.	0.0	0.0	0.0	0.0	0.0	0.0	0.0	0.0	0.0	0.0003085476691169	0.0	0.0	0.0	0.0
Bacteria	Actinomycetota	Actinomycetia	Actinomycetales	Microbacteriaceae	Microcella	Microcella_alkaliphila	ÊÈ¼îÎ¢°û¾ú	alkaline groundwater	Gram-negative	no information	no information	.	.	.	0.0	0.0	0.0	0.0	0.0	0.000161840185969	0.0	0.0	0.0	0.0	0.0	0.0	0.0	0.0
Bacteria	Pseudomonadota	Alphaproteobacteria	Rhizobiales	Beijerinckiaceae	Microvirga	Microvirga_splendida	no information	no information	no information	no information	no information	.	.	.	0.0	0.0	0.0104646466711993	0.0	0.0	0.0	0.0	0.0	0.0	0.0	0.0	0.0	0.0	0.0
Bacteria	Actinomycetota	Thermoleophilia	Miltoncostaeales	Miltoncostaeaceae	Miltoncostaea	Miltoncostaea_oceani	no information	no information	unknown	no information	no information	.	.	.	0.0	0.0	0.0	0.0	0.0	0.0	0.0	0.0	0.0	0.0004962724645669	0.0	0.0	0.0	0.0
Bacteria	Actinomycetota	Actinomycetia	Actinomycetales	Actinomycetaceae	Mobiluncus	Mobiluncus_sp916438445	no information	no information	no information	no information	no information	.	.	.	0.0002056189456643	0.0	0.0	0.0	0.0	0.0	0.0	0.0	0.0	0.0	0.0	0.0	0.0	0.0
Bacteria	Actinomycetota	Actinomycetia	Mycobacteriales	Geodermatophilaceae	Modestobacter	Modestobacter_muralis	no information	no information	Gram-positive	no information	no information	.	.	.	0.0	0.0	0.0	0.0	0.0	0.0005464733552201	0.0	0.0	0.0	0.0	0.0	0.0	0.0	0.0
Bacteria	Pseudomonadota	Gammaproteobacteria	Pseudomonadales	Halomonadaceae	Modicisalibacter	Modicisalibacter_xianhensis	no information	no information	no information	no information	no information	.	.	.	0.0	0.0	0.0	0.0	0.0	0.0003898877207436	0.0	0.0	0.0	0.0003704569101694	0.0	0.0	0.0	0.0
Bacteria	Pseudomonadota	Gammaproteobacteria	Pseudomonadales	Moraxellaceae	Moraxella_A	Moraxella_A_cinereus	no information	no information	no information	no information	no information	.	.	.	0.0	0.0075159906689741	0.0	0.0	0.0	0.0	0.0	0.0	0.0	0.0	0.0	0.0	0.0	0.0
Bacteria	Pseudomonadota	Gammaproteobacteria	Pseudomonadales	Moraxellaceae	Moraxella_A	Moraxella_A_osloensis	°ÂË¹Â½ÄªÀ­¾ú; °ÂË¹Â½ÄªÀ­ÊÏ¾ú	Human infection; Human wound; Spinal fluid; Human urethra; Human inflamated atherom ved testis; cerebrospinal fluid; Human bronchial alveolar lavage; Water; Human blood; Human abdomen; Human cervix; Human gall; Trp auxotroph mutant of; Human; Human cerebrospinal fluid; Human blood ?; Industrial environment; Industry; Human urine; ROSETTA; Human ombillical infection; Human sputum; spacecraft-assoc…	Gram-negative	no information	no information	.	.	.	0.0	0.0	0.0	0.0	0.0120888914443422	0.0108653615761976	0.0	0.0	0.0	0.0	0.0	0.0	0.0	0.0
Bacteria	Pseudomonadota	Gammaproteobacteria	Pseudomonadales	Moraxellaceae	Moraxella	Moraxella_sp943908425	no information	no information	no information	no information	no information	.	.	.	0.0	0.0	0.0	0.0	0.0	0.0003121203586545	0.0	0.0	0.0	0.0	0.0	0.0	0.0	0.0
Bacteria	Actinomycetota	Actinomycetia	Propionibacteriales	Nocardioidaceae	Mumia	Mumia_xiangluensis	no information	no information	unknown	no information	no information	.	.	.	0.0	0.0	0.0	0.0	0.0	0.0006137316143241	0.0	0.0	0.0	0.0	0.0	0.0	0.0	0.0
Bacteria	Actinomycetota	Actinomycetia	Streptosporangiales	Streptosporangiaceae	Murinocardiopsis	Murinocardiopsis_flavida	no information	Indoor walls colonized with molds; wall paper of an outer house wall colonized with moulds	Gram-positive	no information	no information	.	.	.	0.0	0.0	0.0	0.0	0.0010821888553027	0.0	0.0	0.0	0.0	0.0	0.0	0.0	0.0	0.0
Bacteria	Actinomycetota	Actinomycetia	Mycobacteriales	Mycobacteriaceae	Mycobacterium	Mycobacterium_elephantis	no information	no information	unknown	no information	no information	*	.	.	0.0	0.0	0.0	0.0	0.0	0.0036624223902743	0.0	0.0	0.0	0.0	0.0	0.0	0.0	0.0
Bacteria	Actinomycetota	Actinomycetia	Mycobacteriales	Mycobacteriaceae	Mycobacterium	Mycobacterium_intracellulare	Ï¸°ûÄÚ·ÖÖ¦¸Ë¾ú; Ï¸°ûÅÔ·ÖÖ¦¸Ë¾ú	bronchial lavage; sputum; Human sputum; human sputum; human isolate; Patient; culture of	Gram-positive	no information	no information	*	.	.	0.0	0.0	0.0	0.0	0.0014764587987907	0.0002480148304461	0.0	0.0	0.0	0.0	0.0	0.0	0.0	0.0
Bacteria	Actinomycetota	Actinomycetia	Mycobacteriales	Mycobacteriaceae	Mycobacterium	Mycobacterium_iranicum	no information	no information	Gram-positive	no information	no information	*	.	.	0.0	0.0	0.0	0.0	0.0	0.0	0.0	0.0	0.0	0.0	0.0007280285860551	0.0	0.0	0.0
Bacteria	Actinomycetota	Actinomycetia	Mycobacteriales	Mycobacteriaceae	Mycobacterium	Mycobacterium_rhodesiae_A	no information	no information	Gram-positive	no information	no information	*	.	.	0.0	0.0	0.0	0.0	0.0	0.000285847601192	0.0	0.0	0.0	0.0	0.0	0.0	0.0	0.0
Bacteria	Actinomycetota	Actinomycetia	Mycobacteriales	Mycobacteriaceae	Mycobacterium	Mycobacterium_sp001984215	no information	no information	no information	no information	no information	*	.	.	0.0	0.0	0.0	0.0	0.0	0.0	0.0	0.0	0.0018285057516298	0.0	0.0	0.0	0.0	0.0
Bacteria	Actinomycetota	Actinomycetia	Mycobacteriales	Mycobacteriaceae	Mycobacterium	Mycobacterium_sp023415515	no information	no information	no information	no information	no information	*	.	.	0.0	0.0	0.0	0.0	0.0	0.0001418728902975	0.0	0.0	0.0	0.0002706032955684	0.0	0.0	0.0	0.0
Bacteria	Myxococcota	Polyangia	Polyangiales	Polyangiaceae	NIC37A_2	NIC37A_2_sp012514535	no information	no information	no information	no information	no information	.	.	.	0.0	0.0	0.0	0.0	0.0	0.0002259457141776	0.0	0.0	0.0	0.0	0.0	0.0	0.0	0.0
Bacteria	Actinomycetota	Actinomycetia	Mycobacteriales	Nakamurellaceae	Nakamurella	Nakamurella_endophytica	no information	no information	Gram-positive	no information	no information	.	.	.	0.0	0.0	0.0	0.0	0.0	0.0003320876543261	0.0	0.0	0.0	0.0010354819834122	0.0	0.0	0.0	0.0
Bacteria	Pseudomonadota	Gammaproteobacteria	Burkholderiales	Neisseriaceae	Neisseria	Neisseria_elongata	³¤Á´ÄÎÉª¾ú	Human appendix; Human wound; Human pleural fluid; pharynx of healthy adult; human throat; Human cornea; Human nose; Human pharynx; Human blood; Human abdomen; Human skin; Human; Human hand; Human cholecystitis; Human joint fluid; human blood; Pharynx; Human sputum; Human eye; Human trachea; Child pharynx	Gram-negative	no information	no information	.	.	.	0.0	0.0	0.0	0.0	0.0002957024576159	0.0	0.0	0.0	0.0	0.0	0.0	0.0	0.0	0.0006605806981043
Bacteria	Pseudomonadota	Gammaproteobacteria	Burkholderiales	Neisseriaceae	Neisseria	Neisseria_flavescens_B	»ÆÉ«ÄÎÉª¾ú	Human cerebrospinal fluid; human cerebrospinal fluid; fatal case of meningitis; Human spinal fluid	Gram-negative	no information	no information	.	.	.	0.0	0.0	0.0473388510871069	0.0	0.0	0.0	0.0	0.0	0.0	0.0	0.0	0.0	0.0	0.0136168155243276
Bacteria	Pseudomonadota	Gammaproteobacteria	Burkholderiales	Neisseriaceae	Neisseria	Neisseria_meningitidis	no information	Human blood; Human throat; Human pleural exudate; Human; Human cerebrospinal fluid; cerebrospinal fluid; Cerebrospinal fluid from a patient with meningitis; spinal fluid from fatal case of meningitis	Gram-negative	=HYPERLINK("Pathogenic/VFDB/Neisseria_meningitidis.html","Neisseria_meningitidis.html")	=HYPERLINK("Pathogenic/CARD/Neisseria_meningitidis.html","Neisseria_meningitidis.html")	*	*	.	0.0017298101778111	0.0	0.0047083241739983	0.0	0.0	0.0	0.0	0.0	0.0	0.0	0.0	0.0	0.0	0.0
Bacteria	Pseudomonadota	Alphaproteobacteria	Rhizobiales	Rhizobiaceae	Neorhizobium	Neorhizobium_petrolearium	no information	no information	no information	no information	no information	.	.	.	0.0	0.0	0.0	0.0	0.0	3.5730950149020984e-05	0.0	0.0	0.0	0.0	0.0	0.0	0.0	0.0
Bacteria	Actinomycetota	Actinomycetia	Actinomycetales	Micrococcaceae	Nesterenkonia	Nesterenkonia_alkaliphila	no information	no information	Gram-positive	no information	no information	.	.	.	0.020565158359226	0.0439310708104452	0.0	0.0099943795415309	0.0209681791299778	0.0142167145181161	0.0	0.0300966784960021	0.0	0.0103458330088091	0.0251774408894812	0.0	0.0179759377211604	0.0197663451159592
Bacteria	Actinomycetota	Actinomycetia	Actinomycetales	Micrococcaceae	Nesterenkonia	Nesterenkonia_cremea	no information	no information	Gram-positive	no information	no information	.	.	.	0.0	0.0046384227556625	0.0	0.0	0.0	0.001350419733573	0.0	0.0	0.0	0.0017674089784375	0.0	0.0	0.0	0.0107429489820587
Bacteria	Actinomycetota	Actinomycetia	Actinomycetales	Micrococcaceae	Nesterenkonia	Nesterenkonia_ebinurensis	no information	no information	no information	no information	no information	.	.	.	0.0	0.0	0.0	0.0	0.0	0.0006084770628316	0.0	0.0	0.0	0.0	0.0	0.0	0.0	0.0
Bacteria	Actinomycetota	Actinomycetia	Actinomycetales	Micrococcaceae	Nesterenkonia	Nesterenkonia_haasae	no information	no information	unknown	no information	no information	.	.	.	0.0	0.0	0.0	0.0	0.0	0.0002259457141776	0.0	0.0	0.0	0.0	0.0	0.0	0.0	0.0
Bacteria	Actinomycetota	Actinomycetia	Actinomycetales	Micrococcaceae	Nesterenkonia	Nesterenkonia_lacusekhoensis	no information	no information	Gram-positive	no information	no information	.	.	.	0.0	0.0	0.0	0.0	0.0	0.0009153428699938	0.0	0.0	0.0299907595155766	0.000909666429015	0.0	0.0	0.0	0.0
Bacteria	Actinomycetota	Actinomycetia	Actinomycetales	Micrococcaceae	Nesterenkonia	Nesterenkonia_massiliensis	no information	human feces	unknown	no information	no information	.	.	.	0.0	0.0	0.0	0.0	0.0	0.0047774382169837	0.0	0.0	0.0	0.0014279066887941	0.0	0.0	0.0	0.0
Bacteria	Actinomycetota	Actinomycetia	Actinomycetales	Micrococcaceae	Nesterenkonia	Nesterenkonia_muleiensis	no information	no information	unknown	no information	no information	.	.	.	0.0	0.0	0.0	0.0	0.0	0.0003741240662659	0.0	0.0	0.0	0.0	0.0	0.0	0.0	0.0
Bacteria	Actinomycetota	Actinomycetia	Actinomycetales	Micrococcaceae	Nesterenkonia	Nesterenkonia_salmonea	no information	no information	unknown	no information	no information	.	.	.	0.0	0.0	0.0359846838879206	0.029882773294793	0.015099306742016	0.0074856340562196	0.0	0.0	0.0002612151073757	0.00442451366297	0.0	0.0	0.0	0.0
Bacteria	Actinomycetota	Actinomycetia	Actinomycetales	Micrococcaceae	Nesterenkonia	Nesterenkonia_sandarakina	³ÈÉ«°ÄË¹ÌØËÙ¿ÆÊÏ¾ú; ³ÈÉ«ÄùË¹ÌØÁ¬¿ÆÊÏ	soil	Gram-positive	no information	no information	.	.	.	0.0	0.0	0.0	0.0	0.0	0.0006326479996972	0.0	0.0	0.0	0.0002656106148385	0.0	0.0280351296152651	0.0	0.0
Bacteria	Actinomycetota	Actinomycetia	Actinomycetales	Micrococcaceae	Nesterenkonia	Nesterenkonia_sandarakina_A	³ÈÉ«°ÄË¹ÌØËÙ¿ÆÊÏ¾ú; ³ÈÉ«ÄùË¹ÌØÁ¬¿ÆÊÏ	soil	Gram-positive	no information	no information	.	.	.	0.0	0.0	0.0	0.0	0.0	0.0006011206907422	0.0	0.0	0.0	0.0	0.0	0.0	0.0	0.0
Bacteria	Actinomycetota	Actinomycetia	Actinomycetales	Micrococcaceae	Nesterenkonia	Nesterenkonia_sedimenti	no information	no information	unknown	no information	no information	.	.	.	0.1209104676362324	0.1496726615998211	0.2147680856393573	0.2374824360672867	0.1774296885267473	0.1361065454897102	0.0773485615928712	0.110948019050805	0.0902302284652641	0.1044189218605554	0.1787683196945897	0.1554133946910483	0.2223165841000242	0.2108512297356701
Bacteria	Actinomycetota	Actinomycetia	Actinomycetales	Micrococcaceae	Nesterenkonia	Nesterenkonia_sp001758425	no information	no information	no information	no information	no information	.	.	.	0.0	0.0	0.0	0.0	0.0	0.0	0.0	0.0	0.0	0.0007718684408656	0.0	0.0	0.0	0.0
Bacteria	Actinomycetota	Actinomycetia	Actinomycetales	Micrococcaceae	Nesterenkonia	Nesterenkonia_xinjiangensis	no information	no information	unknown	no information	no information	.	.	.	0.0	0.0051681842125063	0.0	0.0	0.0	0.0	0.0	0.0	0.0003101929400086	0.0	0.0	0.0	0.0	0.0
Fungi	Ascomycota	Sordariomycetes	Sordariales	Sordariaceae	Neurospora	Neurospora_intermedia	no information	no information	no information	no information	no information	.	.	.	0.0	0.0	0.0	0.0	0.0	0.0	0.0	0.0	0.0	4.892827115448893e-05	0.0	0.0	0.0	0.0
Bacteria	Actinomycetota	Actinomycetia	Nitriliruptorales	Nitriliruptoraceae	Nitriliruptor	Nitriliruptor_alkaliphilus	no information	soda lake sediments	Gram-positive	no information	no information	.	.	.	0.02205671166349	0.0185506810143726	0.0153876826967809	0.0127985868561563	0.0121361216979892	0.0112920311573888	0.0	0.0186915887850466	0.0434596634896382	0.0094491475496922	0.0	0.0005025986967295	0.0179228591648973	0.019827636108567
Bacteria	Actinomycetota	Actinomycetia	Mycobacteriales	Mycobacteriaceae	Nocardia	Nocardia_flavorosea_A	·çÎ¶Åµ¿¨ÊÏ¾ú; »ÆÃµ¹åÉ«Åµ¿¨ÊÏ¾ú	soil	Gram-positive	no information	no information	.	.	.	0.0	0.0	0.0	0.0	0.0	0.00016814564776	0.0	0.0	0.0	0.0	0.0	0.0	0.0	0.0
Bacteria	Actinomycetota	Actinomycetia	Propionibacteriales	Nocardioidaceae	Nocardioides_A	Nocardioides_A_massiliensis	no information	no information	unknown	no information	no information	.	.	.	0.0	0.0	0.0	0.0	0.0	0.000535964252235	0.0	0.0	0.0	0.0	0.0	0.0	0.0	0.0
Bacteria	Actinomycetota	Actinomycetia	Propionibacteriales	Nocardioidaceae	Nocardioides	Nocardioides_flavus	no information	no information	Gram-positive	no information	no information	.	.	.	0.0	0.0	0.0	0.0	0.0	0.0008207609431288	0.0	0.0	0.0	0.0	0.0	0.0	0.0	0.0
Bacteria	Actinomycetota	Actinomycetia	Propionibacteriales	Nocardioidaceae	Nocardioides	Nocardioides_humilatus	no information	no information	unknown	no information	no information	.	.	.	0.0	0.0	0.0	0.0	0.0	0.0002028256876106	0.0	0.0	0.0	0.0	0.0	0.0	0.0	0.0
Bacteria	Actinomycetota	Actinomycetia	Propionibacteriales	Nocardioidaceae	Nocardioides	Nocardioides_luti	no information	no information	unknown	no information	no information	.	.	.	0.0	0.0	0.0	0.0	0.0	0.0002564221128341	0.0	0.0	0.0	0.0	0.0	0.0	0.0	0.0
Bacteria	Actinomycetota	Actinomycetia	Propionibacteriales	Nocardioidaceae	Nocardioides	Nocardioides_marinus	no information	no information	Gram-positive	no information	no information	.	.	.	0.0	0.0	0.0	0.0	0.0	0.0002805930496994	0.0	0.0	0.0	0.0	0.0	0.0	0.0	0.0
Bacteria	Actinomycetota	Actinomycetia	Propionibacteriales	Nocardioidaceae	Nocardioides	Nocardioides_panacisoli	no information	no information	Gram-positive	no information	no information	.	.	.	0.0	0.0	0.0	0.0	0.0	0.0	0.0	0.0	0.0	5.8913632614588816e-05	0.0	0.0	0.0	0.0
Bacteria	Actinomycetota	Actinomycetia	Propionibacteriales	Nocardioidaceae	Nocardioides	Nocardioides_perillae	no information	no information	Gram-positive	no information	no information	.	.	.	0.0	0.0	0.0	0.0	0.0	0.0	0.0	0.0	0.0	0.0022626829068584	0.0	0.0	0.0	0.0
Bacteria	Actinomycetota	Actinomycetia	Propionibacteriales	Nocardioidaceae	Nocardioides	Nocardioides_sp001426745	no information	no information	no information	no information	no information	.	.	.	0.0	0.0	0.0	0.0	0.0	0.0017035255938693	0.0	0.0	0.0	0.0	0.0	0.0	0.0	0.0
Bacteria	Actinomycetota	Actinomycetia	Propionibacteriales	Nocardioidaceae	Nocardioides	Nocardioides_sp009701885	no information	no information	no information	no information	no information	.	.	.	0.0	0.0	0.0	0.0	0.0	0.0002606257540281	0.0	0.0	0.0	0.0	0.0	0.0	0.0	0.0
Bacteria	Actinomycetota	Actinomycetia	Propionibacteriales	Nocardioidaceae	Nocardioides	Nocardioides_sp009702305	no information	no information	no information	no information	no information	.	.	.	0.0	0.0	0.0	0.0	0.0	0.0	0.0	0.0	0.0	0.0	0.0064622184034307	0.0	0.0	0.0
Bacteria	Actinomycetota	Actinomycetia	Propionibacteriales	Nocardioidaceae	Nocardioides	Nocardioides_sp017310035	no information	no information	no information	no information	no information	.	.	.	0.0	0.0	0.0	0.0	0.0	0.0	0.0	0.0	0.0	0.0003894290969438	0.0	0.0	0.0	0.0
Bacteria	Actinomycetota	Actinomycetia	Propionibacteriales	Nocardioidaceae	Nocardioides	Nocardioides_sp021166815	no information	no information	no information	no information	no information	.	.	.	0.0122033212355414	0.0	0.0	0.0104400016058452	0.0115590912077801	0.0067941350798062	0.0	0.0	0.0114314261365304	0.0065264322503209	0.0	0.0179860608754513	0.0	0.0004120116725289
Bacteria	Actinomycetota	Actinomycetia	Propionibacteriales	Nocardioidaceae	Nocardioides	Nocardioides_sp024509035	no information	no information	no information	no information	no information	.	.	.	0.0	0.0	0.0	0.0	0.0	0.0	0.0	0.0	0.0	0.0	0.0063413090622836	0.0	0.0	0.0
Bacteria	Actinomycetota	Actinomycetia	Streptosporangiales	Streptosporangiaceae	Nocardiopsis	Nocardiopsis_exhalans	no information	no information	unknown	no information	no information	.	.	.	0.0	0.0	0.0	0.0	0.0	0.0002532693819386	0.0	0.0	0.0	0.0	0.0	0.0	0.0	0.0065343008230017
Bacteria	Actinomycetota	Actinomycetia	Streptosporangiales	Streptosporangiaceae	Nocardiopsis	Nocardiopsis_metallicus	no information	no information	Gram-positive	no information	no information	.	.	.	0.0	0.0	0.0	0.0	0.0	0.0009058846773073	0.0	0.0	0.0	0.0011503136402033	0.0	0.0	0.0	0.0
Bacteria	Actinomycetota	Actinomycetia	Streptosporangiales	Streptosporangiaceae	Nonomuraea	Nonomuraea_fuscirosea	×Ø·ÛÉ«Ò°Ò°´åÊÏ¾ú	rhizosphere soil of rehmannia	Gram-positive	no information	no information	.	.	.	0.0	0.0	0.0	0.0	0.0	0.000107192850447	0.0	0.0	0.0	0.0001507789580475	0.0	0.0	0.0	0.000561834098903
Bacteria	Pseudomonadota	Alphaproteobacteria	Sphingomonadales	Sphingomonadaceae	Novosphingobium	Novosphingobium_aquimarinum	no information	no information	unknown	no information	no information	.	.	.	0.0	0.0	0.0	0.0	0.0	0.0001187528637305	0.0	0.0	0.0	0.0	0.0	0.0	0.0	0.0
Bacteria	Acidobacteriota	Blastocatellia	Pyrinomonadales	Pyrinomonadaceae	OLB17	OLB17_sp016716365	no information	no information	no information	no information	no information	.	.	.	0.0	0.0058364060501163	0.0	0.0024669798064954	0.0036490504665527	0.0022394898461047	0.0	0.0	0.0086854023202431	0.0027679421967396	0.0079671538198348	0.0	0.0	0.0
Bacteria	Actinomycetota	Actinomycetia	Actinomycetales	Actinomycetaceae	Oceanitalea	Oceanitalea_wutianyii	no information	no information	no information	no information	no information	.	.	.	0.0	0.0	0.0	0.0	0.0	0.0001145492225365	0.0	0.0	0.0	0.0	0.0	0.0	0.0	0.0
Bacteria	Pseudomonadota	Alphaproteobacteria	Rhizobiales	Rhizobiaceae	Ochrobactrum	Ochrobactrum_anthropi	ÈË²Ô°×¸Ë¾ú	; Human synnovial fluid; Sewage plant; Human infection; Industrial dust; estuary sediment; Paint; Human feces; Human umbilical cord; Human blood; Human; Hospital environment; Human peritoneal dialysis fluid; Human cerebrospinal fluid; human clinical specimen; agricultural soil; Industry; Human urine; Contaminant; Sephadex thin layor gel; Hospital sink; soil; Human sputum; urine of leech; Human ey…	Gram-negative	no information	no information	.	.	.	0.0	0.0	0.0	0.0	0.0	0.0	0.0	0.0	0.0	0.0	0.0	0.0	0.0	0.000282619577024
Bacteria	Actinomycetota	Coriobacteriia	Coriobacteriales	Atopobiaceae	Olsenella_F	Olsenella_F_profusa_A	Ã¯Ê¢Å·¶ûÉ­ÊÏ¾ú	subgingival plaque	Gram-positive	no information	no information	.	.	.	6.527585576646996e-05	0.0	0.000158477795216	0.0	4.106978577999809e-05	0.0	0.0	0.0	0.0	0.0	6.431347933350701e-05	0.0	0.0	0.0003881762865146
Bacteria	Bacillota_A	Clostridia	Lachnospirales	Lachnospiraceae	Oribacterium	Oribacterium_sp013394775	no information	no information	no information	no information	no information	.	.	.	0.0	0.0	0.0	0.0	0.0	0.0	0.0	0.0	0.0	0.000627080699694	0.0	0.0	0.0	0.0
Bacteria	Bacillota_A	Clostridia	Lachnospirales	Lachnospiraceae	Oribacterium	Oribacterium_sp015258095	no information	no information	no information	no information	no information	.	.	.	0.0	0.0	0.0006134624330941	0.0	0.0	0.0	0.0	0.0	0.0	0.0	0.0	0.0	0.0	0.0
Bacteria	Actinomycetota	Actinomycetia	Actinomycetales	Dermatophilaceae	Ornithinimicrobium	Ornithinimicrobium_cerasi	no information	no information	Gram-positive	no information	no information	.	.	.	0.0	0.0	0.0	0.0	0.0	0.0	0.0	0.0	0.0	0.0007838508746176	0.0	0.0	0.0	0.0
Bacteria	Pseudomonadota	Gammaproteobacteria	Burkholderiales	Burkholderiaceae_B	Ottowia	Ottowia_sp001262075	no information	no information	no information	no information	no information	.	.	.	0.0	0.0	0.0003936383945687	0.0	0.0	0.0	0.0	0.0	0.0	0.0	0.0	0.0	0.0	0.0002417589152856
Bacteria	Pseudomonadota	Gammaproteobacteria	Burkholderiales	Burkholderiaceae_B	PCRC01	PCRC01_sp017848435	no information	no information	no information	no information	no information	.	.	.	0.0	0.0	0.0	0.0	0.0	0.0024191955071483	0.0	0.0	0.0	0.0	0.0	0.0	0.0	0.0
Bacteria	Pseudomonadota	Alphaproteobacteria	Caulobacterales	Caulobacteraceae	PUIC01	PUIC01_sp017418605	no information	no information	no information	no information	no information	.	.	.	0.0	0.0	0.0	0.0	0.0	0.0013136378731254	0.0	0.0	0.0	0.0003974173861118	0.0	0.0	0.0	0.0
Bacteria	Gemmatimonadota	Gemmatimonadetes	Longimicrobiales	UBA6960	PWLA01	PWLA01_sp007132965	no information	no information	no information	no information	no information	.	.	.	0.0041417530483824	0.0	0.0	0.0	0.0	0.0027460286099819	0.0	0.0	0.0147357972448335	0.0035278282038531	0.0	0.0	0.0	0.0
Bacteria	Actinomycetota	Actinomycetia	Nitriliruptorales	Nitriliruptoraceae	PWLR01	PWLR01_sp003558435	no information	no information	no information	no information	no information	.	.	.	0.0077808820073628	0.0	0.0	0.0	0.0	0.000984702949695	0.0	0.0108879433678301	0.0	0.0017853826290656	0.0	0.0	0.0	0.0
Bacteria	Actinomycetota	Actinomycetia	Nitriliruptorales	Nitriliruptoraceae	PWLR01	PWLR01_sp020832455	no information	no information	no information	no information	no information	.	.	.	0.0161394553382593	0.0	0.0	0.0	0.0060865422525955	0.0026451412213257	0.0	0.0106464019620592	0.0	0.003027561594702	0.0	0.0067807246136815	0.0	0.0
Bacteria	Bacillota	Bacilli	Paenibacillales	Paenibacillaceae	Paenibacillus_D	Paenibacillus_D_sp003851045	no information	no information	no information	no information	no information	.	.	.	0.0	0.0003852810595226	0.0	0.0	0.0	0.0002375057274611	0.0	0.0	0.0	0.0004004129945499	0.0	0.0008570324597412	0.0	0.0
Bacteria	Actinomycetota	Thermoleophilia	Solirubrobacterales	Solirubrobacteraceae	Palsa_465	Palsa_465_sp019240115	no information	no information	no information	no information	no information	.	.	.	0.0	0.0	0.0	0.0	0.0	0.0031832072941582	0.0	0.0	0.0	0.0035827476918836	0.0	0.0	0.0	0.0
Bacteria	Bacteroidota	Bacteroidia	Bacteroidales	Tannerellaceae	Parabacteroides	Parabacteroides_gordonii	no information	Human wound; human blood cultures	Gram-negative	no information	no information	.	.	.	0.0	0.0	0.0001380290474462	0.0	0.0	0.0	0.0	0.0	0.0	0.0	0.0	0.0	0.0	0.0
Bacteria	Pseudomonadota	Alphaproteobacteria	Rhodobacterales	Rhodobacteraceae	Paracoccus	Paracoccus_acridae	no information	no information	Gram-negative	no information	no information	.	.	.	0.0	0.0	0.0	0.0	0.0	0.0003373422058186	0.0	0.0	0.0	0.0	0.0	0.0	0.0	0.0
Bacteria	Pseudomonadota	Alphaproteobacteria	Rhodobacterales	Rhodobacteraceae	Paracoccus	Paracoccus_aeridis	no information	no information	Gram-negative	no information	no information	.	.	.	0.0	0.0	0.0	0.0	0.0	0.0	0.0378943405022098	0.0139660479490656	0.0	0.0	0.0	0.0	0.0	0.0
Bacteria	Pseudomonadota	Alphaproteobacteria	Rhodobacterales	Rhodobacteraceae	Paracoccus	Paracoccus_aerius	no information	no information	Gram-negative	no information	no information	.	.	.	0.0	0.0	0.0	0.0	0.0	0.0	0.0	0.013086589497284	0.0	0.0	0.0	0.0	0.0	0.0
Bacteria	Pseudomonadota	Alphaproteobacteria	Rhodobacterales	Rhodobacteraceae	Paracoccus	Paracoccus_alkenifer	²»±¥ºÍÌþ¸±Çò¾ú	biofilter for waste gas treatment	Gram-negative	no information	no information	.	.	.	0.0	0.0	0.0	0.0	0.0	0.0013640815674535	0.0	0.0	0.0	0.0	0.0	0.0	0.0	0.0
Bacteria	Pseudomonadota	Alphaproteobacteria	Rhodobacterales	Rhodobacteraceae	Paracoccus	Paracoccus_aurantiacus	no information	no information	unknown	no information	no information	.	.	.	0.0	0.0	0.0	0.0	0.0	0.0003604622323854	0.0	0.0	0.0	0.0	0.0	0.0	0.0	0.0
Bacteria	Pseudomonadota	Alphaproteobacteria	Rhodobacterales	Rhodobacteraceae	Paracoccus	Paracoccus_denitrificans	ÍÑµª¸±Çò¾ú	Soil	Gram-negative	no information	no information	.	.	.	0.0	0.0	0.0	0.0	0.0	0.0001208546843275	0.0	0.0	0.0	0.0	0.0	0.0	0.0	0.0
Bacteria	Pseudomonadota	Alphaproteobacteria	Rhodobacterales	Rhodobacteraceae	Paracoccus	Paracoccus_luteus	no information	no information	Gram-negative	no information	no information	.	.	.	0.0	0.0	0.0	0.0009554779397004	0.0	0.0008722555477554	0.0	0.0	0.0	0.0	0.0	0.0	0.0	0.0
Bacteria	Pseudomonadota	Alphaproteobacteria	Rhodobacterales	Rhodobacteraceae	Paracoccus	Paracoccus_marcusii	ÂíÊÏ¸±Çò¾ú	no information	unknown	no information	no information	.	.	.	0.0100165800673645	0.0	0.0	0.0	0.0	0.0	0.0	0.0	0.0	0.0	0.0	0.0	0.0	0.0028602463216888
Bacteria	Pseudomonadota	Alphaproteobacteria	Rhodobacterales	Rhodobacteraceae	Paracoccus	Paracoccus_shandongensis	no information	no information	no information	no information	no information	.	.	.	0.0	0.0	0.0	0.0	0.0055567420160336	0.0	0.0	0.0	0.0	0.0	0.0	0.0	0.0	0.0
Bacteria	Pseudomonadota	Alphaproteobacteria	Rhodobacterales	Rhodobacteraceae	Paracoccus	Paracoccus_solventivorans	Ê³ÈÜ¼Á¸±Çò¾ú	soil near natural gas distribution station; biofilter for waste gas treatment	Gram-negative	no information	no information	.	.	.	0.0	0.0	0.0	0.0443996145971338	0.0	0.0561469845179922	0.0	0.0	0.0	0.0048568798141923	0.0	0.0	0.0	0.0
Bacteria	Pseudomonadota	Alphaproteobacteria	Rhodobacterales	Rhodobacteraceae	Paracoccus	Paracoccus_sphaerophysae	no information	plant associated	Gram-negative	no information	no information	.	.	.	0.0	0.0	0.0	0.0028323096069691	0.0	0.0012222086771561	0.0	0.0	0.0110036863982027	0.0004613236994565	0.0099891696100802	0.0	0.0	0.0
Bacteria	Pseudomonadota	Alphaproteobacteria	Rhodobacterales	Rhodobacteraceae	Paracoccus	Paracoccus_subflavus	no information	no information	Gram-negative	no information	no information	.	.	.	0.0	0.0	0.0	0.0	0.0	0.0	0.0	0.0	0.0	0.0008847030253648	0.0034060418655022	0.0	0.0	0.0
Bacteria	Pseudomonadota	Alphaproteobacteria	Rhizobiales	Devosiaceae	Paradevosia	Paradevosia_shaoguanensis	no information	no information	unknown	no information	no information	.	.	.	0.0	0.0	0.0	0.0	0.0	4.624005313402719e-05	0.0	0.0	0.0	0.0	0.0	0.0	0.0	0.0
Bacteria	Pseudomonadota	Alphaproteobacteria	Rhizobiales	Rhizobiaceae	Pararhizobium	Pararhizobium_sp001425605	no information	no information	no information	no information	no information	.	.	.	0.0	0.0	0.0	0.0	0.0	0.0	0.0	0.0	0.0	0.0001937160123259	0.0	0.0	0.0	0.0
Bacteria	Pseudomonadota	Alphaproteobacteria	Sphingomonadales	Sphingomonadaceae	Parasphingorhabdus	Parasphingorhabdus_sp015478735	no information	no information	no information	no information	no information	.	.	.	0.0	0.0	0.0	0.0	0.0	0.0011055576340225	0.0	0.0	0.0	0.0	0.0	0.0	0.0	0.0
Bacteria	Actinomycetota	Actinomycetia	Actinomycetales	Actinomycetaceae	Pauljensenia	Pauljensenia_bouchesdurhonensis	no information	no information	no information	no information	no information	.	.	.	0.0002154103240293	0.0	0.0003476287120867	0.0	6.160467866999713e-05	0.0010887430692463	0.0	0.0	7.836453221272121e-05	0.0	0.0	0.0	0.0	0.0002008982535472
Bacteria	Actinomycetota	Actinomycetia	Actinomycetales	Actinomycetaceae	Pauljensenia	Pauljensenia_sp000278725	no information	no information	no information	no information	no information	.	.	.	0.0	0.0	0.0002249362254677	0.0	9.035352871599548e-05	0.0	0.0	0.0	0.0	0.0	0.0	0.0	0.0	0.0002689993564445
Bacteria	Actinomycetota	Actinomycetia	Actinomycetales	Actinomycetaceae	Pauljensenia	Pauljensenia_sp000411415	no information	no information	no information	no information	no information	.	.	.	0.0	0.0	0.0	0.0	0.0	0.0004024986443255	0.0	0.0	0.0	0.0	0.0	0.0	0.0	0.0
Bacteria	Actinomycetota	Actinomycetia	Actinomycetales	Actinomycetaceae	Pauljensenia	Pauljensenia_sp902373545	no information	no information	no information	no information	no information	.	.	.	0.0002154103240293	0.0	0.0003783018337413	0.0	0.0	0.0	0.0	0.0	0.0	0.0	0.0	0.0	0.0	0.0002213285844164
Bacteria	Actinomycetota	Actinomycetia	Actinomycetales	Dermatophilaceae	Pedococcus	Pedococcus_sp013041615	no information	no information	no information	no information	no information	.	.	.	0.0	0.0	0.0	0.0	0.0	0.0	0.0	0.0	0.0	0.0	0.0	0.0076639038264319	0.0	0.0
Bacteria	Bacteroidota	Bacteroidia	Bacteroidales	Bacteroidaceae	Phocaeicola	Phocaeicola_abscessus	no information	human brain abscess	Gram-negative	no information	no information	.	.	.	0.0	0.0	0.0	0.0113031434421293	0.0	0.0	0.0	0.0	0.0	0.0005951275430217	0.0	0.0	0.0	0.0
Bacteria	Pseudomonadota	Alphaproteobacteria	Rhizobiales	Phreatobacteraceae	Phreatobacter	Phreatobacter_oligotrophus	no information	ultra pure water of a power plant	Gram-negative	no information	no information	.	.	.	0.0	0.0108751599066896	0.0	0.0	0.0	0.0033292838256496	0.0	0.0023751571567477	0.007072399032198	0.0047759983863656	0.0159368801788429	0.0190667933331589	0.0351026185421091	0.0
Bacteria	Pseudomonadota	Alphaproteobacteria	Rhizobiales	Phreatobacteraceae	Phreatobacter	Phreatobacter_sp016793595	no information	no information	no information	no information	no information	.	.	.	0.0	0.0	0.0	0.0	0.0	0.0	0.0	0.0	0.0	0.0003824393439217	0.0	0.0	0.0	0.0
Bacteria	Pseudomonadota	Alphaproteobacteria	Rhizobiales	Rhizobiaceae	Phyllobacterium	Phyllobacterium_sp020164435	no information	no information	no information	no information	no information	.	.	.	0.0	0.0	0.0	0.0	0.0	0.0	0.0	0.0	0.0	0.0	0.0	0.0	0.015846897853267	0.0
Bacteria	Bacillota	Bacilli	Thermoactinomycetales	DSM_44946	Planifilum	Planifilum_fulgidum	¹âÔó±âÆ½Ë¿¾ú	a hyperthermal compost	Gram-positive	no information	no information	.	.	.	0.0	0.0	0.0	0.0	0.0	0.0018580094077488	0.0	0.0	0.0	0.0	0.0	0.0	0.0	0.0
Bacteria	Bacillota	Bacilli	Bacillales	Planococcaceae	Planococcus	Planococcus_okeanokoites	no information	no information	Gram-positive	no information	no information	.	.	.	0.0	0.0	0.0	0.0	0.0	0.0	0.0	0.0	0.0	0.0	0.0	0.0156008959620696	0.0	0.0
Bacteria	Actinomycetota	Actinomycetia	Streptosporangiales	Streptosporangiaceae	Planotetraspora	Planotetraspora_kaengkrachanensis	no information	no information	Gram-positive	no information	no information	.	.	.	0.0	0.0	0.0	0.0	0.0	0.0002364548171626	0.0	0.0	0.0	0.0	0.0	0.0	0.0	0.0
Bacteria	Pseudomonadota	Gammaproteobacteria	Competibacterales	Competibacteraceae	Plasticicumulans_A	Plasticicumulans_A_lactativorans	no information	lactate-fed bioreactor inoculated with activated sludge from a sewage treatment plant	Gram-negative	no information	no information	.	.	.	0.0	0.0	0.0	0.0	0.0	7.776736208904557e-05	0.0	0.0	0.0	0.0	0.0	0.0	0.0	0.0
Bacteria	Actinomycetota	Actinomycetia	Mycobacteriales	Micromonosporaceae	Polymorphospora	Polymorphospora_rubra	no information	no information	Gram-positive	no information	no information	.	.	.	0.0	0.0	0.0	0.0	0.0	0.0	0.0	0.0	0.0	0.0001228199459592	0.0	0.0	0.0	0.0
Bacteria	Bacteroidota	Bacteroidia	Bacteroidales	Porphyromonadaceae	Porphyromonas	Porphyromonas_endodontalis	ÑÀËèß²ßøµ¥°û¾ú	infected dental root canal	unknown	no information	no information	.	.	.	0.000365544792292	0.0	0.0005725649375545	0.0	8.213957155999587e-05	0.0	0.0004213470555011	0.0	0.0	0.0	0.0244262594508658	0.0	0.0	0.0001362022057947
Bacteria	Bacteroidota	Bacteroidia	Bacteroidales	Porphyromonadaceae	Porphyromonas	Porphyromonas_gingivalis	¿¨ÊÏß²ßøµ¥°û¾ú	Human periodontal pocket; human oral cavity; Human periodontic 'abscess'; Human; human gingival sulcus	Gram-negative	no information	=HYPERLINK("Pathogenic/CARD/Porphyromonas_gingivalis.html","Porphyromonas_gingivalis.html")	.	.	.	0.0	0.0	0.0	0.0	0.0	0.0	0.0002241207742028	8.980385599177583e-05	0.0	0.0	0.0	0.0	0.0	0.000153227481519
Bacteria	Bacteroidota	Bacteroidia	Bacteroidales	Porphyromonadaceae	Porphyromonas	Porphyromonas_pasteri	no information	no information	unknown	no information	no information	.	.	.	0.0025424945821038	0.0	0.0087316152977081	0.0	0.0006242607438557	0.0	0.0002779097600112	0.0	0.0	0.0	0.0	0.0	0.0	0.0008955295031
Bacteria	Bacteroidota	Bacteroidia	Bacteroidales	Porphyromonadaceae	Porphyromonas	Porphyromonas_sp000467855	no information	no information	no information	no information	no information	.	.	.	0.0	0.0	0.0001840387299282	0.0	0.0	0.0	0.0	0.0	0.0	0.0	0.0	0.0	0.0	0.0
Bacteria	Bacteroidota	Bacteroidia	Bacteroidales	Porphyromonadaceae	Porphyromonas	Porphyromonas_sp927910985	no information	no information	no information	no information	no information	.	.	.	0.0	0.0	0.0004191993292809	0.0	0.0	0.0	0.0	0.0	0.0	0.0	0.0	0.0	0.0	0.0
Bacteria	Actinomycetota	Actinomycetia	Mycobacteriales	Pseudonocardiaceae	Prauserella	Prauserella_rugosa	ÖåÎÆÆÕÀÍÉª¶ûÊÏ¾ú; Â³¸êÈøÆÕÀ­Ë¹°£À­	cattle rumen	Gram-positive	no information	no information	.	.	.	0.0	0.0	0.0	0.0	0.0	0.0002606257540281	0.0	0.0	0.0	0.0	0.0	0.0	0.0	0.0
Bacteria	Bacteroidota	Bacteroidia	Bacteroidales	Bacteroidaceae	Prevotella	Prevotella_aurantiaca	°ÂÀ¼µÙÑÇ¿ËÆÕÀ×ÎÖ¾ú¾ú	human - mouth	unknown	no information	no information	*	.	.	0.0002349930807592	0.0	0.0	0.0	0.0001704396109869	0.0	0.0006902919845445	0.0	0.0	0.0	0.0	0.0	0.0	0.000670795863539
Bacteria	Bacteroidota	Bacteroidia	Bacteroidales	Bacteroidaceae	Prevotella	Prevotella_bivia	¶þÂ·ÆÕÀ×ÎÖÊÏ¾ú; Ë«Â·ÆÕÀ×ÎÖÊÏ¾ú	Human abscess; Human blood; Human cervix; Human wound; endometrium; Human vagina; Human; Human hip; Human amniotic membranes	Gram-negative	no information	no information	*	.	.	0.000212146531241	0.0	0.0	0.0	0.0	0.0	0.0	0.0	0.0	0.0	0.0	0.0	0.0	0.0
Bacteria	Bacteroidota	Bacteroidia	Bacteroidales	Bacteroidaceae	Prevotella	Prevotella_denticola	ÆÜÑÀÆÕÀ×ÎÖÊÏ¾ú	dental plaque; Human brain abscess; Human	unknown	no information	no information	*	.	.	0.0	0.0	0.0	0.0	0.0	0.0	0.0	0.0	0.0	0.0	0.0	0.0	0.0	0.000231543749851
Bacteria	Bacteroidota	Bacteroidia	Bacteroidales	Bacteroidaceae	Prevotella	Prevotella_histicola	×éÖ¯ÆÕÊÏ¾ú; ÆÜ×éÖ¯ÆÕÀ×ÎÖÊÏ¾ú	human brain abscess; human oral squamous cell carcinoma tissue; biopsy from small intestine of child with celiac disease	Gram-negative	no information	no information	*	.	.	0.0012467688451393	0.0002739107532545	0.0024385131715496	0.0	0.0002936489683269	0.0	0.0	0.0	0.0003265188842196	0.0	0.0	0.0	0.0	0.0011951743558485
Bacteria	Bacteroidota	Bacteroidia	Bacteroidales	Bacteroidaceae	Prevotella	Prevotella_illustrans	no information	no information	unknown	no information	no information	*	.	.	0.0	0.0	0.0002658337210073	0.0	0.0	0.0	0.0	0.0	0.0	0.0	0.0	0.0	0.0	0.0
Bacteria	Bacteroidota	Bacteroidia	Bacteroidales	Bacteroidaceae	Prevotella	Prevotella_intermedia	ÖÐ¼äÆÕÀ×ÎÖ¾ú	Human periodontal pocket; Human blood; empyema; Human pleural fluid; Human periodontal abscess	Gram-negative	no information	=HYPERLINK("Pathogenic/CARD/Prevotella_intermedia.html","Prevotella_intermedia.html")	*	.	.	0.0003720723778686	0.0	0.0017637044951458	0.0	0.0002423117361019	0.0	0.0	0.0	0.0	0.0	0.0	0.0	0.0	0.0002758094667343
Bacteria	Bacteroidota	Bacteroidia	Bacteroidales	Bacteroidaceae	Prevotella	Prevotella_jejuni	¿Õ³¦ÆÕÊÏ¾ú	biopsy from small intestine of child with coeliac disease	Gram-negative	no information	no information	*	.	.	0.0063578683516539	0.0	0.0272377320293851	0.0	0.0011828098304638	0.0	0.0	0.0	0.0001861157640052	0.0	0.0	0.0	0.0	0.0028670564319786
Bacteria	Bacteroidota	Bacteroidia	Bacteroidales	Bacteroidaceae	Prevotella	Prevotella_melaninogenica	²úºÚËØÆÕÀ×ÎÖ¾ú; ºÚËØÔ­ÐÔÆÕÊÏ¾ú	Human periodontal pocket; sputum; biopsy from small intestine of child with coeliac disease; Human wound; Human; Human foot	Gram-negative	no information	no information	*	.	.	0.0028656100681477	0.0	0.0059761465357265	0.0	0.0338620383756082	0.0016667437334218	0.0	0.0	0.0	0.0	0.0	0.0	0.0	0.0023188425536548
Bacteria	Bacteroidota	Bacteroidia	Bacteroidales	Bacteroidaceae	Prevotella	Prevotella_nanceiensis	ÄÏÎýÆÕÀ×ÎÖÊÏ¾ú; ÄÏ³äÆÕÀ×ÎÖ¾ú	human blood culture; Human bacteremia; Human blood	Gram-negative	no information	no information	*	.	.	0.0007767826836208	0.0	0.0019068457295345	0.0349331566903531	0.0004332862399788	0.0	0.0006454678297038	0.0	0.0	0.0	0.0	0.0	0.0004718093890067	0.0005924795952067
Bacteria	Bacteroidota	Bacteroidia	Bacteroidales	Bacteroidaceae	Prevotella	Prevotella_nigrescens	±äºÚÆÕÀ×ÎÖÊÏ¾ú	Vincent's gingivitis; Human periodontal pocket; Human periodontic 'abscess'; Human laryngotomy wound	Gram-negative	no information	no information	*	.	.	0.0	0.0	0.0	0.0	0.0	0.0	0.0	0.0	0.0	0.0	0.0	0.0	0.0	0.0002145184741266
Bacteria	Bacteroidota	Bacteroidia	Bacteroidales	Bacteroidaceae	Prevotella	Prevotella_oris	ÈËÌåÆÕÊÏ¾ú; ¿ÚÆÕÀ×ÎÖ¾ú	gingival crevice	unknown	no information	no information	*	.	.	0.0001566620538395	0.0	0.0	0.0	0.0	0.0	0.0	0.0	0.0	0.0	0.0	0.0	0.0	0.0
Bacteria	Bacteroidota	Bacteroidia	Bacteroidales	Bacteroidaceae	Prevotella	Prevotella_oulorum	ö¸Ñ×ÆÕÀ×ÎÖÊÏ¾ú	Human subgingival plaque/gingival crevice; Contaminant	Gram-negative	no information	no information	*	.	.	0.0004079740985402	0.0	0.0008486230324468	0.0	7.597910369299614e-05	0.0	0.0	0.0	0.0001632594421098	0.0	0.0	0.0	0.0	0.0002213285844164
Bacteria	Bacteroidota	Bacteroidia	Bacteroidales	Bacteroidaceae	Prevotella	Prevotella_pallens	²Ô°×ÆÕÀ×ÎÖÊÏ¾ú	Human saliva; human saliva	Gram-negative	no information	no information	*	.	.	0.0064068252434786	0.0002257506208142	0.0221868913302423	0.0	0.0018584078065445	0.0	0.0015778102503875	0.0	0.0006367118242283	0.0	0.0	0.0	0.0006723283793345	0.0053459365774426
Bacteria	Bacteroidota	Bacteroidia	Bacteroidales	Bacteroidaceae	Prevotella	Prevotella_salivae	ÍÙÒºÆÕÀ×ÎÖÊÏ¾ú; ÍÙÒºÆÕÊÏ¾ú	human oral cavity	Gram-negative	no information	no information	*	.	.	0.0028068617979579	0.0	0.0106486854011277	0.0	0.0004599816007357	0.0	0.0	0.0	0.0002579499185335	0.0	0.0	0.0	0.0	0.0015901607526533
Bacteria	Bacteroidota	Bacteroidia	Bacteroidales	Bacteroidaceae	Prevotella	Prevotella_shahii	É³Ï£ÆÕÀ×ÎÖ¾ú; ÏÄÊÏÆÕÀ×ÎÖÊÏ¾ú	human oral cavity	Gram-negative	no information	no information	*	.	.	0.0001436068826862	0.0	0.0	0.0	0.0003511466684188	0.0	0.0004751360413097	0.0	0.0	0.0	0.0	0.0	0.0	0.0008342385104926
Bacteria	Bacteroidota	Bacteroidia	Bacteroidales	Bacteroidaceae	Prevotella	Prevotella_sp000599605	no information	no information	no information	no information	no information	*	.	.	0.000202355152876	0.0	0.0005367796289574	0.0	0.0	0.0	0.0	0.0	0.0	0.0	0.0	0.0	0.0	0.0
Bacteria	Bacteroidota	Bacteroidia	Bacteroidales	Bacteroidaceae	Prevotella	Prevotella_sp013333285	no information	no information	no information	no information	no information	*	.	.	0.0003753361706571	0.0	0.0006287989939215	0.0	0.0	0.0	0.0	0.0	0.0	0.0	0.0	0.0	0.0	0.0
Bacteria	Bacteroidota	Bacteroidia	Bacteroidales	Bacteroidaceae	Prevotella	Prevotella_sp015256945	no information	no information	no information	no information	no information	*	.	.	0.0001501344682628	0.0	0.0003118434034894	0.0	0.0	0.0	0.0	0.0	0.0	0.0	0.0	0.0	0.0	0.0
Bacteria	Bacteroidota	Bacteroidia	Bacteroidales	Bacteroidaceae	Prevotella	Prevotella_sp018127805	no information	no information	no information	no information	no information	*	.	.	0.0	0.0051350741214537	0.0	0.0	0.0002074024181889	0.0	0.0002061911122665	0.0	0.0	0.0	0.0	0.0	0.0	0.0005209734371646
Bacteria	Bacteroidota	Bacteroidia	Bacteroidales	Bacteroidaceae	Prevotella	Prevotella_sp900553155	no information	no information	no information	no information	no information	*	.	.	0.0	0.0	0.0	0.0	0.0	0.0	0.042780173379831	0.0	0.0	0.0	0.0	0.0	0.0	0.0
Bacteria	Bacteroidota	Bacteroidia	Bacteroidales	Bacteroidaceae	Prevotella	Prevotella_sp905372445	no information	no information	no information	no information	no information	*	.	.	0.0	0.0	0.0001942631038131	0.0	0.0	0.0	0.0	0.0	0.0	0.0	0.0	0.0	0.0	0.0
Bacteria	Bacteroidota	Bacteroidia	Bacteroidales	Bacteroidaceae	Prevotella	Prevotella_vespertina	no information	no information	unknown	no information	no information	*	.	.	0.0008420585393872	0.0	0.0025663178451108	0.0	0.0004989978972268	0.0	0.0	0.0	0.000515899837067	0.0	0.0	0.0	0.0	0.0013892624991058
Bacteria	Actinomycetota	Actinomycetia	Actinomycetales	Cellulomonadaceae	Promicromonospora	Promicromonospora_citrea	no information	no information	unknown	no information	no information	.	.	.	0.0	0.0	0.0	0.0	0.0	0.0007104153617863	0.0	0.0	0.0	0.0	0.0	0.0	0.0	0.0
Bacteria	Actinomycetota	Actinomycetia	Propionibacteriales	Propionibacteriaceae	Propionibacterium	Propionibacterium_acidifaciens	no information	human oral cavity from middle depth of carious lesion	Gram-positive	no information	no information	.	.	.	7.180344134311688e-05	0.0	0.0	0.0	0.0	0.0	0.0	0.0	0.0	0.0	0.0	0.0	0.0	0.0002281386947061
Bacteria	Actinomycetota	Actinomycetia	Actinomycetales	Beutenbergiaceae	Pseudactinotalea	Pseudactinotalea_caeni	no information	no information	no information	no information	no information	.	.	.	0.0	0.0	0.0	0.0	0.0	0.0007398408501442	0.0	0.0	0.0	0.0	0.0	0.0	0.0	0.0
Bacteria	Pseudomonadota	Alphaproteobacteria	Rhodobacterales	Rhodobacteraceae	Pseudogemmobacter	Pseudogemmobacter_humi	no information	no information	no information	no information	no information	.	.	.	0.0	0.0	0.0	0.0	0.0	0.0001208546843275	0.0	0.0	0.0	0.0	0.0	0.0	0.0	0.0
Bacteria	Actinomycetota	Actinomycetia	Actinomycetales	Microbacteriaceae	Pseudolysinimonas	Pseudolysinimonas_sp017308515	no information	no information	no information	no information	no information	.	.	.	0.0	0.0	0.0	0.0	0.0020534892889995	0.0	0.0	0.0	0.0	6.989753022069844e-05	0.0	0.0	0.0	0.0
Bacteria	Pseudomonadota	Gammaproteobacteria	Pseudomonadales	Pseudomonadaceae	Pseudomonas_E	Pseudomonas_E_fulva	¼Ùµ¥°û¾ú; »ÆºÖ¼Ùµ¥°û¾ú	Japanese paddy; rice paddy; Greek tortoise	Gram-negative	no information	no information	.	.	.	0.0	0.0	0.0	0.0	0.0	0.0	0.0	0.0	0.0	0.0	0.0	0.0023996908872752	0.0	0.0
Bacteria	Pseudomonadota	Gammaproteobacteria	Pseudomonadales	Pseudomonadaceae	Pseudomonas_E	Pseudomonas_E_guariconensis	¹ÏÀï¿ÆÖÝ¼Ùµ¥°û¾ú	rhizospheric soil	Gram-negative	no information	no information	.	.	.	0.0	0.0	0.0	0.0	0.0	0.0024244500586408	0.0	0.0	0.0022007372796402	0.0003794437354836	0.0	0.0	0.0	0.0
Bacteria	Pseudomonadota	Gammaproteobacteria	Pseudomonadales	Pseudomonadaceae	Pseudomonas_E	Pseudomonas_E_kermanshahensis	no information	no information	unknown	no information	no information	.	.	.	0.0	0.0047287230039881	0.0	0.0	0.0	0.0	0.0	0.0	0.0	0.0	0.0	0.0	0.0	0.0
Bacteria	Pseudomonadota	Gammaproteobacteria	Pseudomonadales	Pseudomonadaceae	Pseudomonas_E	Pseudomonas_E_palmensis	no information	no information	unknown	no information	no information	.	.	.	0.0	0.0	0.0	0.0	0.0	0.0002564221128341	0.0	0.0	0.0	0.0	0.0	0.0	0.0	0.0
Bacteria	Pseudomonadota	Gammaproteobacteria	Pseudomonadales	Pseudomonadaceae	Pseudomonas_E	Pseudomonas_E_sp002282595	no information	no information	no information	no information	no information	.	.	.	0.0	0.0	0.0	0.0	0.0	0.0007881827238752	0.0	0.0	0.0	0.0	0.0	0.0	0.0	0.0
Bacteria	Pseudomonadota	Gammaproteobacteria	Pseudomonadales	Pseudomonadaceae	Pseudomonas_E	Pseudomonas_E_sp900109995	no information	no information	no information	no information	no information	.	.	.	0.0	0.0	0.0	0.0	0.0031048758049676	0.0	0.0	0.0	0.0	0.0	0.0	0.0	0.0	0.0
Bacteria	Pseudomonadota	Gammaproteobacteria	Pseudomonadales	Pseudomonadaceae	Pseudomonas	Pseudomonas_aeruginosa	Í­ÂÌ¼Ùµ¥°û¾ú	infected wound; airways of a COPD patient; digestive fluid of carnivorous plant; airways of an intubated patient; lithographic fountain solution filter of a printing press; non-respiratory human isolate; water and aerobic sediments; airways of a cystic fibrosis patient; freshwater sample; stem tissue of a black pepper plant; decomposed wheat straw in soil; Human; tomato plant surface; outer ear i…	Gram-negative	=HYPERLINK("Pathogenic/VFDB/Pseudomonas_aeruginosa.html","Pseudomonas_aeruginosa.html")	=HYPERLINK("Pathogenic/CARD/Pseudomonas_aeruginosa.html","Pseudomonas_aeruginosa.html")	*	*	*	0.0	0.0	0.0	0.0	0.0	0.0017266456204364	0.0	0.0006936573704191	0.0	0.0	0.0	0.0	0.0	0.0
Bacteria	Actinomycetota	Actinomycetia	Mycobacteriales	Pseudonocardiaceae	Pseudonocardia	Pseudonocardia_abyssalis	no information	no information	Gram-positive	no information	no information	.	.	.	0.0	0.0	0.0	0.0	0.0	0.0006599716674582	0.0	0.0	0.0	0.0002716018317146	0.0	0.0	0.0	0.0
Bacteria	Actinomycetota	Actinomycetia	Mycobacteriales	Pseudonocardiaceae	Pseudonocardia	Pseudonocardia_ammonioxydans	Ñõ»¯°±¼ÙÅµ¿¨ÊÏ¾ú	coastal sediment	Gram-positive	no information	no information	.	.	.	0.0	0.0	0.0	0.0	0.0020617032461557	0.0005370151625336	0.0	0.0130060756953605	0.0	0.0007129548082509	0.0068892599062052	0.0	0.0	0.0039260285820327
Bacteria	Actinomycetota	Actinomycetia	Mycobacteriales	Pseudonocardiaceae	Pseudonocardia	Pseudonocardia_asaccharolytica	²»½âÌÇ¼ÙÅµ¿¨ÊÏ¾ú	biofilter of waste gases	Gram-positive	no information	no information	.	.	.	0.0	0.0	0.0092223852441835	0.0	0.0	0.0	0.0	0.0	0.0	0.000615098265942	0.0	0.0	0.0	0.0
Bacteria	Actinomycetota	Actinomycetia	Mycobacteriales	Pseudonocardiaceae	Pseudonocardia	Pseudonocardia_sp018531475	no information	no information	no information	no information	no information	.	.	.	0.0	0.0	0.0	0.0	0.0007125607832828	2.627275746251541e-05	0.0	0.0	0.0	0.0	0.0	0.0	0.0	0.0003405055144868
Bacteria	Pseudomonadota	Gammaproteobacteria	Xanthomonadales	Xanthomonadaceae	Pseudoxanthomonas	Pseudoxanthomonas_sp000513995	no information	no information	no information	no information	no information	.	.	.	0.0	0.0	0.0	0.0	0.0	0.0009048337670087	0.0	0.0	0.0	0.0	0.0	0.0	0.0	0.0
Bacteria	Pseudomonadota	Gammaproteobacteria	Xanthomonadales	Xanthomonadaceae	Pseudoxanthomonas	Pseudoxanthomonas_taiwanensis	Ì¨Íå¼Ù»Æµ¥°û¾ú	composting reactor; hot spring; Silica	Gram-negative	no information	no information	.	.	.	0.0	0.0	0.0	0.0	0.0	0.0020597841850611	0.0	0.0	0.0	0.0	0.0	0.0	0.0	0.0
Bacteria	Pseudomonadota	Gammaproteobacteria	Enterobacterales_A	Psychromonadaceae	Psychromonas	Psychromonas_sp002835995	no information	no information	no information	no information	no information	.	.	.	0.0	0.0	0.0	0.0	0.0129390360099883	0.0	0.0	0.0	0.0	0.0	0.0	0.0	0.0	0.0
Bacteria	Pseudomonadota	Gammaproteobacteria	Burkholderiales	Burkholderiaceae_C	Pusillimonas_B	Pusillimonas_B_soli	Ëó¾ú	farm soil	Gram-negative	no information	no information	.	.	.	0.0	0.0	0.0	0.0	0.0	0.0005695933817872	0.0	0.0	0.0	0.0	0.0	0.0	0.0	0.0
Bacteria	Pseudomonadota	Gammaproteobacteria	Burkholderiales	Burkholderiaceae_C	Pusillimonas_D	Pusillimonas_D_thiosulfatoxidans	no information	no information	Gram-negative	no information	no information	.	.	.	0.0	0.0	0.0	0.0	0.0	0.0004844696476086	0.0	0.0	0.0	0.0	0.0	0.0	0.0	0.0
Bacteria	Actinomycetota	Actinomycetia	Euzebyales	Egibacteraceae	QS_5_72_10	QS_5_72_10_sp003021615	no information	no information	no information	no information	no information	.	.	.	0.0042918875166452	0.0	0.023449601505028	0.0123469428720541	0.0055526350374556	0.0030728617128155	0.0	0.0092095402661909	0.0222392012042017	0.0022267356056021	0.0	0.0	0.0	0.0078384369434862
Bacteria	Pseudomonadota	Alphaproteobacteria	Sphingomonadales	Sphingomonadaceae	Qipengyuania	Qipengyuania_sediminis	no information	no information	Gram-negative	no information	no information	.	.	.	0.0	0.0	0.0	0.0	0.0	0.0002658803055206	0.0	0.0	0.0	0.0	0.0	0.0	0.0	0.0
Bacteria	Pseudomonadota	Alphaproteobacteria	Sphingomonadales	Sphingomonadaceae	Qipengyuania	Qipengyuania_sp019745075	no information	no information	no information	no information	no information	.	.	.	0.0	0.0	0.0	0.0	0.0	0.0	0.0	0.0	0.0	0.0	0.0	0.012530105080895	0.0	0.0
Bacteria	Pseudomonadota	Alphaproteobacteria	Rhizobiales	Rhizobiaceae	RCIO01	RCIO01_sp023457435	no information	no information	no information	no information	no information	.	.	.	0.0	0.0	0.0	0.0	0.0	9.773465776055724e-05	0.0	0.0	0.0	0.0	0.0	0.0	0.0	0.0
Bacteria	Actinomycetota	Thermoleophilia	Solirubrobacterales	70_9	RSA11	RSA11_sp002919115	no information	no information	no information	no information	no information	.	.	.	0.0	0.0	0.0	0.0	0.0	0.0007482481325322	0.0	0.0	0.0	0.0	0.0	0.0	0.0	0.0
Bacteria	Actinomycetota	Actinomycetia	Mycobacteriales	Micromonosporaceae	RSA1	RSA1_sp002919305	no information	no information	no information	no information	no information	.	.	.	0.0	0.0	0.0	0.0	0.0	0.011241587463061	0.0	0.0	0.0	0.0	0.0	0.0	0.0	0.0
Bacteria	Gemmatimonadota	Gemmatimonadetes	Longimicrobiales	RSA9	RSA9	RSA9_sp003242735	no information	no information	no information	no information	no information	.	.	.	0.0	0.0	0.0	0.0	0.0	0.0002742875879086	0.0	0.0	0.0	0.0	0.0	0.0	0.0	0.0
Bacteria	Pseudomonadota	Gammaproteobacteria	Burkholderiales	Burkholderiaceae	Ralstonia	Ralstonia_pickettii	Æ¤ÊÏÂÞ¶ûË¹Í¨ÊÏ¾ú	Water; Soil of rice field; Human sputum; Human blood; Human bone marrow; Human wound; Industry; Human urine; Human; Human small intestine; Cell culture; Human blood donor bag; Human small intestine aspirate; Human cerebrospinal fluid; Human trachea; Human duodenal fluid	Gram-negative	no information	=HYPERLINK("Pathogenic/CARD/Ralstonia_pickettii.html","Ralstonia_pickettii.html")	.	.	.	0.0362150447792373	0.0	0.1848720163998977	0.0719699706933242	0.0041213530030227	0.0194229241368882	0.1612414497924648	0.0670277401014477	0.0246325846255317	0.0304293905135078	0.0786605303032257	0.0	0.1018459542344896	0.0949567728249379
Bacteria	Pseudomonadota	Gammaproteobacteria	Xanthomonadales	Rhodanobacteraceae	Rhodanobacter	Rhodanobacter_sp021793575	no information	no information	no information	no information	no information	.	.	.	0.0	0.0	0.0	0.0	0.0	0.0002953057938785	0.0	0.0	0.0	7.389167480473839e-05	0.0	0.0	0.0	0.0
Bacteria	Actinomycetota	Actinomycetia	Mycobacteriales	Mycobacteriaceae	Rhodococcus	Rhodococcus_fascians	ÊøºìÇò¾ú	a patient with spondylodiscitis; Barley rhizosphere in pot experiment with agricultural soil; Industry; scumming activated sludge; Metal product; Contaminant of laboratory reagent; coaltar-contaminated soil; soil	Gram-positive	no information	=HYPERLINK("Pathogenic/CARD/Rhodococcus_fascians.html","Rhodococcus_fascians.html")	.	.	.	0.0	0.0	0.0	0.0	0.0	0.0	0.0	0.0014802152815194	0.0	0.0	0.0	0.0	0.0	0.0
Bacteria	Actinomycetota	Actinomycetia	Mycobacteriales	Mycobacteriaceae	Rhodococcus	Rhodococcus_oxybenzonivorans	no information	no information	unknown	no information	no information	.	.	.	0.0014687067547452	0.0	0.0012627101747855	0.0	0.0004189118149558	0.0006652262189508	0.0	0.0	0.0	0.0003854349523598	0.0008257850746422	0.0	0.0	0.0
Bacteria	Actinomycetota	Actinomycetia	Mycobacteriales	Mycobacteriaceae	Rhodococcus	Rhodococcus_rhodochrous	Ãµ¹åÉ«ºìÇò¾ú; ×ÏºìºìÇò¾ú	canal water; riverwater; waste pond of Namon rubber factory; chemostat culture; Contact lens; contaminated soil; soil	Gram-positive	no information	=HYPERLINK("Pathogenic/CARD/Rhodococcus_rhodochrous.html","Rhodococcus_rhodochrous.html")	.	.	.	0.0	0.0	0.0	0.0	0.0	0.0010813866971569	0.0	0.0	0.0	0.0	0.0	0.0	0.0	0.0
Bacteria	Pseudomonadota	Alphaproteobacteria	Rhizobiales	Im1	Rhodoligotrophos	Rhodoligotrophos_appendicifer	no information	freshwater lake	Gram-negative	no information	no information	.	.	.	0.0	0.0	0.0	0.0	0.0	0.0	0.0	0.0	0.0	0.0003015579160948	0.0	0.0	0.0	0.0
Bacteria	Pseudomonadota	Alphaproteobacteria	Rhizobiales	Im1	Rhodoligotrophos	Rhodoligotrophos_defluvii	no information	no information	Gram-negative	no information	no information	.	.	.	0.0	0.0	0.0	0.0	0.0	0.00044138232537	0.0	0.0	0.0	0.0	0.0	0.0	0.0	0.0
Bacteria	Actinomycetota	Actinomycetia	Actinomycetales	Micrococcaceae	Rothia	Rothia_aeria	¿Õ¼äÂÞÊÏ¾ú	Human wound; air in the Russian space lab. Mir; Human peritoneal dialysis fluid	Gram-positive	no information	no information	.	.	.	0.0	0.0	0.0	0.0	0.0	0.0	0.0	0.0	0.0	0.0017564250808314	0.0	0.0	0.0	0.0
Bacteria	Actinomycetota	Actinomycetia	Actinomycetales	Micrococcaceae	Rothia	Rothia_dentocariosa	no information	Human conjunctival secretion; Human sputum; Human infection; Human blood; Human bucca; Human bronchus; Human urine; Human pleural fluid; Environment; Probably contaminant; Human dental pocket; Human heart valve; carious teeth; Human cerebrospinal fluid; Human bronchial secretion; Human pharynx	Gram-positive	no information	no information	.	.	.	0.0	0.0	0.0002811702818347	0.0	0.0	0.0	0.0	0.0	0.0	0.0	0.0	0.0	0.0	0.0007865677384644
Bacteria	Pseudomonadota	Alphaproteobacteria	Rhodobacterales	Rhodobacteraceae	Rubellimicrobium	Rubellimicrobium_sp902805995	no information	no information	no information	no information	no information	.	.	.	0.0	0.0	0.0	0.0	0.0	0.0	0.0	0.0097235899246265	0.0	0.0	0.0	0.0	0.038517338995046	0.0
Bacteria	Pseudomonadota	Gammaproteobacteria	Burkholderiales	Burkholderiaceae_B	Rubrivivax	Rubrivivax_sp022843905	no information	no information	no information	no information	no information	.	.	.	0.0	0.0	0.0	0.0	0.0	0.0002585239334311	0.0042134705550126	0.0	0.0	0.0001797365062817	0.0	0.0	0.0	0.0
Bacteria	Actinomycetota	Rubrobacteria	Rubrobacterales	Rubrobacteraceae	Rubrobacter_D	Rubrobacter_D_sp021156345	no information	no information	no information	no information	no information	.	.	.	0.0	0.0	0.0	0.0	0.0	0.0018243802781969	0.0	0.0	0.0	0.0	0.0	0.0	0.0	0.0
Bacteria	Actinomycetota	Rubrobacteria	Rubrobacterales	Rubrobacteraceae	Rubrobacter_D	Rubrobacter_D_sp902806085	no information	no information	no information	no information	no information	.	.	.	0.0	0.0	0.0	0.0076759404231402	0.0	0.0014502562119306	0.0	0.0	0.0	0.0006810016515785	0.0	0.0	0.0	0.0
Bacteria	Acidobacteriota	Vicinamibacteria	Vicinamibacterales	SCN_69_37	SCN_69_37	SCN_69_37_sp003242705	no information	no information	no information	no information	no information	.	.	.	0.0	0.0	0.0	0.0	0.0	0.0018916385373009	0.0	0.0	0.0	0.0	0.0	0.0	0.0	0.0
Bacteria	Actinomycetota	Actinomycetia	Mycobacteriales	SCTD01	SCTD01	SCTD01_sp016650445	no information	no information	no information	no information	no information	.	.	.	0.0	0.0	0.0	0.0	0.0	0.0002669312158189	0.0	0.0	0.0	0.0	0.0	0.0	0.0	0.0
Bacteria	Chloroflexota	Dehalococcoidia	UBA2979	UBA2979	SHYP01	SHYP01_sp016875695	no information	no information	no information	no information	no information	.	.	.	0.0	0.0	0.0	0.0	0.0	0.0027659959056535	0.0	0.0	0.0	0.0015427383455852	0.0	0.0209057816281292	0.0	0.0112196567023404
Bacteria	Actinomycetota	Actinomycetia	Nitriliruptorales	Nitriliruptoraceae	SKJO01	SKJO01_sp007121975	no information	no information	no information	no information	no information	.	.	.	0.0	0.0	0.0	0.0	0.0	0.003526854961768	0.0	0.0	0.0	0.0028338455823761	0.0	0.0	0.0	0.0
Bacteria	Actinomycetota	Actinomycetia	Nitriliruptorales	Nitriliruptoraceae	SKJO01	SKJO01_sp007134165	no information	no information	no information	no information	no information	.	.	.	0.0	0.0003010008277522	0.0	0.0012204424103736	0.0051255092653435	0.0007640117870098	0.0	0.0	0.0	0.0001567701749235	0.0	0.0	0.0	0.0075932729730557
Bacteria	Actinomycetota	Actinomycetia	Nitriliruptorales	Nitriliruptoraceae	SKLC01	SKLC01_sp007123425	no information	no information	no information	no information	no information	.	.	.	0.0380427687406988	0.0615004891263458	0.0297529280050716	0.0464751696174077	0.0583909679327121	0.0295705139792102	0.0232009825454739	0.0528789877557091	0.0597921380783062	0.0269974217796716	0.1217840044659288	0.0212079218851227	0.0	0.0360186733224151
Bacteria	Actinomycetota	Actinomycetia	Nitriliruptorales	Nitriliruptoraceae	SKLC01	SKLC01_sp007130695	no information	no information	no information	no information	no information	.	.	.	0.0008583775033289	0.0586981714199718	0.0	0.0080312336906339	0.0447085688001056	0.0269789691831078	0.0731978448546356	0.0316728910028925	0.0450759319665257	0.0238869816848506	0.0574190743489549	0.0109583947055728	0.0298183533852324	0.0091221427331017
Bacteria	Actinomycetota	Actinomycetia	Euzebyales	Egibacteraceae	SKPY01	SKPY01_sp007119305	no information	no information	no information	no information	no information	.	.	.	0.0	0.0	0.0	0.0	0.0	0.0003804295280571	0.0	0.0	0.0	0.0	0.0	0.0	0.0	0.0
Bacteria	Actinomycetota	Actinomycetia	Euzebyales	Egibacteraceae	SKQL01	SKQL01_sp007119035	no information	no information	no information	no information	no information	.	.	.	0.0	0.0	0.0	0.0	0.0	0.0011581031489475	0.0	0.0	0.0	0.0018872333159588	0.0	0.0	0.0	0.0
Bacteria	Actinomycetota	Actinomycetia	Nitriliruptorales	Nitriliruptoraceae	SKTG01	SKTG01_sp007118045	no information	no information	no information	no information	no information	.	.	.	0.0	0.0041146813153736	0.0	0.0252519169777993	0.0131156360888422	0.0068372224020449	0.0	0.0	0.0	0.0081101105778927	0.0	0.0	0.0	0.0
Bacteria	Actinomycetota	Actinomycetia	Nitriliruptorales	Nitriliruptoraceae	SKTG01	SKTG01_sp007120485	no information	no information	no information	no information	no information	.	.	.	0.000789837854774	0.0	0.0	0.0	0.0	0.0019031985505843	0.0	0.0	0.0	0.0028837723896766	0.0	0.0037128389272858	0.0	0.0
Bacteria	Actinomycetota	Actinomycetia	Nitriliruptorales	Nitriliruptoraceae	SKTG01	SKTG01_sp007121785	no information	no information	no information	no information	no information	.	.	.	0.0	0.0	0.0	0.0	0.0039632343277695	0.0018401439326742	0.0	0.0	0.0051687939371973	0.0022017722019519	0.0	0.0	0.0	0.0
Bacteria	Actinomycetota	Actinomycetia	Nitriliruptorales	Nitriliruptoraceae	SKTG01	SKTG01_sp007122985	no information	no information	no information	no information	no information	.	.	.	0.0	0.0	0.0	0.0	0.0	0.0006820407837267	0.0	0.0	0.0	0.0017564250808314	0.0	0.0103686401654799	0.0167492333097427	0.0
Bacteria	Bacteroidota	Bacteroidia	Bacteroidales	UBA7960	SKVR01	SKVR01_sp007131245	no information	no information	no information	no information	no information	.	.	.	0.0	0.0	0.0	0.0	0.0178920521750561	0.0017171874277499	0.0	0.0	0.0470840231044765	0.0	0.0	0.0	0.0	0.0
Bacteria	Actinomycetota	Actinomycetia	Nitriliruptorales	Nitriliruptoraceae	SLDB01	SLDB01_sp007125475	no information	no information	no information	no information	no information	.	.	.	0.0	0.0143065693430655	0.0	0.0265827612509533	0.0	0.0033166729020677	0.0139403121554142	0.013919597678725	0.0	0.0040490640720703	0.0	0.0	0.0	0.0116725290366078
Bacteria	Actinomycetota	Actinomycetia	Nitriliruptorales	Nitriliruptoraceae	SLMP01	SLMP01_sp007133465	no information	no information	no information	no information	no information	.	.	.	0.0	0.0	0.0	0.0174294431731501	0.0	0.0064862183623457	0.010892269626256	0.0	0.0	0.0067730706783856	0.0	0.0	0.0241212550129748	0.0
Bacteria	Actinomycetota	Thermoleophilia	Solirubrobacterales	Solirubrobacteraceae	SYBY01	SYBY01_sp016463765	no information	no information	no information	no information	no information	.	.	.	0.0	0.0	0.0	0.0	0.0	0.0	0.0	0.0	0.0	0.0	0.0013531556051768	0.0	0.0	0.0
Bacteria	Patescibacteria	Saccharimonadia	Saccharimonadales	Saccharimonadaceae	Saccharimonas	Saccharimonas_sp018127705	no information	no information	no information	no information	no information	.	.	.	0.0	0.0	0.0	0.0	0.0	0.0	0.0	0.0	0.0	0.0	0.0	0.0	0.0	0.0007593272973052
Bacteria	Patescibacteria	Saccharimonadia	Saccharimonadales	Saccharimonadaceae	Saccharimonas	Saccharimonas_sp905372095	no information	no information	no information	no information	no information	.	.	.	0.0360551189326095	0.0	0.0	0.0	0.0	0.0	0.0	0.0	0.0	0.0	0.0	0.0	0.0	0.0
Bacteria	Actinomycetota	Actinomycetia	Mycobacteriales	Pseudonocardiaceae	Saccharomonospora	Saccharomonospora_glauca	Çà¹âÑÛÌÇµ¥æß¾ú; °×»¨ÌÇµ¥°û¾ú	mushroom compost; composted garbage	unknown	no information	no information	.	.	.	0.0	0.0	0.0	0.0	0.0	0.0004760623652207	0.0	0.0	0.0068732225128238	0.0	0.0	0.0	0.0	0.0
Bacteria	Actinomycetota	Actinomycetia	Mycobacteriales	Pseudonocardiaceae	Saccharomonospora	Saccharomonospora_viridis	ÂÌÉ«ÌÇµ¥æß¾ú	mouldy hay; compost soil; peat; soil	unknown	no information	no information	.	.	.	0.0	0.0	0.0	0.0	0.0	0.000100887388656	0.0	0.0	0.0	0.0	0.0	0.0	0.0	0.0
Bacteria	Pseudomonadota	Gammaproteobacteria	Enterobacterales	Enterobacteriaceae	Salmonella	Salmonella_enterica	³¦É³ÃÅÊÏ¾ú³¦ÑÇÖÖÓ¤¶ùÑªÇåÐÍ; ³¦É³ÃÅÊÏ¾ú³¦ÑÇÖÖ³¦Ñ×ÑªÇåÐÍ	chicken alimentary tract; human stool; Pig; heart and liver tissues from 4-week-old chicken; cattle; human; Human faeces; baby; copper fed pigs; WHO quality management strain	Gram-negative	=HYPERLINK("Pathogenic/VFDB/Salmonella_enterica.html","Salmonella_enterica.html")	=HYPERLINK("Pathogenic/CARD/Salmonella_enterica.html","Salmonella_enterica.html")	*	.	.	0.0	0.0005418014899538	0.0	0.020803725561042	0.0	0.0017255947101378	0.0	0.0001393508110217	0.0002057068970583	0.0025532569253472	0.0	6.972467469081514e-05	0.0002005189903279	0.0
Bacteria	Actinomycetota	Actinomycetia	Nitriliruptorales	Nitriliruptoraceae	Salsipaludibacter	Salsipaludibacter_albus	no information	no information	unknown	no information	no information	.	.	.	0.0	0.0	0.0	0.0	0.0	0.001140237673873	0.0	0.0	0.0022595106787999	0.0015886710083017	0.0092534234065048	0.0067632934450088	0.0	0.0013926675542507
Bacteria	Actinomycetota	Actinomycetia	Nitriliruptorales	Nitriliruptoraceae	Salsipaludibacter	Salsipaludibacter_sp024637135	no information	no information	no information	no information	no information	.	.	.	0.0	0.0	0.0	0.0	0.0	0.0007114662720846	0.0	0.0	0.0	0.0004463456572664	0.0	0.0	0.0	0.0
Bacteria	Myxococcota	Polyangia	Polyangiales	Sandaracinaceae	Sandaracinus	Sandaracinus_amylolyticus	no information	soil with plant residues	Gram-negative	no information	no information	.	.	.	0.0	0.0	0.0	0.0	0.0	5.569824582053264e-05	0.0	0.0	0.0	0.000101850686893	0.0	0.0	0.0	0.0
Bacteria	Bacteroidota	Bacteroidia	Chitinophagales	Chitinophagaceae	Sediminibacterium	Sediminibacterium_sp017537025	no information	no information	no information	no information	no information	.	.	.	0.0	0.0	0.0	0.0	0.0	0.0044905397054928	0.0	0.0	0.0	0.0049737085432755	0.0	0.0	0.0	0.0
Bacteria	Bacillota_C	Negativicutes	Selenomonadales	Selenomonadaceae	Selenomonas	Selenomonas_sp905372355	no information	no information	no information	no information	no information	.	.	.	0.0	0.0	0.0002760580948923	0.0	0.0	0.0	0.0	0.0	0.0	0.0	0.0	0.0	0.0	0.0
Bacteria	Bacillota_C	Negativicutes	Selenomonadales	Selenomonadaceae	Selenomonas	Selenomonas_sp916438625	no information	no information	no information	no information	no information	.	.	.	0.0	0.0	0.0	0.0	0.0	0.0003625640529825	0.0	0.0	0.0	0.0	0.0	0.0	0.0	0.0
Bacteria	Bacillota_C	Negativicutes	Selenomonadales	Selenomonadaceae	Selenomonas	Selenomonas_sputigena	ÉúÌµÔÂÐÎµ¥°û¾ú; Ë¹ÊÏÎøµ¥°û¾ú	subgingival sulcus; human mouth	Gram-negative	no information	no information	.	.	.	0.0	0.0	0.0001482534213311	0.0	0.0	0.0	0.0	0.0	0.0	0.0	0.0	0.0	0.0	0.0
Bacteria	Actinomycetota	Coriobacteriia	Coriobacteriales	Eggerthellaceae	Senegalimassilia	Senegalimassilia_anaerobia	ÈûÄÚ¼Ó¶ûÑáÑõ¾ú	human feces of a healthy patient	unknown	no information	no information	.	.	.	0.0	0.0	0.0	0.0	0.0	0.0011560013283506	0.0	0.0	0.0	0.0	0.0	0.0	0.0	0.0
Bacteria	Bacteroidota	Bacteroidia	Bacteroidales	Dysgonomonadaceae	Seramator	Seramator_thermalis	no information	no information	unknown	no information	no information	.	.	.	0.0	0.0	0.0	0.0	0.0	0.0	0.0	0.0	0.0	0.0014468788755682	0.0	0.0	0.0	0.0
Bacteria	Chloroflexota	Anaerolineae	Anaerolineales	UBA6663	SpSt_583	SpSt_583_sp016789165	no information	no information	no information	no information	no information	.	.	.	0.0	0.0	0.0	0.0	0.0	0.0	0.0	0.0	0.021334743894913	0.0	0.0	0.0	0.0	0.0
Bacteria	Chloroflexota	Chloroflexia	Thermomicrobiales	Thermomicrobiaceae	Sphaerobacter	Sphaerobacter_thermophilus	ÊÈÈÈÇòÐÎ¸Ë¾ú; ÊÈÈÈÇò¸Ë¾ú	thermophilically treated sewage sludge	Gram-positive	no information	no information	.	.	.	0.0	0.0	0.0	0.0	0.0	0.0124574906784261	0.0	0.0	0.0	0.0	0.0	0.0	0.0	0.0
Bacteria	Pseudomonadota	Alphaproteobacteria	Sphingomonadales	Sphingomonadaceae	Sphingobium	Sphingobium_yanoikuyae	Ê¸Ò°ÇÊ°±´¼¾ú	Water; No information available; Industry; clinical specimen; Buffer; stream; petroleum polluted soil; Sediment from India; Industry cosmetic product; soil of an industrial waste deposit	Gram-negative	no information	no information	.	.	.	0.0	0.0	0.0	0.0	0.0	0.0002595748437296	0.0	0.0	0.0	0.0001348023797113	0.0	0.0	0.0	0.0
Bacteria	Pseudomonadota	Alphaproteobacteria	Sphingomonadales	Sphingomonadaceae	Sphingomicrobium	Sphingomicrobium_kaistense	no information	no information	no information	no information	no information	.	.	.	0.0	0.0	0.0090434587011977	0.0	0.0	0.0004109059267135	0.0	0.0	0.0	0.0002216750244142	0.0	0.0	0.0	0.0
Bacteria	Pseudomonadota	Alphaproteobacteria	Sphingomonadales	Sphingomonadaceae	Sphingomonas	Sphingomonas_aquatilis	Ë®ÉúÇÊ°±´¼µ¥°û¾ú; Ë®ÐÔÇÊ°±´¼µ¥°û¾ú	Water; Industry; Industry water; natural mineral water	Gram-negative	no information	no information	.	.	.	0.0	0.0126570848069831	0.0	0.0082901762415191	0.0027085523721906	0.0029698725035624	0.0	0.0	0.0	0.0030695001128345	0.0	0.0	0.0	0.0236378928156743
Bacteria	Pseudomonadota	Alphaproteobacteria	Sphingomonadales	Sphingomonadaceae	Sphingomonas	Sphingomonas_echinoides	´Ì×´ÇÊ°±´¼µ¥°û¾ú	Water; contaminant of a nutrient agar plate; Industry	Gram-negative	no information	no information	.	.	.	0.0	0.0062818872751897	0.0	0.0092416395680276	0.0	0.0012243104977529	0.0148099007593212	0.0	0.0	0.0007968318445158	0.0	0.0103570193863646	0.0172623260202878	0.0038443072585559
Bacteria	Pseudomonadota	Alphaproteobacteria	Sphingomonadales	Sphingomonadaceae	Sphingomonas	Sphingomonas_hankookensis_A	no information	wastewater treatment plant	Gram-negative	no information	no information	.	.	.	0.0	0.0	0.0	0.0	0.0	0.0001923165846256	0.0	0.0	0.0	0.0	0.0	0.0	0.0	0.0
Bacteria	Pseudomonadota	Alphaproteobacteria	Sphingomonadales	Sphingomonadaceae	Sphingomonas	Sphingomonas_hominis	no information	no information	Gram-negative	no information	no information	.	.	.	0.0	0.0	0.0	0.0	0.0	0.0002007238670136	0.0	0.0	0.0	0.0	0.0	0.0	0.0	0.0
Bacteria	Pseudomonadota	Alphaproteobacteria	Sphingomonadales	Sphingomonadaceae	Sphingomonas	Sphingomonas_paucimobilis	ÉÙ¶¯ÇÊ°±´¼µ¥°û¾ú; ÉÙÊ³ÇÊ°±´¼µ¥°û¾ú	Water; Contaminant of cell-culture medium; Human blood; Human wound; Industry; Environment; Human gall; Human; Human tube; Hospital environment; hospital respirator; Human trachea	Gram-negative	no information	no information	.	.	.	0.0	0.0	0.0	0.0	0.0	0.0002091311494016	0.0	0.0	0.0	0.0	0.0	0.0	0.0	0.0
Bacteria	Pseudomonadota	Alphaproteobacteria	Sphingomonadales	Sphingomonadaceae	Sphingomonas	Sphingomonas_sanguinis_B	ÑªºìÇÊ°±´¼µ¥°û¾ú	blood	Gram-negative	no information	no information	.	.	.	0.0	0.0	0.0	0.0	0.0	0.0	0.0	0.0	0.0	0.0003045535245329	0.0	0.0	0.0	0.0
Bacteria	Pseudomonadota	Alphaproteobacteria	Sphingomonadales	Sphingomonadaceae	Sphingomonas	Sphingomonas_sp000797515	no information	no information	no information	no information	no information	.	.	.	0.0	0.0032929490556096	0.0	0.0	0.0	0.0009100883185013	0.0	0.0	0.0	0.0006780060431407	0.0	0.0	0.0	0.0
Bacteria	Pseudomonadota	Alphaproteobacteria	Sphingomonadales	Sphingomonadaceae	Sphingomonas	Sphingomonas_sp002127225	no information	no information	no information	no information	no information	.	.	.	0.0	0.0044939423583414	0.0	0.0	0.0	0.0	0.0	0.0	0.0	0.0	0.0	0.0	0.0	0.0
Bacteria	Actinomycetota	Actinomycetia	Streptosporangiales	Streptosporangiaceae	Spirillospora	Spirillospora_hallensis	no information	no information	no information	no information	no information	.	.	.	0.0	0.0	0.0	0.0	0.0	0.0020776496601356	0.0	0.0	0.0	0.0	0.0	0.0	0.0	0.0
Bacteria	Actinomycetota	Actinomycetia	Streptosporangiales	Streptosporangiaceae	Spirillospora	Spirillospora_sp001942465	no information	no information	no information	no information	no information	.	.	.	0.0	0.0	0.0	0.0020936207796376	0.0	0.0001828583919391	0.0	0.0	0.0	0.0001867262593038	0.0	0.0	0.0	0.0
Bacteria	Actinomycetota	Actinomycetia	Sporichthyales	Sporichthyaceae	Sporichthya	Sporichthya_polymorpha	¶àÐÎÓãæß¾ú	greenhouse soil	Gram-positive	no information	no information	.	.	.	0.0	0.0	0.0	0.0	0.0	0.000428771401788	0.0	0.0	0.0	0.0	0.0	0.0	0.0	0.0
Bacteria	Bacillota	Bacilli	Staphylococcales	Staphylococcaceae	Staphylococcus	Staphylococcus_aureus	½ð»ÆÉ«ÆÏÌÑÇò¾ú; ½ð»ÆÉ«ÆÏÌÑÇò¾úÑÇÖÖ.ÑáÑõ¾ú	broiler chicken; bovine udder; ham; human furuncle; Turkey salad; finger; human liquor; human oral cavity; human pus; septic arthritis; SMART-1; nasal swab from colonized patient; human stool; Human blood; chicken tetrazzini; human patient with implant problems; human wound; tracheal secret; 65-year old male; human leg abscess; clinical isolate; laboratory research strain originally derived from …	Gram-variable	=HYPERLINK("Pathogenic/VFDB/Staphylococcus_aureus.html","Staphylococcus_aureus.html")	=HYPERLINK("Pathogenic/CARD/Staphylococcus_aureus.html","Staphylococcus_aureus.html")	*	*	*	0.0	0.0	0.0	0.0	0.0	0.0052713660572789	0.0	0.0	0.0	0.3679975156420787	0.0	0.0	0.0	0.0
Bacteria	Bacillota	Bacilli	Staphylococcales	Staphylococcaceae	Staphylococcus	Staphylococcus_equorum	ÂíÆÏÌÑÇò¾ú	rind of surface ripened cheese; fermented meat product; Seafood; cleanroom facility; skin of horse; Industry; Raw milk; Bovine	Gram-positive	no information	no information	.	.	.	0.0	0.0	0.0	0.0	0.0437126264949406	0.0	0.0	0.0	0.0	0.0	0.0	0.0	0.0	0.0
Bacteria	Pseudomonadota	Gammaproteobacteria	Xanthomonadales	Xanthomonadaceae	Stenotrophomonas	Stenotrophomonas_maltophilia_L	ÊÈÂóÑ¿ÌÇ¹ÑÑøµ¥°û¾ú; ÊÈÂóÑ¿¹ÑÑøµ¥°û¾ú	Dartfond Creek above tidal level; Human wound; contaminant from streptomycin solution; Human ?; oropharyngeal region of patient with cancer; spinal fluid; spacecraft-associated clean room class ISO 5; Water; Horse blood; Human oral 'implantat'; Human blood; Human; Human cerebrospinal fluid; Human haematoma; Human sputum ?; lithographic fountain solution filter plate of a printing press; Human uri…	Gram-negative	no information	no information	.	.	.	0.0	0.0	0.0	0.0	0.0004743560257586	0.0	0.0	0.0	0.0	0.0	0.0	0.0	0.0	0.0
Bacteria	Planctomycetota	Planctomycetia	Pirellulales	Pirellulaceae	Stieleria	Stieleria_sp014154935	no information	no information	no information	no information	no information	.	.	.	0.0	0.0	0.0	0.0	0.0	0.0001208546843275	0.0	0.0	0.0	0.0	0.0	0.0	0.0	0.0
Bacteria	Bacillota_A	Clostridia	Lachnospirales	Lachnospiraceae	Stomatobaculum	Stomatobaculum_longum	no information	healthy human dental plague	Gram-variable	no information	no information	.	.	.	0.0002252017023943	0.0	0.0005265552550724	0.0	0.0	0.0	0.0	0.0	0.0	0.0	0.0	0.0	0.0	0.0
Bacteria	Bacillota	Bacilli	Lactobacillales	Streptococcaceae	Streptococcus	Streptococcus_alactolyticus	no information	no information	Gram-positive	no information	no information	*	.	.	0.0	0.0	0.0	0.0	0.0	0.0	0.0	0.0	0.0913632489935063	0.0	0.0	0.0	0.0	0.0
Bacteria	Actinomycetota	Actinomycetia	Streptosporangiales	Streptosporangiaceae	Streptomonospora	Streptomonospora_litoralis	no information	no information	no information	no information	no information	.	.	.	0.0	0.0	0.0	0.0	0.0104645814167431	0.0	0.0	0.0	0.0	0.0	0.0	0.0	0.0	0.0
Bacteria	Actinomycetota	Actinomycetia	Streptomycetales	Streptomycetaceae	Streptomyces	Streptomyces_galbus	ÂÌ»ÆÁ´Ã¹¾ú	soil sample; soil	unknown	no information	no information	.	.	.	0.0	0.0	0.0	0.0	0.0019816171638847	0.0001145492225365	0.0	0.0	0.0	0.0	0.0	0.0	0.0	0.0
Bacteria	Actinomycetota	Actinomycetia	Streptomycetales	Streptomycetaceae	Streptomyces	Streptomyces_parmotrematis	no information	no information	no information	no information	no information	.	.	.	0.0	0.0	0.0	0.0	0.0	0.0004823678270115	0.0	0.0	0.0	0.0003694583740235	0.0	0.0	0.0	0.0
Bacteria	Actinomycetota	Actinomycetia	Streptomycetales	Streptomycetaceae	Streptomyces	Streptomyces_sp000213055	no information	no information	no information	no information	no information	.	.	.	0.0	0.0	0.0	0.0	0.0	0.000130312877014	0.0	0.0	0.0	0.0	0.0	0.0	0.0	0.0
Bacteria	Actinomycetota	Actinomycetia	Streptomycetales	Streptomycetaceae	Streptomyces	Streptomyces_sp000772045	no information	no information	no information	no information	no information	.	.	.	0.0	0.0	0.0	0.0	0.0	0.0015101580989452	0.0	0.0	0.0	0.0	0.0	0.0	0.0	0.0
Bacteria	Actinomycetota	Actinomycetia	Streptomycetales	Streptomycetaceae	Streptomyces	Streptomyces_sp001865245	no information	no information	no information	no information	no information	.	.	.	0.0	0.0	0.0	0.0	0.0	0.0003825313486539	0.0	0.0	0.0	0.0	0.0	0.0	0.0	0.0
Bacteria	Actinomycetota	Actinomycetia	Streptomycetales	Streptomycetaceae	Streptomyces	Streptomyces_sp001905795	no information	no information	no information	no information	no information	.	.	.	0.0	0.0	0.0	0.0	0.0	7.566554149204428e-05	0.0	0.0	0.0	6.59033856366585e-05	0.0	0.0	0.0	0.0
Bacteria	Actinomycetota	Actinomycetia	Streptomycetales	Streptomycetaceae	Streptomyces	Streptomyces_sp003403055	no information	no information	no information	no information	no information	.	.	.	0.0	0.0	0.0	0.0	0.0	0.0	0.0	0.0	0.0	0.0001208228736672	0.0	0.0	0.0	0.0
Bacteria	Actinomycetota	Actinomycetia	Streptomycetales	Streptomycetaceae	Streptomyces	Streptomyces_sp004348315	no information	no information	no information	no information	no information	.	.	.	0.0276377973315231	0.0106042591617127	0.0	0.0094243044682644	0.0048626626363515	0.0005485751758172	0.0	0.0	0.0	0.0016545743939383	0.0	0.0	0.0	0.004099686394421
Bacteria	Actinomycetota	Actinomycetia	Streptomycetales	Streptomycetaceae	Streptomyces	Streptomyces_sp009862125	no information	no information	no information	no information	no information	.	.	.	0.0	0.0	0.0	0.0	0.0	9.8785568059058e-05	0.0	0.0	0.0	0.0001537745664855	0.0	0.0	0.0	0.0014437433814238
Bacteria	Actinomycetota	Actinomycetia	Streptomycetales	Streptomycetaceae	Streptomyces	Streptomyces_sp010548245	no information	no information	no information	no information	no information	.	.	.	0.0	0.0	0.0	0.0	0.0	0.000136618338805	0.0	0.0	0.0	0.0	0.0	0.0	0.0	0.0
Bacteria	Actinomycetota	Actinomycetia	Streptomycetales	Streptomycetaceae	Streptomyces	Streptomyces_sp010548465	no information	no information	no information	no information	no information	.	.	.	0.0	0.0	0.0	0.0	0.0	0.0009752447570085	0.0	0.0	0.0	0.0	0.0	0.0	0.0	0.0
Bacteria	Pseudomonadota	Gammaproteobacteria	Pseudomonadales	Pseudomonadaceae	Stutzerimonas	Stutzerimonas_degradans	no information	no information	no information	no information	no information	.	.	.	0.0	0.0	0.0	0.0	0.0	0.0	0.0	0.0	0.0	0.0006570367840745	0.0	0.0	0.0	0.0
Bacteria	Pseudomonadota	Gammaproteobacteria	Pseudomonadales	Pseudomonadaceae	Stutzerimonas	Stutzerimonas_nitrititolerans	no information	no information	no information	no information	no information	.	.	.	0.0	0.0	0.0	0.0	0.0	0.0005527788170112	0.0	0.0	0.0	0.0	0.0	0.0	0.0	0.0
Bacteria	Pseudomonadota	Gammaproteobacteria	Pseudomonadales	Pseudomonadaceae	Stutzerimonas	Stutzerimonas_stutzeri	no information	no information	no information	no information	no information	.	.	.	0.0	0.0	0.0	0.0	0.0	0.006260272648168	0.0	0.0	0.0	0.0	0.0	0.0	0.0	0.0105011900667732
Bacteria	Pseudomonadota	Gammaproteobacteria	Pseudomonadales	Pseudomonadaceae	Stutzerimonas	Stutzerimonas_stutzeri_C	no information	no information	no information	no information	no information	.	.	.	0.0	0.0	0.0	0.0	0.0	0.00029425488358	0.0	0.0	0.0	0.0	0.0	0.0	0.0	0.0
Bacteria	Pseudomonadota	Gammaproteobacteria	Burkholderiales	Rhodocyclaceae	Sulfuritalea	Sulfuritalea_sp016235805	no information	no information	no information	no information	no information	.	.	.	0.0	0.0	0.0	0.0	0.0	0.0002553712025356	0.0	0.0	0.0	0.000611104121358	0.0	0.0001481649337179	0.0	0.0
Bacteria	Actinomycetota	Actinomycetia	Nitriliruptorales	Nitriliruptoraceae	T1Sed10_7	T1Sed10_7_sp003554005	no information	no information	no information	no information	no information	.	.	.	0.0	0.0	0.0	0.0	0.0	7.041098999954117e-05	0.0	0.0	0.0	0.0	0.0	0.0	0.0	0.0
Bacteria	Actinomycetota	Actinomycetia	Nitriliruptorales	Nitriliruptoraceae	T1Sed10_7	T1Sed10_7_sp003561535	no information	no information	no information	no information	no information	.	.	.	0.0171871328233114	0.0	0.0	0.0	0.0337244545932452	0.0073511175380115	0.0291715599702368	0.0	0.0	0.0091615691396413	0.0	0.0	0.0	0.0
Bacteria	Actinomycetota	Actinomycetia	Nitriliruptorales	Nitriliruptoraceae	T1Sed10_7	T1Sed10_7_sp003565155	no information	no information	no information	no information	no information	.	.	.	0.0	0.0007525020693804	0.0	0.0	0.0	0.0027638940850564	0.0	0.0	0.0	0.0024544018468924	0.0100612007069337	0.0	0.0	0.0
Bacteria	Actinomycetota	Actinomycetia	Nitriliruptorales	Nitriliruptoraceae	T1Sed10_7	T1Sed10_7_sp007117945	no information	no information	no information	no information	no information	.	.	.	0.0	0.0	0.0	0.0	0.0	0.0005233533286531	0.0	0.0118479156215355	0.0	0.0	0.0	0.0	0.0174569473932531	0.0
Bacteria	Actinomycetota	Actinomycetia	Nitriliruptorales	Nitriliruptoraceae	T1Sed10_7	T1Sed10_7_sp007131525	no information	no information	no information	no information	no information	.	.	.	0.0	0.0	0.0	0.0	0.0	0.0005244042389516	0.0	0.0	0.0	0.0	0.0	0.0	0.0	0.0
Bacteria	Bacteroidota	Bacteroidia	Bacteroidales	Tannerellaceae	Tannerella	Tannerella_serpentiformis	no information	no information	unknown	no information	no information	.	.	.	0.0003329068644089	8.127022349311566e-05	0.0008792961541017	0.0	4.72302536469978e-05	0.0	0.0	0.0	0.0	0.0	0.0	0.0	0.0	0.0004426571688326
Bacteria	Pseudomonadota	Gammaproteobacteria	Burkholderiales	Burkholderiaceae	Telluria	Telluria_niastensis	no information	no information	no information	no information	no information	.	.	.	0.0	0.0	0.0	0.0	0.0	0.0	0.0	0.0	0.0	0.0001637599279456	0.0	0.0	0.0	0.0
Bacteria	Pseudomonadota	Gammaproteobacteria	Burkholderiales	Burkholderiaceae	Telluria	Telluria_sp019443445	no information	no information	no information	no information	no information	.	.	.	0.0	0.0	0.0	0.0	0.0	0.0	0.0	0.0	0.0	0.0	0.0	0.0079747596677617	0.0	0.0
Bacteria	Actinomycetota	Actinomycetia	Actinomycetales	Dermatophilaceae	Tetrasphaera_A	Tetrasphaera_A_australiensis	°Ä´óÀûÑÇËÄÁªÇò×´¾ú; °Ä´óÀûÑÇËÄæß¾ú	activated sludge	unknown	no information	no information	.	.	.	0.0	0.0	0.0	0.0	0.0	0.0	0.0	0.0	0.0	0.0	0.0084456461060759	0.0	0.0	0.0
Bacteria	Actinomycetota	Actinomycetia	Propionibacteriales	Actinopolymorphaceae	Thermasporomyces	Thermasporomyces_composti	no information	mature compost	Gram-positive	no information	no information	.	.	.	0.0	0.0	0.0	0.0	0.0	0.0	0.0	0.0	0.0	0.0023355760455171	0.0	0.0	0.0	0.0
Bacteria	Actinomycetota	Actinomycetia	Streptosporangiales	Streptosporangiaceae	Thermobifida	Thermobifida_alba	no information	no information	Gram-positive	no information	no information	.	.	.	0.0	0.0	0.0	0.0	0.0	0.0003005603453711	0.0	0.0	0.0	0.0	0.0	0.0	0.0	0.0
Bacteria	Actinomycetota	Actinomycetia	Streptosporangiales	Streptosporangiaceae	Thermobifida	Thermobifida_fusca	no information	mushroom compost; compost from green waste; soil	Gram-positive	no information	no information	.	.	.	0.0	0.0	0.0	0.0	0.0	0.0017623765705854	0.0	0.0	0.0	0.0	0.0	0.0	0.0	0.0
Bacteria	Actinomycetota	Actinomycetia	Streptosporangiales	Streptosporangiaceae	Thermobispora	Thermobispora_bispora	Ë«æßÊÈÈÈË«æß¾ú; Ë«æßÈÈæß¾ú	manure; decaying manure	Gram-positive	no information	no information	.	.	.	0.0	0.0	0.0	0.0	0.0	0.0025022174207297	0.0	0.0	0.0	0.0	0.0	0.0	0.0	0.0
Bacteria	Bacillota_A	Clostridia	Acetivibrionales_A	DSM_8532	Thermoclostridium_A	Thermoclostridium_A_caenicola	no information	methanogenic sludge of a cellulose-degrading bioreactor	Gram-negative	no information	no information	.	.	.	0.0	0.0	0.0	0.0	0.0	0.0029288870019209	0.0	0.0	0.0	0.0	0.0	0.0	0.0	0.0
Bacteria	Actinomycetota	Actinomycetia	Mycobacteriales	Pseudonocardiaceae	Thermocrispum	Thermocrispum_agreste	Ïç´åÈÈÃÜ¾í¾ú	mushroom compost used by a mushroom cultivator	unknown	no information	no information	.	.	.	0.0	0.0	0.0	0.0	0.0	0.0011980377402905	0.0	0.0	0.0	0.0	0.0	0.0	0.0	0.0
Bacteria	Actinomycetota	Actinomycetia	Streptosporangiales	Streptosporangiaceae	Thermopolyspora	Thermopolyspora_flexuosa	²¨ÇúÈÈ¶àæß¾ú; ²¨Çú¶àÈÈæß¾ú	soil	Gram-positive	no information	no information	.	.	.	0.0	0.0	0.0	0.0	0.0	0.0003468003985049	0.0	0.0	0.0	0.0	0.0	0.0	0.0	0.0
Bacteria	Actinomycetota	Actinomycetia	Streptosporangiales	Streptosporangiaceae	Thermopolyspora	Thermopolyspora_sp003242605	no information	no information	no information	no information	no information	.	.	.	0.0	0.0	0.0	0.0	0.0	0.001283161474469	0.0	0.0	0.0	0.0	0.0	0.0	0.0	0.0
Bacteria	Actinomycetota	Actinomycetia	Streptosporangiales	Streptosporangiaceae	Thermostaphylospora	Thermostaphylospora_chromogena	no information	composted garbage; soil	unknown	no information	no information	.	.	.	0.0	0.0	0.0	0.0	0.0	0.0086920790788983	0.0	0.0	0.0	0.0	0.0	0.0	0.0	0.0
Bacteria	Actinomycetota	Coriobacteriia	Coriobacteriales	Atopobiaceae	Tractidigestivibacter	Tractidigestivibacter_sp022648325	no information	no information	no information	no information	no information	.	.	.	0.0	0.0	0.0	0.0	8.419306084899576e-05	0.0	0.0	0.0	0.0	0.0	0.0	0.0	0.0	0.0002553791358651
Bacteria	Spirochaetota	Spirochaetia	Treponematales	Treponemataceae	Treponema_B	Treponema_B_sp905372345	no information	no information	no information	no information	no information	.	.	.	0.0	0.0	0.0	0.0	0.0	0.0	0.0	0.0	0.0	0.0	0.0	0.0915862654011643	0.0	0.0
Bacteria	Spirochaetota	Spirochaetia	Treponematales	Treponemataceae	Treponema_C	Treponema_C_lecithinolyticum	no information	no information	unknown	no information	no information	.	.	.	0.0	0.0	0.0002147118515828	0.0	0.0	0.0	0.0	0.0	0.0	0.0	0.0	0.0	0.0	0.0
Bacteria	Spirochaetota	Spirochaetia	Treponematales	Treponemataceae	Treponema	Treponema_vincentii	no information	no information	no information	no information	no information	*	*	.	0.0	0.0	0.0	0.0	0.0001334768037849	0.0	0.0	0.0	0.0	0.0	0.0	0.0	0.0	0.0
Bacteria	Pseudomonadota	Alphaproteobacteria	Sphingomonadales	Sphingomonadaceae	Tsuneonella	Tsuneonella_dongtanensis	no information	no information	unknown	no information	no information	.	.	.	0.0	0.0	0.0	0.0	0.0	0.0004876223785041	0.0	0.0	0.0	0.0	0.0	0.0	0.0	0.0
Bacteria	Pseudomonadota	Alphaproteobacteria	Rhizobiales	Xanthobacteraceae	U87765	U87765_sp018131225	no information	no information	no information	no information	no information	.	.	.	0.0	0.0	0.0	0.0	0.0	6.515643850703832e-05	0.0	0.0	0.0	0.0	0.0	0.0	0.0	0.0
Bacteria	Actinomycetota	Actinomycetia	Actinomycetales	Actinomycetaceae	UBA1383	UBA1383_sp009930425	no information	no information	no information	no information	no information	.	.	.	0.0	0.0	0.0	0.0	0.0	0.0	0.0	0.0	0.0	0.0005701641393714	0.0	0.0	0.0	0.0
Archaea	Thermoplasmatota	Thermoplasmata	UBA184	UBA184	UBA184	UBA184_sp021817245	no information	no information	no information	no information	no information	.	.	.	0.0	0.0	0.0	0.0	0.0	0.0053218097516067	0.0	0.0	0.0276496191157217	0.0020489961716123	0.0	0.0	0.0	0.0
Bacteria	Chloroflexota	Anaerolineae	Aggregatilineales	UBA3940	UBA3940	UBA3940_sp002385675	no information	no information	no information	no information	no information	.	.	.	0.0	0.0	0.0	0.0	0.0	0.0067195204486128	0.0	0.0	0.0	0.0	0.0	0.0	0.0	0.0
Bacteria	Actinomycetota	Actinomycetia	Propionibacteriales	Nocardioidaceae	UBA4001	UBA4001_sp002384855	no information	no information	no information	no information	no information	.	.	.	0.0	0.0	0.0	0.0	0.0	0.0023256644905818	0.0	0.0	0.0	0.0027739334136155	0.0	0.0	0.0	0.0
Bacteria	Pseudomonadota	Alphaproteobacteria	Rhizobiales	UBA4765	UBA4765	UBA4765_sp002365175	no information	no information	no information	no information	no information	.	.	.	0.0	0.0	0.0	0.0	0.0	0.0	0.0	0.0	0.0	0.0013330457549231	0.0	0.0	0.0	0.0
Bacteria	Actinomycetota	Acidimicrobiia	Acidimicrobiales	Ilumatobacteraceae	UBA668	UBA668_sp016213625	no information	no information	no information	no information	no information	.	.	.	0.0104865662288831	0.0043013018285797	0.0048054557259049	0.0051868802440884	0.0092715041398344	0.0021890461517766	0.0	0.0092250236896377	0.0196368456969709	0.0013420325802373	0.0154249448833483	0.0062113064370399	0.0	0.0059997071652575
Bacteria	Pseudomonadota	Magnetococcia	Magnetococcales	UBA8363	UBA8363	UBA8363_sp002753515	no information	no information	no information	no information	no information	.	.	.	0.0	0.0	0.0	0.0	0.0	0.0004550441592505	0.0	0.0	0.0	0.0	0.0	0.0	0.0009849020995515	0.0
Bacteria	Actinomycetota	Acidimicrobiia	Acidimicrobiales	MedAcidi_G1	UBA9410	UBA9410_sp014240365	no information	no information	no information	no information	no information	.	.	.	0.0	0.0	0.0	0.0	0.0	0.0008375755079047	0.0482487202703795	0.0	0.0	0.0002755959762986	0.0	0.0	0.0	0.0051518484341853
Bacteria	Pseudomonadota	Alphaproteobacteria	Rhodobacterales	Rhodobacteraceae	UBA996	UBA996_sp002291955	no information	no information	no information	no information	no information	.	.	.	0.0	0.0	0.0	0.0	0.0	0.0	0.0	0.0	0.0004767175709605	0.0	0.0	0.0	0.0	0.0
Bacteria	Bacillota	Bacilli	Bacillales	Planococcaceae	Ureibacillus	Ureibacillus_sp017577605	no information	no information	no information	no information	no information	.	.	.	0.0	0.0	0.0	0.0	0.0	0.0033923384435596	0.0	0.0	0.0	0.0	0.0	0.0	0.0	0.0
Bacteria	Bacillota	Bacilli	Bacillales	Planococcaceae	Ureibacillus	Ureibacillus_thermosphaericus	ÈÈÇò×´ÄòÑ¿æß¸Ë¾ú	Human blood; landfill air; Industry product; Human cerebrospinal fluid; soil	Gram-negative	no information	no information	.	.	.	0.0	0.0	0.0	0.0	0.0	0.0013798452219312	0.0	0.0	0.0	0.0	0.0	0.0	0.0	0.0
Bacteria	Actinomycetota	Acidimicrobiia	Acidimicrobiales	Ilumatobacteraceae	VFMC01	VFMC01_sp009704985	no information	no information	no information	no information	no information	.	.	.	0.0	0.0	0.0	0.0	0.0	0.0001040401195515	0.0	0.0	0.0	0.0	0.0	0.0	0.0	0.0
Bacteria	Bacillota	Bacilli	Lactobacillales	Vagococcaceae	Vagococcus	Vagococcus_fluvialis	ºÓÁ÷ÒõµÀÇò¾ú; ºÓÁ÷ÐÔÒõµÀÇò¾ú	irrigation water; Chicken feces; chicken faeces; root filled tooth; Paint	Gram-positive	no information	no information	.	.	.	0.0	0.0	0.0	0.0	0.0	0.0105175102673938	0.0	0.0	0.0	0.0	0.0	0.0	0.0	0.0
Bacteria	Pseudomonadota	Gammaproteobacteria	Burkholderiales	Burkholderiaceae_B	Variovorax	Variovorax_sp900115375	no information	no information	no information	no information	no information	.	.	.	0.0	0.0	0.0	0.0	0.0	0.0001954693155211	0.0	0.0	0.0	0.0003484891149573	0.0	0.0	0.0	0.0
Bacteria	Bacillota_C	Negativicutes	Veillonellales	Veillonellaceae	Veillonella	Veillonella_atypica	no information	Human vagina; Human; normal tonsils; Human subfascial fluid; human mouth	Gram-negative	no information	no information	.	.	.	0.0043865375075066	0.0	0.0116608984157331	0.0	0.0	0.0	0.0	0.0	0.0	0.0	0.0	0.0	0.0	0.0026082722409686
Bacteria	Bacillota_C	Negativicutes	Veillonellales	Veillonellaceae	Veillonella	Veillonella_sp934202095	no information	no information	no information	no information	no information	.	.	.	0.0	0.0	0.0022698110024486	0.0	0.0	0.0	0.0	0.0	0.0	0.0	0.0	0.0	0.0	0.0
Bacteria	Bacillota_C	Negativicutes	Veillonellales	Veillonellaceae	Veillonella	Veillonella_tobetsuensis	no information	tongue biofilm of healthy human adult	Gram-negative	no information	no information	.	.	.	0.0	0.0	0.0008588474063318	0.0	0.0008460375870679	0.0	0.0	0.0	0.0	0.0	0.0	0.0	0.0	0.000820618289913
Bacteria	Bacillota_A	Clostridia	Christensenellales	CAG_74	Ventricola	Ventricola_sp017521565	no information	no information	no information	no information	no information	.	.	.	0.0	0.0	0.0	0.0046549439961458	0.0	0.0	0.0	0.0	0.0	0.0	0.0	0.0	0.0	0.0
Bacteria	Bacillota_A	Clostridia	Christensenellales	CAG_74	Ventricola	Ventricola_sp944362695	no information	no information	no information	no information	no information	.	.	.	0.0003198516932557	0.0	0.0	0.0	0.0	0.0001670947374615	0.0	0.0108445897821789	0.0	0.0001218214098132	0.0	0.0	0.0	0.0
Bacteria	Pseudomonadota	Gammaproteobacteria	Xanthomonadales	Wenzhouxiangellaceae	Wenzhouxiangella	Wenzhouxiangella_sp007135355	no information	no information	no information	no information	no information	.	.	.	0.0	0.0	0.0	0.0	0.0	0.0016362673347653	0.0	0.0	0.0	0.0016775407252966	0.0	0.0	0.0	0.0
Bacteria	Pseudomonadota	Gammaproteobacteria	Xanthomonadales	Xanthomonadaceae	Xanthomonas	Xanthomonas_campestris	Ò°ÓÍ²Ë»Æµ¥°û¾ú; Ò°ÓÍ²Ë»Æµ¥æß¾ú	; stem of Manihot esculenta var. TMS 199; Begonia; sprayed with Xanthomonas campestris pv. begoniae; Piper betle; Gossypium; angular leaf spot of Stoneville cotton; Begonia tuberhybrida; Eleusine coracanae; millet; Nabufera indica; Cucumis sativus; angular leaf spot; Cassia tora; Ensete ventricosum; Lactuca sativa; Cheiranthus; wall flower; Vigna sinensis; Mangifera indica; leaf; Castanea sativa;…	Gram-negative	no information	no information	.	.	.	0.0	0.0	0.0	0.0	0.0030576455513207	0.0045683070675819	0.0	0.0543499129831606	0.0	0.0019151923280468	0.0	0.003910392172243	0.0	0.0160241895117491
Bacteria	Actinomycetota	Acidimicrobiia	UBA5794	ZC4RG35	ZC4RG17	ZC4RG17_sp017577575	no information	no information	no information	no information	no information	.	.	.	0.0	0.0	0.0	0.0	0.0	0.0211527224882201	0.0	0.0	0.0	0.0	0.0	0.0	0.0	0.0
Bacteria	Actinomycetota	Acidimicrobiia	Acidimicrobiales	JACDCH01	ZC4RG19	ZC4RG19_sp016936035	no information	no information	no information	no information	no information	.	.	.	0.0	0.0	0.0172791918654882	0.0	0.0	0.0004161604782061	0.0	0.0	0.0	0.0005511919525973	0.0	0.0	0.0	0.0068305406206052
Bacteria	Actinomycetota	Acidimicrobiia	Acidimicrobiales	JACDCH01	ZC4RG19	ZC4RG19_sp017577565	no information	no information	no information	no information	no information	.	.	.	0.0	0.0	0.0	0.0	0.0	0.0118364026920122	0.0	0.0	0.0	0.0	0.0	0.0	0.0	0.0
Bacteria	Pseudomonadota	Gammaproteobacteria	Steroidobacterales	Steroidobacteraceae	ZC4RG24	ZC4RG24_sp003242685	no information	no information	no information	no information	no information	.	.	.	0.0	0.0	0.0	0.0	0.0	0.0013567251953641	0.0	0.0	0.0	0.0	0.0	0.0	0.0	0.0
Bacteria	Pseudomonadota	Alphaproteobacteria	Rhizobiales	Hyphomicrobiaceae	ZC4RG25	ZC4RG25_sp002919265	no information	no information	no information	no information	no information	.	.	.	0.0	0.0	0.0	0.0	0.0	0.0051032204095187	0.0	0.0	0.0	0.0	0.0	0.0	0.0	0.0
Bacteria	Pseudomonadota	Alphaproteobacteria	Rhizobiales	Hyphomicrobiaceae	ZC4RG25	ZC4RG25_sp003242645	no information	no information	no information	no information	no information	.	.	.	0.0	0.0	0.0	0.0	0.0	0.0005843061259663	0.0	0.0	0.0	0.0	0.0	0.0	0.0	0.0
Bacteria	Chloroflexota	Anaerolineae	Aggregatilineales	Phototrophicaceae	ZC4RG36	ZC4RG36_sp003242205	no information	no information	no information	no information	no information	.	.	.	0.0	0.0	0.0	0.0	0.0	0.0001986220464166	0.0	0.0	0.0	0.0	0.0	0.0	0.0	0.0
Bacteria	Pseudomonadota	Gammaproteobacteria	Steroidobacterales	Steroidobacteraceae	ZC4RG39	ZC4RG39_sp003242495	no information	no information	no information	no information	no information	.	.	.	0.0	0.0	0.0	0.0	0.0	0.000134516518208	0.0	0.0	0.0	0.0	0.0	0.0	0.0	0.0
Bacteria	Pseudomonadota	Gammaproteobacteria	Burkholderiales	SG8_39	ZC4RG42	ZC4RG42_sp003242425	no information	no information	no information	no information	no information	.	.	.	0.0	0.0	0.0	0.0	0.0	0.0011097612752165	0.0	0.0	0.0	0.0	0.0	0.0	0.0	0.0
