# Supplementary material for: Integrated analysis of the aqueous humor microbiome and lens capsule transcriptome in high myopia cataract: a pilot study
Source: Front Med (Lausanne). 2026 Jun 16;13:1845205. doi: 10.3389/fmed.2026.1845205 (PMC13314463; doi:10.3389/fmed.2026.1845205)
Supplement: Supplementary file 3 [file Data_Sheet_1.zip › 1.Community_Structure/abundance/C372089/Class.xls]

Taxonomy	control-2	control-1	control-3	control-4	control-6	control-7	case-1	case-2	case-3	case-4	case-5	case-7
ABY1	0.0	0.0	0.0	0.0	0.0017287474410332	0.0	0.0	0.0	0.0	0.0	0.0	0.0
Acidimicrobiia	0.0092715041398344	0.0226197813273581	0.0220846475913931	0.015519334708477899	0.040901428817641854	0.0249685686504027	0.0062113064370399	0.033414711322516596	0.0482487202703795	0.0196368456969709	0.0254064795856917	0.008942734592519399
Actinomycetia	0.5047476672361692	0.5183038739312416	0.4056827070052312	0.4801920415676658	0.456393528074017	0.4669769544725411	0.3509330033032061	0.5261562920449379	0.3053959317597063	0.45385145349881384	0.5170721425990605	0.595205056813907
Alphaproteobacteria	0.0095610461295829	0.030625065972943	0.019508105372397	0.0137895245306663	0.08843725434971575	0.0506834383109434	0.057418269607885195	0.043522217734570004	0.052704241261531004	0.0241134195996218	0.06571921795334999	0.0376010234028134
Anaerolineae	0.0	0.0	0.0	0.0	0.0095086363808333	0.0	0.0	0.0	0.0	0.021334743894913	0.0	0.0
Bacilli	0.0437126264949406	0.0226061611067795	0.0	0.0	0.0298111724375648	0.0172485337197995	0.016457928421810798	0.0042601248710513	0.0	0.1124955511802031	0.0	0.0003852810595226
Bacteroidia	0.09132072217111109	0.039124083614528	0.116414721053516	0.0586144546854964	0.026267502911021298	0.024017886450765677	0.0	0.0387064244020773	0.06322895281809249	0.0496080140794941	0.0685535348669156	0.006357137482127769
Blastocatellia	0.0036490504665527	0.0	0.0	0.0	0.0022394898461047	0.0	0.0	0.0079671538198348	0.0	0.0086854023202431	0.0024669798064954	0.0058364060501163
Campylobacteria	0.0	0.0004630874997017	0.0010173252015478	0.0	0.0	0.0	0.0	0.0	0.0	0.0	0.0	0.0
Chlamydiia	0.0	0.0	0.0	0.0	0.002240540756403	0.0	0.0	0.0	0.1887455512026328	0.0	0.0	0.0
Chloroflexia	0.0	0.0	0.0	0.0	0.0124574906784261	0.0	0.0	0.0	0.0	0.0	0.0	0.0
Clostridia	0.0	0.0107395439269138	0.0014774220263682	0.0005450533956499999	0.0152623702651234	0.0108445897821789	0.0089479999186545	0.0323188096346734	0.0	0.0	0.0046549439961458	0.0
Coriobacteriia	0.00012526284662899386	0.0006435554223797	0.000158477795216	6.527585576646996e-05	0.0015101580989452	0.0	0.0	6.431347933350701e-05	0.0	0.0	0.0	0.0
DUMD01	0.0	0.0	0.0	0.0	0.0065881566613002	0.0	0.0	0.0	0.0	0.0	0.0	0.0
Dehalococcoidia	0.0	0.0112196567023404	0.0	0.0	0.0027659959056535	0.0	0.0209057816281292	0.0	0.0	0.0	0.0	0.0
Deinococci	0.0	0.0	0.0	0.0	0.0018527548562565	0.0	0.0010516805099195	0.0	0.0	0.0116795804885375	0.0	0.0
Desulfovibrionia	0.0	0.0	0.0	0.0	0.0022058607165525	0.0	0.0	0.0	0.0	0.0	0.0	0.0
Dormibacteria	0.0	0.0	0.0	0.0	0.0005159969565637	0.0	0.0	0.0	0.0	0.0	0.0	0.0
Eurotiomycetes	0.0	0.0	0.0	0.0	0.0010929467104404307	0.0	0.0	0.0	0.0	0.0	0.0	0.0
Gammaproteobacteria	0.32859935602575896	0.32150190172330206	0.30903170067123187	0.3813350218021389	0.25981024763650135	0.4040337414763765	0.39827605741826994	0.2862361436608775	0.3416766026876571	0.2417121344212931	0.3046429001565697	0.3432854240349167
Gemmatimonadetes	0.0	0.0	0.0	0.0041417530483824	0.0030203161978905	0.0	0.0	0.0	0.0	0.0147357972448335	0.0	0.0
JAGRBM01	0.0	0.0	0.0	0.0	0.000115600132835	0.0	0.0	0.0	0.0	0.0	0.0	0.0
Limnochordia	0.0	0.0	0.0	0.0	0.0082843258830801	0.0	0.0	0.0	0.0	0.0	0.0	0.0
Limnocylindria	0.0	0.0	0.0	0.0	0.000361513142684	0.0	0.0	0.0	0.0	0.0	0.0	0.0
Magnetococcia	0.0	0.0	0.0	0.0	0.0004550441592505	0.0	0.0	0.0	0.0	0.0	0.0	0.0
Malasseziomycetes	0.0	0.0	0.0	0.0	0.0	0.0	0.0	0.0	0.0	0.0052210369586722	0.0	0.0
Negativicutes	0.0020555427782886	0.006629642367056958	0.0277642872844561	0.009311600825086301	0.0003625640529825	0.0	0.0	0.0	0.0	0.000649772579597	0.0	0.0
Planctomycetia	0.0	0.0	0.0	0.0	0.0001208546843275	0.0	0.0	0.0	0.0	0.0	0.0	0.0
Polyangia	0.0025155243790242997	0.0038374971482661	0.0	0.0	0.0040638701243011464	0.001226287136991	0.0057319492985406	0.0040903372856104	0.0	0.0086266289210835	0.0038078606126297	0.0023869365640754
Rubrobacteria	0.0	0.0	0.0	0.0	0.0032746364901275003	0.0	0.0	0.0	0.0	0.0	0.0076759404231402	0.0
Saccharimonadia	0.0	0.0007593272973052	0.0	0.0360551189326095	0.0	0.0	0.0	0.0	0.0	0.0	0.0	0.0
Sordariomycetes	0.0032650479695096	0.0109268219598817	0.0	0.0	0.0055708754923515	0.0	0.0424797580553789	0.0219103161393389	0.0	0.0	0.0	0.0
Spirochaetia	0.0001334768037849	0.0	0.0002147118515828	0.0	0.0	0.0	0.0915862654011643	0.0	0.0	0.0	0.0	0.0
Syntrophobacteria	0.0	0.0	0.0	0.0	0.0006294952688018	0.0	0.0	0.0	0.0	0.0	0.0	0.0
Thermoanaerobaculia	0.0	0.0	0.0	0.0	0.0003278840131321	0.0	0.0	0.0	0.0	0.0	0.0	0.0
Thermoleophilia	0.0010431725588116	0.0	0.0	0.0	0.0043581250078816	0.0	0.0	0.0013531556051768	0.0	0.0	0.0	0.0
Thermoplasmata	0.0	0.0	0.0	0.0	0.0053218097516067	0.0	0.0	0.0	0.0	0.0276496191157217	0.0	0.0
UBA1135	0.0	0.0	0.0	0.0	0.0002511675613415562	0.0	0.0	0.0	0.0	0.0	0.0	0.0
Verrucomicrobiae	0.0	0.0	0.0966458941470582	0.0004308206480585	0.0	0.0	0.0	0.0	0.0	0.0	0.0	0.0
Vicinamibacteria	0.0	0.0	0.0	0.0	0.0018916385373009	0.0	0.0	0.0	0.0	0.0	0.0	0.0
