# Supplementary material for: Integrated analysis of the aqueous humor microbiome and lens capsule transcriptome in high myopia cataract: a pilot study
Source: Front Med (Lausanne). 2026 Jun 16;13:1845205. doi: 10.3389/fmed.2026.1845205 (PMC13314463; doi:10.3389/fmed.2026.1845205)
Supplement: Supplementary file 3 [file Data_Sheet_1.zip › 1.Community_Structure/abundance/C372089/Family_lineage.xls]

Taxonomy	control-2	control-1	control-3	control-4	control-6	control-7	case-1	case-2	case-3	case-4	case-5	case-7
k__Archaea;p__Thermoplasmatota;c__Thermoplasmata;o__UBA184;f__UBA184	0.0	0.0	0.0	0.0	0.0053218097516067	0.0	0.0	0.0	0.0	0.0276496191157217	0.0	0.0
k__Bacteria;p__Acidobacteriota;c__Blastocatellia;o__Pyrinomonadales;f__Pyrinomonadaceae	0.0036490504665527	0.0	0.0	0.0	0.0022394898461047	0.0	0.0	0.0079671538198348	0.0	0.0086854023202431	0.0024669798064954	0.0058364060501163
k__Bacteria;p__Acidobacteriota;c__Thermoanaerobaculia;o__UBA5704;f__UBA5704	0.0	0.0	0.0	0.0	0.0003278840131321	0.0	0.0	0.0	0.0	0.0	0.0	0.0
k__Bacteria;p__Acidobacteriota;c__Vicinamibacteria;o__Vicinamibacterales;f__SCN_69_37	0.0	0.0	0.0	0.0	0.0018916385373009	0.0	0.0	0.0	0.0	0.0	0.0	0.0
k__Bacteria;p__Actinomycetota;c__Acidimicrobiia;o__Acidimicrobiales;f__AC_14	0.0	0.0	0.0	0.0	0.0010414521058139	0.015743544960765	0.0	0.0	0.0	0.0	0.0	0.0
k__Bacteria;p__Actinomycetota;c__Acidimicrobiia;o__Acidimicrobiales;f__Acidimicrobiaceae	0.0	0.0	0.0	0.0	0.0013483179129761	0.0	0.0	0.0179897664391683	0.0	0.0	0.0202195993416033	0.0
k__Bacteria;p__Actinomycetota;c__Acidimicrobiia;o__Acidimicrobiales;f__Ilumatobacteraceae	0.0092715041398344	0.0059997071652575	0.0048054557259049	0.015519334708477899	0.0033660656860969996	0.0092250236896377	0.0062113064370399	0.0154249448833483	0.0	0.0196368456969709	0.0051868802440884	0.0043013018285797
k__Bacteria;p__Actinomycetota;c__Acidimicrobiia;o__Acidimicrobiales;f__JAAYBP01	0.0	0.0046376851073101	0.0	0.0	0.0001502801726855	0.0	0.0	0.0	0.0	0.0	0.0	0.0046414327639397
k__Bacteria;p__Actinomycetota;c__Acidimicrobiia;o__Acidimicrobiales;f__JACDCH01	0.0	0.0068305406206052	0.0172791918654882	0.0	0.0122525631702183	0.0	0.0	0.0	0.0	0.0	0.0	0.0
k__Bacteria;p__Actinomycetota;c__Acidimicrobiia;o__Acidimicrobiales;f__MedAcidi_G1	0.0	0.0051518484341853	0.0	0.0	0.0008375755079047	0.0	0.0	0.0	0.0482487202703795	0.0	0.0	0.0
k__Bacteria;p__Actinomycetota;c__Acidimicrobiia;o__Acidimicrobiales;f__Microtrichaceae	0.0	0.0	0.0	0.0	4.098550164152408e-05	0.0	0.0	0.0	0.0	0.0	0.0	0.0
k__Bacteria;p__Actinomycetota;c__Acidimicrobiia;o__Acidimicrobiales;f__RAAP_2	0.0	0.0	0.0	0.0	0.0004035495546241	0.0	0.0	0.0	0.0	0.0	0.0	0.0
k__Bacteria;p__Actinomycetota;c__Acidimicrobiia;o__Acidimicrobiales;f__UBA8139	0.0	0.0	0.0	0.0	5.254551492503082e-05	0.0	0.0	0.0	0.0	0.0	0.0	0.0
k__Bacteria;p__Actinomycetota;c__Acidimicrobiia;o__IMCC26256;f__JACDBD01	0.0	0.0	0.0	0.0	0.0002553712025356	0.0	0.0	0.0	0.0	0.0	0.0	0.0
k__Bacteria;p__Actinomycetota;c__Acidimicrobiia;o__UBA5794;f__ZC4RG35	0.0	0.0	0.0	0.0	0.0211527224882201	0.0	0.0	0.0	0.0	0.0	0.0	0.0
k__Bacteria;p__Actinomycetota;c__Actinomycetia;o__Actinomycetales;f__Actinomycetaceae	0.00019713497174399052	0.0015833506423633	0.0010991201926268	0.0006364395937229	0.0016057909361083	0.0	0.0	7.460363602686822e-05	0.0	7.836453221272121e-05	0.0	0.0
k__Bacteria;p__Actinomycetota;c__Actinomycetia;o__Actinomycetales;f__Beutenbergiaceae	0.0	0.0	0.0	0.0	0.0007398408501442	0.0	0.0	0.0	0.0	0.0	0.0	0.0
k__Bacteria;p__Actinomycetota;c__Actinomycetia;o__Actinomycetales;f__Bifidobacteriaceae	0.0	0.0	0.0	0.0247885062273165	0.00045924780044465053	0.0	0.0	0.0	0.0	0.0	0.0	0.0114741515539165
k__Bacteria;p__Actinomycetota;c__Actinomycetia;o__Actinomycetales;f__Brevibacteriaceae	0.0	0.0	0.0	0.0	0.0042814085560907	0.0	0.0	0.0	0.0	0.0	0.0	0.0
k__Bacteria;p__Actinomycetota;c__Actinomycetia;o__Actinomycetales;f__Cellulomonadaceae	0.0	0.0	0.0	0.0	0.0011475940459623	0.0	0.0	0.0	0.0	0.0	0.0	0.0
k__Bacteria;p__Actinomycetota;c__Actinomycetia;o__Actinomycetales;f__Dermabacteraceae	0.0033738829018268	0.0041643824421733	0.0	0.0	0.0051694277583241004	0.0	0.0	0.0	0.0	0.0	0.0	0.0048972834675294
k__Bacteria;p__Actinomycetota;c__Actinomycetia;o__Actinomycetales;f__Dermatophilaceae	0.0001848140360099	0.0	0.0	0.0	0.0013146887834240438	0.0	0.0076639038264319	0.0084456461060759	0.0	0.0	0.0	0.0005809315975616
k__Bacteria;p__Actinomycetota;c__Actinomycetia;o__Actinomycetales;f__Microbacteriaceae	0.0055834373767901	0.0039600791334813	0.0	0.0041548082195356	0.007327997511444	0.0144150672290244	0.0060137531920827	0.009531257637225399	0.005620949017006	0.00607978162417	0.009847846160022	0.0027421175408229
k__Bacteria;p__Actinomycetota;c__Actinomycetia;o__Actinomycetales;f__Micrococcaceae	0.21349717439874108	0.2421470915721524	0.2696269637188109	0.14147562599545838	0.1702443156262019	0.1712776301691416	0.18344852430631342	0.2039457605840709	0.0773485615928712	0.1261636316736385	0.27735958890361057	0.2034103393784351
k__Bacteria;p__Actinomycetota;c__Actinomycetia;o__Euzebyales;f__Egibacteraceae	0.0055526350374556	0.0078384369434862	0.023449601505028	0.0042918875166452	0.004611394389820099	0.0092095402661909	0.0	0.0	0.0	0.0222392012042017	0.0123469428720541	0.0
k__Bacteria;p__Actinomycetota;c__Actinomycetia;o__Jiangellales;f__Jiangellaceae	0.0	0.0	0.0	0.0	0.0009447683583517	0.0	0.0	0.0	0.0	0.0	0.0	0.0037444502972382
k__Bacteria;p__Actinomycetota;c__Actinomycetia;o__Mycobacteriales;f__Frankiaceae	0.0	0.0	0.0	0.0	0.0004497896077582	0.0	0.0	0.0	0.0	0.0	0.0	0.0
k__Bacteria;p__Actinomycetota;c__Actinomycetia;o__Mycobacteriales;f__Geodermatophilaceae	0.0	0.0	0.0	0.0059825321809967	0.0009405647171577	0.0129038851006111	0.0	0.0	0.0	0.0109155262994634	0.0	0.0
k__Bacteria;p__Actinomycetota;c__Actinomycetia;o__Mycobacteriales;f__Micromonosporaceae	0.0012936982520697	0.0022473363956127	0.0	0.0	0.013462160923792332	0.0	0.0	0.0	0.0	0.0	0.0	0.0
k__Bacteria;p__Actinomycetota;c__Actinomycetia;o__Mycobacteriales;f__Mycobacteriaceae	0.001979563674595496	0.0004801127754261	0.0016358998215844	0.0016025222590664	0.0104670665730635	0.0014802152815194	0.0	0.0015538136606973	0.0	0.0018285057516298	0.0	0.0
k__Bacteria;p__Actinomycetota;c__Actinomycetia;o__Mycobacteriales;f__Nakamurellaceae	0.0	0.0	0.0	0.0	0.0003320876543261	0.0	0.0	0.0	0.0	0.0	0.0	0.0
k__Bacteria;p__Actinomycetota;c__Actinomycetia;o__Mycobacteriales;f__Pseudonocardiaceae	0.0027742640294384996	0.0096839768320046	0.0092223852441835	0.0	0.0036529641975872156	0.0130060756953605	0.0	0.0068892599062052	0.0	0.0068732225128238	0.0	0.0
k__Bacteria;p__Actinomycetota;c__Actinomycetia;o__Mycobacteriales;f__SCTD01	0.0	0.0	0.0	0.0	0.0002669312158189	0.0	0.0	0.0	0.0	0.0	0.0	0.0
k__Bacteria;p__Actinomycetota;c__Actinomycetia;o__Nitriliruptorales;f__JAHWKO01	0.0057025397555526	0.0098201790377995	0.0	0.0134794642157757	0.0031674436396805	0.0	0.0	0.0	0.0	0.0120746683384432	0.0301617889116384	0.0
k__Bacteria;p__Actinomycetota;c__Actinomycetia;o__Nitriliruptorales;f__JAHWKY01	0.0	0.0	0.0154132436314931	0.0	0.0002826948702966	0.0	0.0	0.0	0.0	0.0	0.0	0.0
k__Bacteria;p__Actinomycetota;c__Actinomycetia;o__Nitriliruptorales;f__Nitriliruptoraceae	0.2296560816138796	0.19459209141892211	0.0852354928915045	0.2438673333507408	0.17630071167645775	0.20021305190662841	0.1358207611029268	0.27710362959552	0.22242642114982908	0.2561671254257003	0.1653980488979882	0.3352276318759879
k__Bacteria;p__Actinomycetota;c__Actinomycetia;o__Propionibacteriales;f__Actinopolymorphaceae	0.0	0.0	0.0	0.0	4.098550164152408e-05	0.0	0.0	0.0	0.0	0.0	0.0	0.0029227180374746
k__Bacteria;p__Actinomycetota;c__Actinomycetia;o__Propionibacteriales;f__Nocardioidaceae	0.0115590912077801	0.0034629410823305003	0.0	0.0122033212355414	0.0158225054542228	0.0073701095607041	0.0179860608754513	0.012803527465714299	0.0	0.0114314261365304	0.0104400016058452	0.0
k__Bacteria;p__Actinomycetota;c__Actinomycetia;o__Propionibacteriales;f__Propionibacteriaceae	0.0050022999080037	0.02568433095774	0.0	7.180344134311688e-05	0.0079837655377085	0.0371013792633607	0.0	0.005808793453402	0.0	0.0	0.0	0.0196011739032281
k__Bacteria;p__Actinomycetota;c__Actinomycetia;o__Sporichthyales;f__Sporichthyaceae	0.0	0.0	0.0	0.0	0.000428771401788	0.0	0.0	0.0	0.0	0.0	0.0	0.0
k__Bacteria;p__Actinomycetota;c__Actinomycetia;o__Streptomycetales;f__Streptomycetaceae	0.0068442798002362	0.005543429775844801	0.0	0.0276377973315231	0.004454808755342902	0.0	0.0	0.0	0.0	0.0	0.0094243044682644	0.0106042591617127
k__Bacteria;p__Actinomycetota;c__Actinomycetia;o__Streptosporangiales;f__Streptosporangiaceae	0.0115467702720458	0.0070961349219047	0.0	0.0	0.020493801731058497	0.0	0.0	0.0	0.0	0.0	0.0020936207796376	0.0
k__Bacteria;p__Actinomycetota;c__Coriobacteriia;o__Coriobacteriales;f__Atopobiaceae	0.00012526284662899386	0.0006435554223797	0.000158477795216	6.527585576646996e-05	0.0	0.0	0.0	6.431347933350701e-05	0.0	0.0	0.0	0.0
k__Bacteria;p__Actinomycetota;c__Coriobacteriia;o__Coriobacteriales;f__Coriobacteriaceae	0.0	0.0	0.0	0.0	0.0003541567705946	0.0	0.0	0.0	0.0	0.0	0.0	0.0
k__Bacteria;p__Actinomycetota;c__Coriobacteriia;o__Coriobacteriales;f__Eggerthellaceae	0.0	0.0	0.0	0.0	0.0011560013283506	0.0	0.0	0.0	0.0	0.0	0.0	0.0
k__Bacteria;p__Actinomycetota;c__Rubrobacteria;o__Rubrobacterales;f__Rubrobacteraceae	0.0	0.0	0.0	0.0	0.0032746364901275003	0.0	0.0	0.0	0.0	0.0	0.0076759404231402	0.0
k__Bacteria;p__Actinomycetota;c__Thermoleophilia;o__Solirubrobacterales;f__70_9	0.0	0.0	0.0	0.0	0.0007482481325322	0.0	0.0	0.0	0.0	0.0	0.0	0.0
k__Bacteria;p__Actinomycetota;c__Thermoleophilia;o__Solirubrobacterales;f__Solirubrobacteraceae	0.0010431725588116	0.0	0.0	0.0	0.0036098768753494	0.0	0.0	0.0013531556051768	0.0	0.0	0.0	0.0
k__Bacteria;p__Bacillota;c__Bacilli;o__Bacillales;f__Anoxybacillaceae	0.0	0.0	0.0	0.0	0.0002312002656701	0.0	0.0	0.0	0.0	0.0	0.0	0.0
k__Bacteria;p__Bacillota;c__Bacilli;o__Bacillales;f__Bacillaceae	0.0	0.0	0.0	0.0	0.0016877619393917	0.0	0.0	0.0	0.0	0.0	0.0	0.0
k__Bacteria;p__Bacillota;c__Bacilli;o__Bacillales;f__Planococcaceae	0.0	0.0	0.0	0.0	0.0047721836654908	0.0	0.0156008959620696	0.0	0.0	0.0	0.0	0.0
k__Bacteria;p__Bacillota;c__Bacilli;o__Bacillales_H;f__Salisediminibacteriaceae	0.0	0.0226061611067795	0.0	0.0	0.0022037588959557	0.0172485337197995	0.0	0.0	0.0	0.0211323021866968	0.0	0.0
k__Bacteria;p__Bacillota;c__Bacilli;o__Erysipelotrichales;f__Erysipelotrichaceae	0.0	0.0	0.0	0.0	0.000111396491641	0.0	0.0	0.0	0.0	0.0	0.0	0.0
k__Bacteria;p__Bacillota;c__Bacilli;o__Lactobacillales;f__Aerococcaceae	0.0	0.0	0.0	0.0	0.0029204797195329	0.0	0.0	0.0	0.0	0.0	0.0	0.0
k__Bacteria;p__Bacillota;c__Bacilli;o__Lactobacillales;f__Enterococcaceae	0.0	0.0	0.0	0.0	0.0	0.0	0.0	0.0042601248710513	0.0	0.0	0.0	0.0
k__Bacteria;p__Bacillota;c__Bacilli;o__Lactobacillales;f__Streptococcaceae	0.0	0.0	0.0	0.0	0.0	0.0	0.0	0.0	0.0	0.0913632489935063	0.0	0.0
k__Bacteria;p__Bacillota;c__Bacilli;o__Lactobacillales;f__Vagococcaceae	0.0	0.0	0.0	0.0	0.0105175102673938	0.0	0.0	0.0	0.0	0.0	0.0	0.0
k__Bacteria;p__Bacillota;c__Bacilli;o__Paenibacillales;f__Paenibacillaceae	0.0	0.0	0.0	0.0	0.0002375057274611	0.0	0.0008570324597412	0.0	0.0	0.0	0.0	0.0003852810595226
k__Bacteria;p__Bacillota;c__Bacilli;o__Staphylococcales;f__Staphylococcaceae	0.0437126264949406	0.0	0.0	0.0	0.0052713660572789	0.0	0.0	0.0	0.0	0.0	0.0	0.0
k__Bacteria;p__Bacillota;c__Bacilli;o__Thermoactinomycetales;f__DSM_44946	0.0	0.0	0.0	0.0	0.0018580094077488	0.0	0.0	0.0	0.0	0.0	0.0	0.0
k__Bacteria;p__Bacillota_A;c__Clostridia;o__Acetivibrionales_A;f__DSM_8532	0.0	0.0	0.0	0.0	0.0029288870019209	0.0	0.0	0.0	0.0	0.0	0.0	0.0
k__Bacteria;p__Bacillota_A;c__Clostridia;o__Christensenellales;f__CAG_74	0.0	0.0	0.0	0.0003198516932557	0.0001670947374615	0.0108445897821789	0.0	0.0	0.0	0.0	0.0046549439961458	0.0
k__Bacteria;p__Bacillota_A;c__Clostridia;o__Lachnospirales;f__Lachnospiraceae	0.0	0.0	0.0014774220263682	0.0002252017023943	0.0117428716754455	0.0	0.0	0.0272380447673265	0.0	0.0	0.0	0.0
k__Bacteria;p__Bacillota_A;c__Clostridia;o__Oscillospirales;f__Butyricicoccaceae	0.0	0.0	0.0	0.0	0.0004235168502955	0.0	0.0	0.0050807648673469	0.0	0.0	0.0	0.0
k__Bacteria;p__Bacillota_A;c__Clostridia;o__Oscillospirales;f__Ruminococcaceae	0.0	0.0107395439269138	0.0	0.0	0.0	0.0	0.0089479999186545	0.0	0.0	0.0	0.0	0.0
k__Bacteria;p__Bacillota_C;c__Negativicutes;o__Selenomonadales;f__Selenomonadaceae	0.0	0.0007218716907118577	0.0025509812842832	0.0005189430533433	0.0003625640529825	0.0	0.0	0.0	0.0	0.0	0.0	0.0
k__Bacteria;p__Bacillota_C;c__Negativicutes;o__Veillonellales;f__Dialisteraceae	0.0002854350111709	0.0008274284002028	0.0032002290259748	0.0013055171153292	0.0	0.0	0.0	0.0	0.0	0.0003395796395884	0.0	0.0
k__Bacteria;p__Bacillota_C;c__Negativicutes;o__Veillonellales;f__Megasphaeraceae	0.0009240701800498	0.0016514517452607	0.0072235201496846	0.0031006031489072	0.0	0.0	0.0	0.0	0.0	0.0003101929400086	0.0	0.0
k__Bacteria;p__Bacillota_C;c__Negativicutes;o__Veillonellales;f__Veillonellaceae	0.0008460375870679	0.0034288905308816004	0.0147895568245135	0.0043865375075066	0.0	0.0	0.0	0.0	0.0	0.0	0.0	0.0
k__Bacteria;p__Bacillota_G;c__Limnochordia;o__DTU010;f__DTU010	0.0	0.0	0.0	0.0	0.0013346560790956	0.0	0.0	0.0	0.0	0.0	0.0	0.0
k__Bacteria;p__Bacillota_G;c__Limnochordia;o__Limnochordales;f__Limnochordaceae	0.0	0.0	0.0	0.0	0.0069496698039845	0.0	0.0	0.0	0.0	0.0	0.0	0.0
k__Bacteria;p__Bacteroidota;c__Bacteroidia;o__Bacteroidales;f__Bacteroidaceae	0.04263249112892419	0.0259260898730213	0.1020852610538238	0.031205122849156497	0.0102022371778436	0.0001610276038473	0.0	0.0	0.0484728410445806	0.0025239909750176	0.0462363001324824	0.006176536985476401
k__Bacteria;p__Bacteroidota;c__Bacteroidia;o__Bacteroidales;f__CAJPTX01	0.0	0.0003949863968046	0.0004243115162234	0.0002447844591242	0.0	0.0	0.0	0.0	0.0	0.0	0.0	9.933027315825232e-05
k__Bacteria;p__Bacteroidota;c__Bacteroidia;o__Bacteroidales;f__Dysgonomonadaceae	0.0075280917334735	0.0	0.0	0.0	0.0	0.0	0.0	0.0	0.0	0.0	0.0	0.0
k__Bacteria;p__Bacteroidota;c__Bacteroidia;o__Bacteroidales;f__Marinilabiliaceae	0.0	0.0	0.0	0.0	0.0019210640256588	0.0	0.0	0.0	0.0	0.0	0.0	0.0
k__Bacteria;p__Bacteroidota;c__Bacteroidia;o__Bacteroidales;f__Muribaculaceae	0.0	0.0	0.0	0.0	0.000174451109551	0.0237670549909266	0.0	0.0	0.0	0.0	0.0	0.0
k__Bacteria;p__Bacteroidota;c__Bacteroidia;o__Bacteroidales;f__Paludibacteraceae	0.0	0.0	0.0	0.0002611034230658	0.0	0.0	0.0	0.0	0.0	0.0	0.0	0.0
k__Bacteria;p__Bacteroidota;c__Bacteroidia;o__Bacteroidales;f__Porphyromonadaceae	0.0007064003154156959	0.0011849591904137	0.0099074182944717	0.0029080393743958	0.0	8.980385599177583e-05	0.0	0.0244262594508658	0.0009233775897151	0.0	0.0	0.0
k__Bacteria;p__Bacteroidota;c__Bacteroidia;o__Bacteroidales;f__Rikenellaceae	0.0	0.008873573707526	0.0001891509168707	0.0232577874095931	0.0031127963041587	0.0	0.0	0.0142801649512115	0.0138327341837968	0.0	0.0223172347344332	0.0
k__Bacteria;p__Bacteroidota;c__Bacteroidia;o__Bacteroidales;f__Tannerellaceae	4.72302536469978e-05	0.0004426571688326	0.0010173252015479	0.0003329068644089	0.0	0.0	0.0	0.0	0.0	0.0	0.0	8.127022349311566e-05
k__Bacteria;p__Bacteroidota;c__Bacteroidia;o__Bacteroidales;f__UBA7960	0.0178920521750561	0.0	0.0	0.0	0.0017171874277499	0.0	0.0	0.0	0.0	0.0470840231044765	0.0	0.0
k__Bacteria;p__Bacteroidota;c__Bacteroidia;o__Chitinophagales;f__Chitinophagaceae	0.0	0.0	0.0	0.0	0.0044905397054928	0.0	0.0	0.0	0.0	0.0	0.0	0.0
k__Bacteria;p__Bacteroidota;c__Bacteroidia;o__Flavobacteriales;f__Flavobacteriaceae	0.0225144565645946	0.0023018172779298	0.0027912540705785	0.0004047103057521	0.0016310127832728	0.0	0.0	0.0	0.0	0.0	0.0	0.0
k__Bacteria;p__Bacteroidota;c__Bacteroidia;o__Flavobacteriales;f__Weeksellaceae	0.0	0.0	0.0	0.0	0.0030182143772937	0.0	0.0	0.0	0.0	0.0	0.0	0.0
k__Bacteria;p__Campylobacterota;c__Campylobacteria;o__Campylobacterales;f__Campylobacteraceae	0.0	0.0004630874997017	0.0010173252015478	0.0	0.0	0.0	0.0	0.0	0.0	0.0	0.0	0.0
k__Bacteria;p__Chlamydiota;c__Chlamydiia;o__Chlamydiales;f__Chlamydiaceae	0.0	0.0	0.0	0.0	0.002240540756403	0.0	0.0	0.0	0.1887455512026328	0.0	0.0	0.0
k__Bacteria;p__Chloroflexota;c__Anaerolineae;o__Aggregatilineales;f__Phototrophicaceae	0.0	0.0	0.0	0.0	0.0001986220464166	0.0	0.0	0.0	0.0	0.0	0.0	0.0
k__Bacteria;p__Chloroflexota;c__Anaerolineae;o__Aggregatilineales;f__UBA3940	0.0	0.0	0.0	0.0	0.0067195204486128	0.0	0.0	0.0	0.0	0.0	0.0	0.0
k__Bacteria;p__Chloroflexota;c__Anaerolineae;o__Anaerolineales;f__UBA4823	0.0	0.0	0.0	0.0	0.0025904938858039	0.0	0.0	0.0	0.0	0.0	0.0	0.0
k__Bacteria;p__Chloroflexota;c__Anaerolineae;o__Anaerolineales;f__UBA6663	0.0	0.0	0.0	0.0	0.0	0.0	0.0	0.0	0.0	0.021334743894913	0.0	0.0
k__Bacteria;p__Chloroflexota;c__Chloroflexia;o__Thermomicrobiales;f__Thermomicrobiaceae	0.0	0.0	0.0	0.0	0.0124574906784261	0.0	0.0	0.0	0.0	0.0	0.0	0.0
k__Bacteria;p__Chloroflexota;c__Dehalococcoidia;o__UBA2979;f__UBA2979	0.0	0.0112196567023404	0.0	0.0	0.0027659959056535	0.0	0.0209057816281292	0.0	0.0	0.0	0.0	0.0
k__Bacteria;p__Chloroflexota;c__Limnocylindria;o__Limnocylindrales;f__CSP1_4	0.0	0.0	0.0	0.0	0.000361513142684	0.0	0.0	0.0	0.0	0.0	0.0	0.0
k__Bacteria;p__DUMD01;c__DUMD01;o__DUMD01;f__DUMD01	0.0	0.0	0.0	0.0	0.0065881566613002	0.0	0.0	0.0	0.0	0.0	0.0	0.0
k__Bacteria;p__Deinococcota;c__Deinococci;o__Deinococcales;f__Deinococcaceae	0.0	0.0	0.0	0.0	0.0	0.0	0.0010516805099195	0.0	0.0	0.0116795804885375	0.0	0.0
k__Bacteria;p__Deinococcota;c__Deinococci;o__Deinococcales;f__Trueperaceae	0.0	0.0	0.0	0.0	0.0018527548562565	0.0	0.0	0.0	0.0	0.0	0.0	0.0
k__Bacteria;p__Desulfobacterota;c__Desulfovibrionia;o__Desulfovibrionales;f__Desulfovibrionaceae	0.0	0.0	0.0	0.0	0.0022058607165525	0.0	0.0	0.0	0.0	0.0	0.0	0.0
k__Bacteria;p__Desulfobacterota;c__Syntrophobacteria;o__Syntrophobacterales;f__Syntrophobacteraceae	0.0	0.0	0.0	0.0	0.0006294952688018	0.0	0.0	0.0	0.0	0.0	0.0	0.0
k__Bacteria;p__Dormibacterota;c__Dormibacteria;o__Dormibacterales;f__Dormibacteraceae	0.0	0.0	0.0	0.0	0.0005159969565637	0.0	0.0	0.0	0.0	0.0	0.0	0.0
k__Bacteria;p__Gemmatimonadota;c__Gemmatimonadetes;o__Longimicrobiales;f__RSA9	0.0	0.0	0.0	0.0	0.0002742875879086	0.0	0.0	0.0	0.0	0.0	0.0	0.0
k__Bacteria;p__Gemmatimonadota;c__Gemmatimonadetes;o__Longimicrobiales;f__UBA6960	0.0	0.0	0.0	0.0041417530483824	0.0027460286099819	0.0	0.0	0.0	0.0	0.0147357972448335	0.0	0.0
k__Bacteria;p__JAGRBM01;c__JAGRBM01;o__JAGRBM01;f__JAGRBM01	0.0	0.0	0.0	0.0	0.000115600132835	0.0	0.0	0.0	0.0	0.0	0.0	0.0
k__Bacteria;p__Myxococcota;c__Polyangia;o__Nannocystales;f__Nannocystaceae	0.0013594099093177	0.0	0.0	0.0	0.0004518914283551	0.0	0.0	0.0016927307760576	0.0	0.0	0.0	0.0
k__Bacteria;p__Myxococcota;c__Polyangia;o__Polyangiales;f__JADJMO01	0.0002217768432119	0.0	0.0	0.0	2.312002656701354e-05	0.0002817983067328	0.0	0.0	0.0	0.0	0.0	0.0003461509519151
k__Bacteria;p__Myxococcota;c__Polyangia;o__Polyangiales;f__Polyangiaceae	0.0	0.0	0.0	0.0	0.0002259457141776	0.0	0.0	0.0	0.0	0.0	0.0	0.0
k__Bacteria;p__Myxococcota;c__Polyangia;o__Polyangiales;f__SG8_38	0.0	0.0	0.0	0.0	0.0021312460853589	0.0	0.0	0.0	0.0	0.0	0.0	0.0
k__Bacteria;p__Myxococcota;c__Polyangia;o__Polyangiales;f__Sandaracinaceae	0.0009343376264947	0.0038374971482661	0.0	0.0	0.0012316668698425326	0.0009444888302582	0.0057319492985406	0.0023976065095528	0.0	0.0086266289210835	0.0038078606126297	0.0020407856121603
k__Bacteria;p__Patescibacteria;c__ABY1;o__SBBC01;f__SBBC01	0.0	0.0	0.0	0.0	0.0017287474410332	0.0	0.0	0.0	0.0	0.0	0.0	0.0
k__Bacteria;p__Patescibacteria;c__Saccharimonadia;o__Saccharimonadales;f__Saccharimonadaceae	0.0	0.0007593272973052	0.0	0.0360551189326095	0.0	0.0	0.0	0.0	0.0	0.0	0.0	0.0
k__Bacteria;p__Planctomycetota;c__Planctomycetia;o__Pirellulales;f__Pirellulaceae	0.0	0.0	0.0	0.0	0.0001208546843275	0.0	0.0	0.0	0.0	0.0	0.0	0.0
k__Bacteria;p__Planctomycetota;c__UBA1135;o__UBA2386;f__UBA2386	0.0	0.0	0.0	0.0	0.0002511675613415562	0.0	0.0	0.0	0.0	0.0	0.0	0.0
k__Bacteria;p__Pseudomonadota;c__Alphaproteobacteria;o__Acetobacterales;f__Acetobacteraceae	0.0	0.0	0.0	0.0	0.0005979679598468	0.0	0.0	0.0	0.0	0.0055606165982606	0.0	0.0
k__Bacteria;p__Pseudomonadota;c__Alphaproteobacteria;o__Caulobacterales;f__Caulobacteraceae	0.0	0.0	0.0	0.0	0.001491241713572	0.0	0.0	0.0	0.0	0.0	0.0	0.0
k__Bacteria;p__Pseudomonadota;c__Alphaproteobacteria;o__Caulobacterales;f__Hyphomonadaceae	0.0	0.0	0.0	0.0	0.0	0.0115320537832196	0.0	0.0	0.0	0.0	0.0	0.0
k__Bacteria;p__Pseudomonadota;c__Alphaproteobacteria;o__Kiloniellales;f__DSM_21159	0.0	0.0	0.0	0.0	9.668374746205672e-05	0.0	0.0	0.0033700263170756	0.0	0.0	0.0	0.0
k__Bacteria;p__Pseudomonadota;c__Alphaproteobacteria;o__Rhizobiales;f__Beijerinckiaceae	0.0009733539229858	0.0	0.0104646466711993	0.0	0.0011612558798424696	0.0	0.0	0.0	0.0	0.0	0.0	0.0
k__Bacteria;p__Pseudomonadota;c__Alphaproteobacteria;o__Rhizobiales;f__Devosiaceae	0.0	0.0	0.0	0.0	0.0006620734880552272	0.0	0.0	0.0	0.0	0.0	0.0	0.0
k__Bacteria;p__Pseudomonadota;c__Alphaproteobacteria;o__Rhizobiales;f__Hyphomicrobiaceae	0.0	0.0	0.0	0.0	0.005796821206528999	0.0	0.0	0.0	0.0	0.0	0.0	0.0
k__Bacteria;p__Pseudomonadota;c__Alphaproteobacteria;o__Rhizobiales;f__Im1	0.0	0.0	0.0	0.0	0.00044138232537	0.0	0.0	0.0	0.0	0.0	0.0	0.0
k__Bacteria;p__Pseudomonadota;c__Alphaproteobacteria;o__Rhizobiales;f__Phreatobacteraceae	0.0	0.0	0.0	0.0	0.0033292838256496	0.0023751571567477	0.0190667933331589	0.0159368801788429	0.0	0.007072399032198	0.0	0.0108751599066896
k__Bacteria;p__Pseudomonadota;c__Alphaproteobacteria;o__Rhizobiales;f__Pleomorphomonadaceae	0.0	0.0	0.0	0.0	9.458192686505544e-05	0.0	0.0	0.0	0.0	0.0	0.0	0.0
k__Bacteria;p__Pseudomonadota;c__Alphaproteobacteria;o__Rhizobiales;f__Rhizobiaceae	0.0	0.000282619577024	0.0	0.0	0.0037927352672881315	0.0	0.0154643518074667	0.0	0.0	0.0	0.0	0.0
k__Bacteria;p__Pseudomonadota;c__Alphaproteobacteria;o__Rhizobiales;f__Xanthobacteraceae	0.0003223978183729	0.0	0.0	0.0037729444633018	0.0016688455540183537	0.0	0.0	0.0108200997630691	0.0	0.0	0.0	0.0
k__Bacteria;p__Pseudomonadota;c__Alphaproteobacteria;o__Rhodobacterales;f__Rhodobacteraceae	0.0055567420160336	0.0028602463216888	0.0	0.0100165800673645	0.06063542240288725	0.0367762273709761	0.0	0.0133952114755824	0.0378943405022098	0.011480403969163201	0.04818740214380329	0.0
k__Bacteria;p__Pseudomonadota;c__Alphaproteobacteria;o__Sphingomonadales;f__Sphingomonadaceae	0.0027085523721906	0.0274822000742302	0.0090434587011977	0.0	0.008668959052329799	0.0	0.0228871244672596	0.0	0.0148099007593212	0.0	0.0175318158095467	0.026725863496123797
k__Bacteria;p__Pseudomonadota;c__Gammaproteobacteria;o__Burkholderiales;f__Burkholderiaceae	0.0107582303850701	0.0949567728249379	0.1848720163998977	0.0362150447792373	0.0205368890532987	0.0670277401014477	0.0079747596677617	0.0786605303032257	0.1612414497924648	0.0246325846255317	0.0776125095347064	0.0
k__Bacteria;p__Pseudomonadota;c__Gammaproteobacteria;o__Burkholderiales;f__Burkholderiaceae_A	0.0	0.00017706286753306293	9.713155190659118e-05	0.0	0.0	0.0	0.0	0.0	0.0	0.0	0.0	0.0
k__Bacteria;p__Pseudomonadota;c__Gammaproteobacteria;o__Burkholderiales;f__Burkholderiaceae_B	0.0068750821395715	0.006329997514309699	0.0003936383945687	0.0	0.006430520116524139	0.0335773520868558	0.0249120452280722	0.025887461701323	0.0042134705550126	0.004052099353166	0.0017483640451242	0.0
k__Bacteria;p__Pseudomonadota;c__Gammaproteobacteria;o__Burkholderiales;f__Burkholderiaceae_C	0.0	0.0	0.0	0.0	0.0033429456595294	0.0	0.0	0.0	0.0	0.0173348875632222	0.0	0.0
k__Bacteria;p__Pseudomonadota;c__Gammaproteobacteria;o__Burkholderiales;f__Chromobacteriaceae	0.0	0.0	0.0	0.0	0.0001061419401485	0.0	0.0	0.0	0.0	0.0	0.0032899755108594	0.0
k__Bacteria;p__Pseudomonadota;c__Gammaproteobacteria;o__Burkholderiales;f__Neisseriaceae	0.0006879189118147954	0.015033318464592299	0.052998042032401	0.0017298101778111	0.0	0.0	0.0	0.0	0.0	0.0	0.0	0.0
k__Bacteria;p__Pseudomonadota;c__Gammaproteobacteria;o__Burkholderiales;f__Rhodocyclaceae	0.0	0.0	0.0	0.0	0.0002553712025356	0.0	0.0001481649337179	0.0	0.0	0.0	0.0	0.0
k__Bacteria;p__Pseudomonadota;c__Gammaproteobacteria;o__Burkholderiales;f__SG8_39	0.0	0.0	0.0	0.0	0.0013987616073039	0.0	0.0	0.0	0.0	0.0	0.0	0.0
k__Bacteria;p__Pseudomonadota;c__Gammaproteobacteria;o__Competibacterales;f__Competibacteraceae	0.0083207385990274	0.0	0.0	0.0	7.776736208904557e-05	0.0	0.0	0.0	0.0	0.0	0.0	0.0116667920836783
k__Bacteria;p__Pseudomonadota;c__Gammaproteobacteria;o__Enterobacterales;f__Enterobacteriaceae	0.0	0.0	0.0	0.0	0.003744393393557187	0.0187225556319404	0.05343234237139452	0.0008103498396019	0.0021425946013786	0.014246018918503802	0.0218535469107548	0.0371134020618556
k__Bacteria;p__Pseudomonadota;c__Gammaproteobacteria;o__Enterobacterales_A;f__Aeromonadaceae	0.0051604185832566	0.0	0.0	0.0	0.0	0.0	0.0	0.0	0.0	0.0	0.0	0.0
k__Bacteria;p__Pseudomonadota;c__Gammaproteobacteria;o__Enterobacterales_A;f__Alteromonadaceae	0.0	0.0	0.0	0.0	0.0	0.0297436564414139	0.0	0.0	0.0	0.0	0.0	0.0
k__Bacteria;p__Pseudomonadota;c__Gammaproteobacteria;o__Enterobacterales_A;f__Pasteurellaceae	0.0	0.0	0.0224731737990197	0.0071933993054649	0.0	0.0	0.0	0.0	0.0	0.0	0.0	0.0
k__Bacteria;p__Pseudomonadota;c__Gammaproteobacteria;o__Enterobacterales_A;f__Psychromonadaceae	0.0129390360099883	0.0	0.0	0.0	0.0	0.0	0.0	0.0	0.0	0.0	0.0	0.0
k__Bacteria;p__Pseudomonadota;c__Gammaproteobacteria;o__Ga0077536;f__Ga0077536	0.0	0.0	0.0	0.0	0.000281643959998	0.0	0.0	0.0	0.0	0.0	0.0	0.0
k__Bacteria;p__Pseudomonadota;c__Gammaproteobacteria;o__Nevskiales;f__OUC007	0.0	0.0	0.0	0.0	0.0002248948038791	0.0	0.0	0.0	0.0	0.0	0.0	0.0
k__Bacteria;p__Pseudomonadota;c__Gammaproteobacteria;o__Pseudomonadales;f__Halieaceae	0.0416447627809177	0.0465062431686091	0.0	0.1828278806235174	0.0150427300127377	0.0322860345713881	0.0	0.039910372735201	0.0518167229956881	0.0	0.0120317957364808	0.0965399954849886
k__Bacteria;p__Pseudomonadota;c__Gammaproteobacteria;o__Pseudomonadales;f__Halomonadaceae	0.2133370022341971	0.1046339395466517	0.048197698493438204	0.1533688869161082	0.1565246816792724	0.1676328322897509	0.2062862604623331	0.0692604721638391	0.122262364743113	0.1792458066812292	0.1832751214420495	0.185720520731432
k__Bacteria;p__Pseudomonadota;c__Gammaproteobacteria;o__Pseudomonadales;f__Moraxellaceae	0.0222392889998686	0.027339187758146	0.0	0.0	0.0228005498362684	0.0	0.0992124016954723	0.0717069569176868	0.0	0.0	0.0	0.0075159906689741
k__Bacteria;p__Pseudomonadota;c__Gammaproteobacteria;o__Pseudomonadales;f__Oleiphilaceae	0.0	0.0	0.0	0.0	0.0001355674285065	0.0	0.0	0.0	0.0	0.0	0.0	0.0
k__Bacteria;p__Pseudomonadota;c__Gammaproteobacteria;o__Pseudomonadales;f__Pseudomonadaceae	0.0031048758049676	0.0105011900667732	0.0	0.0	0.0134989427842393	0.0006936573704191	0.0023996908872752	0.0	0.0	0.0022007372796402	0.0	0.0047287230039881
k__Bacteria;p__Pseudomonadota;c__Gammaproteobacteria;o__Steroidobacterales;f__Steroidobacteraceae	0.0	0.0	0.0	0.0	0.0023708536334166	0.0	0.0	0.0	0.0	0.0	0.0048315869765946	0.0
k__Bacteria;p__Pseudomonadota;c__Gammaproteobacteria;o__Xanthomonadales;f__Rhodanobacteraceae	0.0	0.0	0.0	0.0	0.0002953057938785	0.0	0.0	0.0	0.0	0.0	0.0	0.0
k__Bacteria;p__Pseudomonadota;c__Gammaproteobacteria;o__Xanthomonadales;f__Wenzhouxiangellaceae	0.0	0.0	0.0	0.0	0.0016362673347653	0.0	0.0	0.0	0.0	0.0	0.0	0.0
k__Bacteria;p__Pseudomonadota;c__Gammaproteobacteria;o__Xanthomonadales;f__Xanthomonadaceae	0.0035320015770793	0.0160241895117491	0.0	0.0	0.0111060200345531	0.0543499129831606	0.003910392172243	0.0	0.0	0.0	0.0	0.0
k__Bacteria;p__Pseudomonadota;c__Magnetococcia;o__Magnetococcales;f__UBA8363	0.0	0.0	0.0	0.0	0.0004550441592505	0.0	0.0	0.0	0.0	0.0	0.0	0.0
k__Bacteria;p__Spirochaetota;c__Spirochaetia;o__Treponematales;f__Treponemataceae	0.0001334768037849	0.0	0.0002147118515828	0.0	0.0	0.0	0.0915862654011643	0.0	0.0	0.0	0.0	0.0
k__Bacteria;p__Verrucomicrobiota;c__Verrucomicrobiae;o__Verrucomicrobiales;f__Akkermansiaceae	0.0	0.0	0.0966458941470582	0.0004308206480585	0.0	0.0	0.0	0.0	0.0	0.0	0.0	0.0
k__Fungi;p__Ascomycota;c__Eurotiomycetes;o__Eurotiales;f__Aspergillaceae	0.0	0.0	0.0	0.0	0.0010929467104404307	0.0	0.0	0.0	0.0	0.0	0.0	0.0
k__Fungi;p__Ascomycota;c__Sordariomycetes;o__Hypocreales;f__Cordycipitaceae	0.0032650479695096	0.0109268219598817	0.0	0.0	0.0055708754923515	0.0	0.0424797580553789	0.0219103161393389	0.0	0.0	0.0	0.0
k__Fungi;p__Basidiomycota;c__Malasseziomycetes;o__unknown;f__unknown	0.0	0.0	0.0	0.0	0.0	0.0	0.0	0.0	0.0	0.0052210369586722	0.0	0.0
