# Supplementary material for: Integrated analysis of the aqueous humor microbiome and lens capsule transcriptome in high myopia cataract: a pilot study
Source: Front Med (Lausanne). 2026 Jun 16;13:1845205. doi: 10.3389/fmed.2026.1845205 (PMC13314463; doi:10.3389/fmed.2026.1845205)
Supplement: Supplementary file 3 [file Data_Sheet_1.zip › 1.Community_Structure/abundance/C372089/Genus.xls]

Taxonomy	control-2	control-1	control-3	control-4	control-6	control-7	case-1	case-2	case-3	case-4	case-5	case-7
AWVT01	0.0	0.00022473363956125407	0.0	0.0	0.0	0.0	0.0	0.0	0.0	0.0	0.0	0.0
Abyssibacter	0.0	0.0	0.0	0.0	0.0002248948038791	0.0	0.0	0.0	0.0	0.0	0.0	0.0
Achromobacter	0.0	0.0	0.0	0.0	0.0005580333685035	0.0	0.0	0.0	0.0	0.0	0.0	0.0
Acidovorax	0.0068750821395715	0.0	0.0	0.0	0.0008260154946213	0.0	0.0249120452280722	0.0220337980196593	0.0	0.0	0.0	0.0
Acidovorax_A	0.0	0.0	0.0	0.0	0.0004382295944745	0.0	0.0	0.0	0.0	0.0	0.0	0.0
Acinetobacter	0.0101503975555264	0.027339187758146	0.0	0.0	0.0116230679014163	0.0	0.0992124016954723	0.0717069569176868	0.0	0.0	0.0	0.0
Actinoalloteichus	0.0	0.0054174427354851	0.0	0.0	0.0003940913619376	0.0	0.0	0.0	0.0	0.0	0.0	0.0
Actinomyces	4.51767643579979e-05	0.0008921244479552001	0.0001482534213311	0.0	0.0	0.0	0.0	7.460363602686822e-05	0.0	0.0	0.0	0.0
Actinoplanes	0.0	0.0022473363956127	0.0	0.0	5.464733552203212e-05	0.0	0.0	0.0	0.0	0.0	0.0	0.0
Actinopolymorpha	0.0	0.0	0.0	0.0	4.098550164152408e-05	0.0	0.0	0.0	0.0	0.0	0.0	0.0029227180374746
Aeromicrobium	0.0	0.0030509294098016	0.0	0.0	0.0015280235740194	0.0073701095607041	0.0	0.0	0.0	0.0	0.0	0.0
Aeromonas	0.0051604185832566	0.0	0.0	0.0	0.0	0.0	0.0	0.0	0.0	0.0	0.0	0.0
Afipia	0.0	0.0	0.0	0.0	0.0011423394944697	0.0	0.0	0.0	0.0	0.0	0.0	0.0
Agathobacter	0.0	0.0	0.0	0.0	0.0105437830248565	0.0	0.0	0.0	0.0	0.0	0.0	0.0
Akkermansia	0.0	0.0	0.0966458941470582	0.0004308206480585	0.0	0.0	0.0	0.0	0.0	0.0	0.0	0.0
Alcaligenes	0.0	0.0	0.0	0.0	0.0005286078801457	0.0	0.0	0.0	0.0	0.0173348875632222	0.0	0.0
Algihabitans	0.0	0.0	0.0	0.0	9.668374746205672e-05	0.0	0.0	0.0033700263170756	0.0	0.0	0.0	0.0
Alishewanella	0.0	0.0	0.0	0.0	0.0	0.0297436564414139	0.0	0.0	0.0	0.0	0.0	0.0
Alistipes	0.0	0.008873573707526	0.0001891509168707	0.0232577874095931	0.0031127963041587	0.0	0.0	0.0142801649512115	0.0138327341837968	0.0	0.0223172347344332	0.0
Alkalicoccus	0.0	0.0226061611067795	0.0	0.0	0.0022037588959557	0.0172485337197995	0.0	0.0	0.0	0.0211323021866968	0.0	0.0
Alloprevotella	0.00299604087265	0.0076579690208064995	0.0242828879766463	0.0076470665030405	0.0	0.0001610276038473	0.0	0.0	0.0020977704465376	0.0004375353048542	0.0	0.0005418014899540001
Allorhizobium	0.0	0.0	0.0	0.0	0.000317374910147	0.0	0.0	0.0	0.0	0.0	0.0	0.0
Anaeroglobus	0.0009240701800498	0.0016514517452607	0.0072235201496846	0.0031006031489072	0.0	0.0	0.0	0.0	0.0	0.0003101929400086	0.0	0.0
Antribacter	0.0	0.0	0.0	0.0	0.000437178684176	0.0	0.0	0.0	0.0	0.0	0.0	0.0
Aquabacterium	0.0	0.0	0.0	0.0	0.0006988553485027383	0.0	0.0	0.0	0.0	0.0	0.0	0.0
Aquamicrobium_A	0.0	0.0	0.0	0.0	9.037828567105308e-05	0.0	0.0	0.0	0.0	0.0	0.0	0.0
Arachnia	0.0	0.000180467922678	0.0	0.0	0.001453408942826	0.0	0.0	0.005808793453402	0.0	0.0	0.0	0.0
Arthrobacter	0.0	0.0	0.0185930239096983	0.0	0.0	0.0	0.0	0.0	0.0	0.0	0.0	0.0
Asanoa	0.0012936982520697	0.0	0.0	0.0	0.0018895367167038	0.0	0.0	0.0	0.0	0.0	0.0	0.0
Aspergillus	0.0	0.0	0.0	0.0	0.0010929467104404307	0.0	0.0	0.0	0.0	0.0	0.0	0.0
Aureimonas	0.0	0.0	0.0	0.0	0.0002438111892521	0.0	0.0	0.0	0.0	0.0	0.0	0.0
Bacillus	0.0	0.0	0.0	0.0	0.0016877619393917	0.0	0.0	0.0	0.0	0.0	0.0	0.0
Bacteroides	0.0	0.0	0.0002913946557197	0.0	0.0085354934444218	0.0	0.0	0.0	0.0	0.0	0.0	0.0
Bacteroides_D	0.0	0.0003949863968046	0.0004243115162234	0.0002447844591242	0.0	0.0	0.0	0.0	0.0	0.0	0.0	9.933027315825232e-05
Baekduia	0.0010431725588116	0.0	0.0	0.0	0.0	0.0	0.0	0.0	0.0	0.0	0.0	0.0
Bifidobacterium	0.0	0.0	0.0	0.0247885062273165	0.00045924780044465053	0.0	0.0	0.0	0.0	0.0	0.0	0.0114741515539165
Blastococcus	0.0	0.0	0.0	0.0	0.0001250583255215	0.0129038851006111	0.0	0.0	0.0	0.0109155262994634	0.0	0.0
Bordetella_A	0.0	0.0	0.0	0.0	0.0012022413814844	0.0	0.0	0.0	0.0	0.0	0.0	0.0
Bosea	0.0009733539229858	0.0	0.0	0.0	0.0	0.0	0.0	0.0	0.0	0.0	0.0	0.0
Brachybacterium	0.0033738829018268	0.0041643824421733	0.0	0.0	0.0051694277583241004	0.0	0.0	0.0	0.0	0.0	0.0	0.0048972834675294
Brachymonas	0.0	0.0	0.0	0.0	0.0006368516408912	0.0	0.0	0.0	0.0	0.0	0.0	0.0
Bradyrhizobium	0.0003223978183729	0.0	0.0	0.0037729444633018	0.00046134962104161544	0.0	0.0	0.0108200997630691	0.0	0.0	0.0	0.0
Brevibacterium	0.0	0.0	0.0	0.0	0.0042814085560907	0.0	0.0	0.0	0.0	0.0	0.0	0.0
Brevundimonas	0.0	0.0	0.0	0.0	0.0001776038404466	0.0	0.0	0.0	0.0	0.0	0.0	0.0
Butyrivibrio	0.0	0.0	0.0003374043382017	0.0	0.0	0.0	0.0	0.0	0.0	0.0	0.0	0.0
CADDZP01	0.0	0.0	0.0	0.0	0.0010414521058139	0.015743544960765	0.0	0.0	0.0	0.0	0.0	0.0
CAG_485	0.0	0.0	0.0	0.0	0.0	0.0237670549909266	0.0	0.0	0.0	0.0	0.0	0.0
CAG_873	0.0	0.0	0.0	0.0	0.000174451109551	0.0	0.0	0.0	0.0	0.0	0.0	0.0
CAHJWT01	0.0	0.0	0.0	0.0	0.0003142221792516	0.0	0.0	0.0	0.0	0.0	0.0	0.0
CF_105	0.0	0.0	0.0	0.0	0.0005159969565637	0.0	0.0	0.0	0.0	0.0	0.0	0.0
CSBr16_57R1	0.0	0.0	0.0	0.0785170631086984	0.015546116045719099	0.0	0.0	0.0	0.0384770545151372	0.0	0.0	0.0416615245691924
CSSed11_175R1	0.0007577375476408	0.0396552722171337	0.0	0.0030842841849655	0.0184655448549536	0.000108383964128	0.0349001048775315	0.0461513527697241	0.0	0.0138215443690185	0.0123007748203459	0.063902475731808
Campylobacter_A	0.0	0.0004630874997017	0.0010173252015478	0.0	0.0	0.0	0.0	0.0	0.0	0.0	0.0	0.0
Capillimicrobium	0.0	0.0	0.0	0.0	0.0004266695811912	0.0	0.0	0.0	0.0	0.0	0.0	0.0
Capnocytophaga	0.0225144565645946	0.0023018172779298	0.0027912540705785	0.0004047103057521	0.0	0.0	0.0	0.0	0.0	0.0	0.0	0.0
Centipeda	0.0	0.0004971380511506037	0.0021266697680598	0.0005189430533433	0.0	0.0	0.0	0.0	0.0	0.0	0.0	0.0
Chelatococcus_A	0.0	0.0	0.0	0.0	0.0004119568370121	0.0	0.0	0.0	0.0	0.0	0.0	0.0
Chlamydophila	0.0	0.0	0.0	0.0	0.002240540756403	0.0	0.0	0.0	0.1887455512026328	0.0	0.0	0.0
Choladousia	0.0	0.0	0.0	0.0	0.001199088650589	0.0	0.0	0.0	0.0	0.0	0.0	0.0
Chromobacterium	0.0	0.0	0.0	0.0	0.0001061419401485	0.0	0.0	0.0	0.0	0.0	0.0032899755108594	0.0
Chryseobacterium	0.0	0.0	0.0	0.0	0.0030182143772937	0.0	0.0	0.0	0.0	0.0	0.0	0.0
Chthonobacter	0.0	0.0	0.0	0.0	9.458192686505544e-05	0.0	0.0	0.0	0.0	0.0	0.0	0.0
Citrobacter	0.0	0.0	0.0	0.0	7.566554149204428e-05	0.0	0.0	0.0	0.0	0.0	0.0	0.0
Cobetia	0.0	0.0	0.0	0.0	0.0007808263517858	0.0	0.0	0.0	0.0	0.0	0.0	0.0
Collinsella	0.0	0.0	0.0	0.0	0.0003541567705946	0.0	0.0	0.0	0.0	0.0	0.0	0.0
Comamonas	0.0	0.0	0.0	0.0	0.0	0.0	0.0	0.0	0.0	0.0	0.0017483640451242	0.0
Contendobacter	0.0083207385990274	0.0	0.0	0.0	0.0	0.0	0.0	0.0	0.0	0.0	0.0	0.0116667920836783
Corynebacterium	8.419306084899576e-05	0.0004801127754261	0.0003731896467989	0.0001338155043212	0.0024002791217748003	0.0	0.0	0.0	0.0	0.0	0.0	0.0
Cupriavidus	0.0	0.0	0.0	0.0	0.0011139649164105	0.0	0.0	0.0	0.0	0.0	0.0	0.0
Curtobacterium	0.0	0.0	0.0	0.0	0.0	0.0	0.0	0.0	0.005620949017006	0.0	0.0	0.0
Cutibacterium	0.0050022999080037	0.0252757243403559	0.0	0.0	0.0065303565948825	0.0371013792633607	0.0	0.0	0.0	0.0	0.0	0.0196011739032281
DTU010	0.0	0.0	0.0	0.0	0.0013346560790956	0.0	0.0	0.0	0.0	0.0	0.0	0.0
DUMD01	0.0	0.0	0.0	0.0	0.0065881566613002	0.0	0.0	0.0	0.0	0.0	0.0	0.0
Deinococcus	0.0	0.0	0.0	0.0	0.0	0.0	0.0010516805099195	0.0	0.0	0.0116795804885375	0.0	0.0
Dermacoccus	0.0	0.0	0.0	0.0	0.0009615829231279	0.0	0.0	0.0	0.0	0.0	0.0	0.0
Desertimonas	0.0	0.0	0.0	0.0050327684795948	0.0010729794147689	0.0	0.0	0.0	0.0	0.0	0.0	0.0
Desulfocurvibacter	0.0	0.0	0.0	0.0	0.0022058607165525	0.0	0.0	0.0	0.0	0.0	0.0	0.0
Desulforhabdus	0.0	0.0	0.0	0.0	0.0006294952688018	0.0	0.0	0.0	0.0	0.0	0.0	0.0
Devosia	0.0	0.0	0.0	0.0	0.0006158334349212001	0.0	0.0	0.0	0.0	0.0	0.0	0.0
Dialister	0.0002854350111709	0.0008274284002028	0.0032002290259748	0.0013055171153292	0.0	0.0	0.0	0.0	0.0	0.0003395796395884	0.0	0.0
Diaphorobacter	0.0	0.0060882385990241	0.0	0.0	0.0008049972886514	0.0335773520868558	0.0	0.0038536636816637	0.0	0.0	0.0	0.0
Dietzia	0.0	0.0	0.0	0.0	0.0015164635607357	0.0	0.0	0.0	0.0	0.0	0.0	0.0
Dorea_A	0.0	0.0	0.0	0.0	0.0	0.0	0.0	0.0272380447673265	0.0	0.0	0.0	0.0
Dysgonomonas	0.0075280917334735	0.0	0.0	0.0	0.0	0.0	0.0	0.0	0.0	0.0	0.0	0.0
EFPC_2	0.0	0.0	0.0	0.0	0.0002763894085055	0.0	0.0	0.0	0.0	0.0	0.0	0.0
Egicoccus	0.035950436982521095	0.0481985555756083	0.0145595084121035	0.0312834538760801	0.0210602423819521	0.0099527445916401	0.0406262437865143	0.0304640088906952	0.0335463974826754	0.0631063047531361	0.0153077201011681	0.049845737075777496
Eikenella	0.0002998094361939	0.0005584290437581	0.0006594721155761	0.0	0.0	0.0	0.0	0.0	0.0	0.0	0.0	0.0
Enterococcus	0.0	0.0	0.0	0.0	0.0	0.0	0.0	0.0042601248710513	0.0	0.0	0.0	0.0
Escherichia	0.0	0.0	0.0	0.0	0.0	0.0185832048209187	0.0533626176967037	0.0008103498396019	0.0021425946013786	0.0140403120214455	0.0010498213497128	0.0365716005719018
F0058	0.0	0.0	0.0	0.0002611034230658	0.0	0.0	0.0	0.0	0.0	0.0	0.0	0.0
Faecalibacterium	0.0	0.0107395439269138	0.0	0.0	0.0	0.0	0.0089479999186545	0.0	0.0	0.0	0.0	0.0
Faecalibaculum	0.0	0.0	0.0	0.0	0.000111396491641	0.0	0.0	0.0	0.0	0.0	0.0	0.0
Flavobacterium	0.0	0.0	0.0	0.0	0.0016310127832728	0.0	0.0	0.0	0.0	0.0	0.0	0.0
Frankia	0.0	0.0	0.0	0.0	0.0004497896077582	0.0	0.0	0.0	0.0	0.0	0.0	0.0
Frigidibacter	0.0	0.0	0.0	0.0	9.037828567105308e-05	0.0	0.0	0.0	0.0	0.0	0.0	0.0
G017794825	0.0	0.0	0.0	0.0	0.0	0.0	0.0154643518074667	0.0	0.0	0.0	0.0	0.0
GCA_002840015	0.0	0.0	0.0	0.0	0.0002911021526845	0.0	0.0	0.0	0.0	0.0	0.0	0.0
Ga0077550	0.0013594099093177	0.0	0.0	0.0	0.0004518914283551	0.0	0.0	0.0016927307760576	0.0	0.0	0.0	0.0
Geobacillus	0.0	0.0	0.0	0.0	0.0002312002656701	0.0	0.0	0.0	0.0	0.0	0.0	0.0
Geodermatophilus	0.0	0.0	0.0	0.0059825321809967	0.0002690330364161	0.0	0.0	0.0	0.0	0.0	0.0	0.0
Geofilum	0.0	0.0	0.0	0.0	0.0019210640256588	0.0	0.0	0.0	0.0	0.0	0.0	0.0
Globicatella	0.0	0.0	0.0	0.0	0.0029204797195329	0.0	0.0	0.0	0.0	0.0	0.0	0.0
Gordonia	0.0	0.0	0.0	0.0	0.0002974076144754	0.0	0.0	0.0	0.0	0.0	0.0	0.0
Gryllotalpicola	0.0006324747010119	0.0039600791334813	0.0	0.0	0.0020356132481955	0.0144150672290244	0.0060137531920827	0.005821656149269	0.0	0.002027682271004	0.0083463808262072	0.0027421175408229
Haemophilus_D	0.0	0.0	0.0224731737990197	0.0071933993054649	0.0	0.0	0.0	0.0	0.0	0.0	0.0	0.0
Halioglobus	0.0416447627809177	0.0465062431686091	0.0	0.1828278806235174	0.0150427300127377	0.0322860345713881	0.0	0.039910372735201	0.0518167229956881	0.0	0.0120317957364808	0.0965399954849886
Haloactinopolyspora	0.0	0.0	0.0	0.0	0.0003058148968636	0.0	0.0	0.0	0.0	0.0	0.0	0.0
Halomonas	0.1741749080036809	0.0839039638246954	0.0394711953826726	0.1334434319433939	0.13717111762208653	0.1258492657760606	0.1315617455572315	0.0511240709917908	0.1158256161080086	0.1482526341910988	0.159627042434462	0.1524358491985859
Halomonas_A	0.0	0.0	0.0	0.0	0.0004224659399972	0.0	0.0	0.0	0.0	0.0	0.0	0.0044006321017382
Halomonas_B	0.039162094230516205	0.020729975721956298	0.0087265031107656	0.0199254549727143	0.017663700297197202	0.0417835665136903	0.0747245149051016	0.0181364011720483	0.0064367486351044	0.030993172490130397	0.0236480790075875	0.0288840394311079
Halomonas_F	0.0	0.0	0.0	0.0	9.668374746205672e-05	0.0	0.0	0.0	0.0	0.0	0.0	0.0
Halopseudomonas	0.0	0.0	0.0	0.0	0.0011959359196936	0.0	0.0	0.0	0.0	0.0	0.0	0.0
Herbaspirillum	0.0	0.0	0.0	0.0	0.0	0.0	0.0	0.0	0.0	0.0	0.0050042153438515	0.0
Hydrogenophaga	0.0	0.0	0.0	0.0	0.0001523819932825	0.0	0.0	0.0	0.0	0.0	0.0	0.0
Hyphomicrobium_A	0.0	0.0	0.0	0.0	0.000109294671044	0.0	0.0	0.0	0.0	0.0	0.0	0.0
Hyphomonas	0.0	0.0	0.0	0.0	0.0	0.0115320537832196	0.0	0.0	0.0	0.0	0.0	0.0
Intestinibacillus	0.0	0.0	0.0	0.0	0.0004235168502955	0.0	0.0	0.0050807648673469	0.0	0.0	0.0	0.0
JAAYBZ01	0.0	0.0	0.0	0.0	0.0019757113611809	0.0	0.0	0.0	0.0	0.0	0.0	0.0
JAAYXE01	0.0	0.0	0.0	0.0	0.0025904938858039	0.0	0.0	0.0	0.0	0.0	0.0	0.0
JAAYXG01	0.0	0.0	0.0	0.0	0.0008796119198445	0.0	0.0	0.0	0.0	0.0	0.0048315869765946	0.0
JAAYYF01	0.0	0.0	0.0	0.0	0.0018527548562565	0.0	0.0	0.0	0.0	0.0	0.0	0.0
JACDBD01	0.0	0.0	0.0	0.0	0.0002553712025356	0.0	0.0	0.0	0.0	0.0	0.0	0.0
JACDQM01	0.0	0.0	0.0	0.0	0.0	0.0	0.0	0.0	0.0	0.004052099353166	0.0	0.0
JACKEH01	0.0	0.0	0.0	0.0	0.000155534724178	0.0	0.0	0.0	0.0	0.0	0.0	0.0
JACQPY01	0.0	0.0	0.0	0.0	0.0017287474410332	0.0	0.0	0.0	0.0	0.0	0.0	0.0
JACQWY01	0.0	0.0	0.0	0.0	0.000281643959998	0.0	0.0	0.0	0.0	0.0	0.0	0.0
JACRLW01	0.0	0.0	0.0	0.0	9.563283716355618e-05	0.0	0.0	0.0	0.0	0.0	0.0	0.0
JACTMI01	0.0	0.0	0.0	0.0	0.0003278840131321	0.0	0.0	0.0	0.0	0.0	0.0	0.0
JADGOP01	0.0	0.0046376851073101	0.0	0.0	0.0001502801726855	0.0	0.0	0.0	0.0	0.0	0.0	0.0046414327639397
JADJBW01	0.0	0.0	0.0	0.0	4.098550164152408e-05	0.0	0.0	0.0	0.0	0.0	0.0	0.0
JADZEB01	0.0	0.0	0.0	0.0	0.0005979679598468	0.0	0.0	0.0	0.0	0.0055606165982606	0.0	0.0
JAEUHS01	0.0	0.0	0.0	0.0	0.000155534724178	0.0	0.0	0.0	0.0	0.0	0.0	0.0
JAFIEP01	0.0	0.0	0.0	0.0	5.254551492503082e-05	0.0	0.0	0.0	0.0	0.0	0.0	0.0
JAGRBM01	0.0	0.0	0.0	0.0	0.000115600132835	0.0	0.0	0.0	0.0	0.0	0.0	0.0
JAGVSZ01	0.0	0.0	0.0	0.0	0.0002890003320874	0.0	0.0	0.0	0.0	0.0	0.0	0.0
JAHWJY01	0.0156968721251149	0.0211113418981821	0.0255353737775485	0.0281273662497716	0.0113162020942544	0.0396065971770623	0.0	0.0019705650067785	0.0	0.0234832381530784	0.0	0.0215937993829481
JAHWKW01	0.0057025397555526	0.0098201790377995	0.0	0.0134794642157757	0.0031674436396805	0.0	0.0	0.0	0.0	0.0120746683384432	0.0301617889116384	0.0
JAHWKY01	0.0	0.0	0.0154132436314931	0.0	0.0002826948702966	0.0	0.0	0.0	0.0	0.0	0.0	0.0
JAJYNJ01	0.0	0.0	0.0	0.0	0.000361513142684	0.0	0.0	0.0	0.0	0.0	0.0	0.0
JAJYTD01	0.0	0.0	0.0	0.0	0.0018432966635699	0.0	0.0	0.0	0.0	0.0	0.0	0.0
JAJYVT01	0.0	0.0	0.0	0.0	0.0004035495546241	0.0	0.0	0.0	0.0	0.0	0.0	0.0
JAKARV01	0.0	0.0	0.0	0.0	0.0013483179129761	0.0	0.0	0.0179897664391683	0.0	0.0	0.0202195993416033	0.0
JALHOE01	0.0002217768432119	0.0	0.0	0.0	2.312002656701354e-05	0.0002817983067328	0.0	0.0	0.0	0.0	0.0	0.0003461509519151
Janibacter	0.0	0.0	0.0	0.0	7.461463119354376e-05	0.0	0.0	0.0	0.0	0.0	0.0	0.0005809315975616
Jiangella	0.0	0.0	0.0	0.0	0.0006389534614881	0.0	0.0	0.0	0.0	0.0	0.0	0.0037444502972382
Kingella_A	9.240701800499536e-05	0.0001974931984023	0.0002913946557197	0.0	0.0	0.0	0.0	0.0	0.0	0.0	0.0	0.0
Klebsiella	0.0	0.0	0.0	0.0	0.0019431331419273432	0.0	0.0	0.0	0.0	0.0	0.0	0.0
Knoellia	0.0	0.0	0.0	0.0	0.0002784912291026	0.0	0.0	0.0	0.0	0.0	0.0	0.0
Kocuria	0.0	0.0	0.0	0.0	0.002949905207891	0.0302329326223345	0.0	0.0	0.0	0.0053712356454135	0.0	0.0
Lautropia	0.0	0.00017706286753306293	9.713155190659118e-05	0.0	0.0	0.0	0.0	0.0	0.0	0.0	0.0	0.0
Lecanicillium	0.0032650479695096	0.0109268219598817	0.0	0.0	0.0055708754923515	0.0	0.0424797580553789	0.0219103161393389	0.0	0.0	0.0	0.0
Limnobacter	0.0066368773820474	0.0	0.0	0.0	0.0	0.0	0.0	0.0	0.0	0.0	0.0006383234975307	0.0
Limnochorda	0.0	0.0	0.0	0.0	0.0069496698039845	0.0	0.0	0.0	0.0	0.0	0.0	0.0
Luteimonas_D	0.0	0.0	0.0	0.0	0.0026073084505795997	0.0	0.0	0.0	0.0	0.0	0.0	0.0
Lysobacter_C	0.0	0.0	0.0	0.0	0.0006746844116373	0.0	0.0	0.0	0.0	0.0	0.0	0.0
MED_G138	0.0009343376264947	0.0038374971482661	0.0	0.0	0.001175968624022	0.0009444888302582	0.0057319492985406	0.0023976065095528	0.0	0.0086266289210835	0.0038078606126297	0.0020407856121603
Marihabitans	0.0001848140360099	0.0	0.0	0.0	0.0	0.0	0.0	0.0	0.0	0.0	0.0	0.0
Marinobacter	0.0	0.0	0.0	0.0	0.0001355674285065	0.0	0.0	0.0	0.0	0.0	0.0	0.0
Marmoricola	0.0	0.0	0.0	0.0	0.000500233302086	0.0	0.0	0.0	0.0	0.0	0.0	0.0
Mesorhizobium	0.0	0.0	0.0	0.0	0.0027985741249068	0.0	0.0	0.0	0.0	0.0	0.0	0.0
Mesorhizobium_A	0.0	0.0	0.0	0.0	0.0002091311494016	0.0	0.0	0.0	0.0	0.0	0.0	0.0
Methylobacterium	0.0	0.0	0.0	0.0	0.0007492990428303696	0.0	0.0	0.0	0.0	0.0	0.0	0.0
Microbacterium	0.0028974733867787	0.0	0.0	0.0041548082195356	0.0051305440772794995	0.0	0.0	0.0037096014879564	0.0	0.004052099353166	0.0015014653338148	0.0
Microcella	0.0	0.0	0.0	0.0	0.000161840185969	0.0	0.0	0.0	0.0	0.0	0.0	0.0
Microvirga	0.0	0.0	0.0104646466711993	0.0	0.0	0.0	0.0	0.0	0.0	0.0	0.0	0.0
Mobiluncus	0.0	0.0	0.0	0.0002056189456643	0.0	0.0	0.0	0.0	0.0	0.0	0.0	0.0
Modestobacter	0.0	0.0	0.0	0.0	0.0005464733552201	0.0	0.0	0.0	0.0	0.0	0.0	0.0
Modicisalibacter	0.0	0.0	0.0	0.0	0.0003898877207436	0.0	0.0	0.0	0.0	0.0	0.0	0.0
Moraxella	0.0	0.0	0.0	0.0	0.0003121203586545	0.0	0.0	0.0	0.0	0.0	0.0	0.0
Moraxella_A	0.0120888914443422	0.0	0.0	0.0	0.0108653615761976	0.0	0.0	0.0	0.0	0.0	0.0	0.0075159906689741
Mumia	0.0	0.0	0.0	0.0	0.0006137316143241	0.0	0.0	0.0	0.0	0.0	0.0	0.0
Murinocardiopsis	0.0010821888553027	0.0	0.0	0.0	0.0	0.0	0.0	0.0	0.0	0.0	0.0	0.0
Mycobacterium	0.0014764587987907	0.0	0.0	0.0	0.0043381577122099	0.0	0.0	0.0007280285860551	0.0	0.0018285057516298	0.0	0.0
NIC37A_2	0.0	0.0	0.0	0.0	0.0002259457141776	0.0	0.0	0.0	0.0	0.0	0.0	0.0
Nakamurella	0.0	0.0	0.0	0.0	0.0003320876543261	0.0	0.0	0.0	0.0	0.0	0.0	0.0
Neisseria	0.0002957024576159	0.014277396222431899	0.0520471752611052	0.0017298101778111	0.0	0.0	0.0	0.0	0.0	0.0	0.0	0.0
Neorhizobium	0.0	0.0	0.0	0.0	3.5730950149020984e-05	0.0	0.0	0.0	0.0	0.0	0.0	0.0
Nesterenkonia	0.21349717439874108	0.241360523833688	0.2507527695272779	0.14147562599545838	0.16729441041831092	0.1410446975468071	0.18344852430631342	0.2039457605840709	0.0773485615928712	0.120792396028225	0.27735958890361057	0.2034103393784351
Nitriliruptor	0.0121361216979892	0.019827636108567	0.0153876826967809	0.02205671166349	0.0112920311573888	0.0186915887850466	0.0005025986967295	0.0	0.0	0.0434596634896382	0.0127985868561563	0.0185506810143726
Nocardia	0.0	0.0	0.0	0.0	0.00016814564776	0.0	0.0	0.0	0.0	0.0	0.0	0.0
Nocardioides	0.0115590912077801	0.0004120116725289	0.0	0.0122033212355414	0.0103188882209765	0.0	0.0179860608754513	0.012803527465714299	0.0	0.0114314261365304	0.0104400016058452	0.0
Nocardioides_A	0.0	0.0	0.0	0.0	0.000535964252235	0.0	0.0	0.0	0.0	0.0	0.0	0.0
Nocardiopsis	0.0	0.0065343008230017	0.0	0.0	0.0011591540592459	0.0	0.0	0.0	0.0	0.0	0.0	0.0
Nonomuraea	0.0	0.000561834098903	0.0	0.0	0.000107192850447	0.0	0.0	0.0	0.0	0.0	0.0	0.0
Novosphingobium	0.0	0.0	0.0	0.0	0.0001187528637305	0.0	0.0	0.0	0.0	0.0	0.0	0.0
OLB17	0.0036490504665527	0.0	0.0	0.0	0.0022394898461047	0.0	0.0	0.0079671538198348	0.0	0.0086854023202431	0.0024669798064954	0.0058364060501163
Oceanitalea	0.0	0.0	0.0	0.0	0.0001145492225365	0.0	0.0	0.0	0.0	0.0	0.0	0.0
Ochrobactrum	0.0	0.000282619577024	0.0	0.0	0.0	0.0	0.0	0.0	0.0	0.0	0.0	0.0
Olsenella_F	4.106978577999809e-05	0.0003881762865146	0.000158477795216	6.527585576646996e-05	0.0	0.0	0.0	6.431347933350701e-05	0.0	0.0	0.0	0.0
Oribacterium	0.0	0.0	0.0006134624330941	0.0	0.0	0.0	0.0	0.0	0.0	0.0	0.0	0.0
Ottowia	0.0	0.0002417589152856	0.0003936383945687	0.0	0.0	0.0	0.0	0.0	0.0	0.0	0.0	0.0
PCRC01	0.0	0.0	0.0	0.0	0.0024191955071483	0.0	0.0	0.0	0.0	0.0	0.0	0.0
PUIC01	0.0	0.0	0.0	0.0	0.0013136378731254	0.0	0.0	0.0	0.0	0.0	0.0	0.0
PWLA01	0.0	0.0	0.0	0.0041417530483824	0.0027460286099819	0.0	0.0	0.0	0.0	0.0147357972448335	0.0	0.0
PWLR01	0.0060865422525955	0.0	0.0	0.0239203373456221	0.0036298441710207003	0.0215343453298893	0.0067807246136815	0.0	0.0	0.0	0.0	0.0
Paenibacillus_D	0.0	0.0	0.0	0.0	0.0002375057274611	0.0	0.0008570324597412	0.0	0.0	0.0	0.0	0.0003852810595226
Palsa_465	0.0	0.0	0.0	0.0	0.0031832072941582	0.0	0.0	0.0	0.0	0.0	0.0	0.0
Parabacteroides	0.0	0.0	0.0001380290474462	0.0	0.0	0.0	0.0	0.0	0.0	0.0	0.0	0.0
Paracoccus	0.0055567420160336	0.0028602463216888	0.0	0.0100165800673645	0.0604241894328887	0.0270526374463496	0.0	0.0133952114755824	0.0378943405022098	0.0110036863982027	0.04818740214380329	0.0
Paradevosia	0.0	0.0	0.0	0.0	4.624005313402719e-05	0.0	0.0	0.0	0.0	0.0	0.0	0.0
Parasphingorhabdus	0.0	0.0	0.0	0.0	0.0011055576340225	0.0	0.0	0.0	0.0	0.0	0.0	0.0
Pauljensenia	0.0001519582073859926	0.0006912261944080999	0.0009508667712957	0.0004308206480586	0.0014912417135718	0.0	0.0	0.0	0.0	7.836453221272121e-05	0.0	0.0
Pedococcus	0.0	0.0	0.0	0.0	0.0	0.0	0.0076639038264319	0.0	0.0	0.0	0.0	0.0
Phocaeicola	0.0	0.0	0.0	0.0	0.0	0.0	0.0	0.0	0.0	0.0	0.0113031434421293	0.0
Phreatobacter	0.0	0.0	0.0	0.0	0.0033292838256496	0.0023751571567477	0.0190667933331589	0.0159368801788429	0.0	0.007072399032198	0.0	0.0108751599066896
Planifilum	0.0	0.0	0.0	0.0	0.0018580094077488	0.0	0.0	0.0	0.0	0.0	0.0	0.0
Planococcus	0.0	0.0	0.0	0.0	0.0	0.0	0.0156008959620696	0.0	0.0	0.0	0.0	0.0
Planotetraspora	0.0	0.0	0.0	0.0	0.0002364548171626	0.0	0.0	0.0	0.0	0.0	0.0	0.0
Plasticicumulans_A	0.0	0.0	0.0	0.0	7.776736208904557e-05	0.0	0.0	0.0	0.0	0.0	0.0	0.0
Porphyromonas	0.0007064003154156959	0.0011849591904137	0.0099074182944717	0.0029080393743958	0.0	8.980385599177583e-05	0.0	0.0244262594508658	0.0009233775897151	0.0	0.0	0.0
Prauserella	0.0	0.0	0.0	0.0	0.0002606257540281	0.0	0.0	0.0	0.0	0.0	0.0	0.0
Prevotella	0.03963645025627419	0.0182681208522148	0.0775109784214578	0.023558056346115998	0.0016667437334218	0.0	0.0	0.0	0.046375070598043	0.0020864556701634	0.0349331566903531	0.0056347354955224
Promicromonospora	0.0	0.0	0.0	0.0	0.0007104153617863	0.0	0.0	0.0	0.0	0.0	0.0	0.0
Propionibacterium	0.0	0.0002281386947061	0.0	7.180344134311688e-05	0.0	0.0	0.0	0.0	0.0	0.0	0.0	0.0
Pseudactinotalea	0.0	0.0	0.0	0.0	0.0007398408501442	0.0	0.0	0.0	0.0	0.0	0.0	0.0
Pseudogemmobacter	0.0	0.0	0.0	0.0	0.0001208546843275	0.0	0.0	0.0	0.0	0.0	0.0	0.0
Pseudolysinimonas	0.0020534892889995	0.0	0.0	0.0	0.0	0.0	0.0	0.0	0.0	0.0	0.0	0.0
Pseudomonas	0.0	0.0	0.0	0.0	0.0017266456204364	0.0006936573704191	0.0	0.0	0.0	0.0	0.0	0.0
Pseudomonas_E	0.0031048758049676	0.0	0.0	0.0	0.0034690548953501	0.0	0.0023996908872752	0.0	0.0	0.0022007372796402	0.0	0.0047287230039881
Pseudonocardia	0.0027742640294384996	0.0042665340965195	0.0092223852441835	0.0	0.0012232595874543154	0.0130060756953605	0.0	0.0068892599062052	0.0	0.0	0.0	0.0
Pseudoxanthomonas	0.0	0.0	0.0	0.0	0.0029646179520698	0.0	0.0	0.0	0.0	0.0	0.0	0.0
Psychromonas	0.0129390360099883	0.0	0.0	0.0	0.0	0.0	0.0	0.0	0.0	0.0	0.0	0.0
Pusillimonas_B	0.0	0.0	0.0	0.0	0.0005695933817872	0.0	0.0	0.0	0.0	0.0	0.0	0.0
Pusillimonas_D	0.0	0.0	0.0	0.0	0.0004844696476086	0.0	0.0	0.0	0.0	0.0	0.0	0.0
QS_5_72_10	0.0055526350374556	0.0078384369434862	0.023449601505028	0.0042918875166452	0.0030728617128155	0.0092095402661909	0.0	0.0	0.0	0.0222392012042017	0.0123469428720541	0.0
Qipengyuania	0.0	0.0	0.0	0.0	0.0002658803055206	0.0	0.012530105080895	0.0	0.0	0.0	0.0	0.0
RCIO01	0.0	0.0	0.0	0.0	9.773465776055724e-05	0.0	0.0	0.0	0.0	0.0	0.0	0.0
RSA1	0.0	0.0	0.0	0.0	0.011241587463061	0.0	0.0	0.0	0.0	0.0	0.0	0.0
RSA11	0.0	0.0	0.0	0.0	0.0007482481325322	0.0	0.0	0.0	0.0	0.0	0.0	0.0
RSA9	0.0	0.0	0.0	0.0	0.0002742875879086	0.0	0.0	0.0	0.0	0.0	0.0	0.0
Ralstonia	0.0041213530030227	0.0949567728249379	0.1848720163998977	0.0362150447792373	0.0194229241368882	0.0670277401014477	0.0	0.0786605303032257	0.1612414497924648	0.0246325846255317	0.0719699706933242	0.0
Rhodanobacter	0.0	0.0	0.0	0.0	0.0002953057938785	0.0	0.0	0.0	0.0	0.0	0.0	0.0
Rhodococcus	0.0004189118149558	0.0	0.0012627101747855	0.0014687067547452	0.0017466129161077	0.0014802152815194	0.0	0.0008257850746422	0.0	0.0	0.0	0.0
Rhodoligotrophos	0.0	0.0	0.0	0.0	0.00044138232537	0.0	0.0	0.0	0.0	0.0	0.0	0.0
Rothia	0.0	0.0007865677384644	0.0002811702818347	0.0	0.0	0.0	0.0	0.0	0.0	0.0	0.0	0.0
Rubellimicrobium	0.0	0.0	0.0	0.0	0.0	0.0097235899246265	0.0	0.0	0.0	0.0	0.0	0.0
Rubrivivax	0.0	0.0	0.0	0.0	0.0002585239334311	0.0	0.0	0.0	0.0042134705550126	0.0	0.0	0.0
Rubrobacter_D	0.0	0.0	0.0	0.0	0.0032746364901275003	0.0	0.0	0.0	0.0	0.0	0.0076759404231402	0.0
SCN_69_37	0.0	0.0	0.0	0.0	0.0018916385373009	0.0	0.0	0.0	0.0	0.0	0.0	0.0
SCTD01	0.0	0.0	0.0	0.0	0.0002669312158189	0.0	0.0	0.0	0.0	0.0	0.0	0.0
SHYP01	0.0	0.0112196567023404	0.0	0.0	0.0027659959056535	0.0	0.0209057816281292	0.0	0.0	0.0	0.0	0.0
SKJO01	0.0051255092653435	0.0075932729730557	0.0	0.0	0.0042908667487778	0.0	0.0	0.0	0.0	0.0	0.0012204424103736	0.0003010008277522
SKLC01	0.10309953673281769	0.0451408160555168	0.0297529280050716	0.0389011462440277	0.056549483162318004	0.0845518787586016	0.0321663165906955	0.1792030788148837	0.0963988274001095	0.1048680700448319	0.0545064033080416	0.1201986605463176
SKPY01	0.0	0.0	0.0	0.0	0.0003804295280571	0.0	0.0	0.0	0.0	0.0	0.0	0.0
SKQL01	0.0	0.0	0.0	0.0	0.0011581031489475	0.0	0.0	0.0	0.0	0.0	0.0	0.0
SKTG01	0.0170788704166117	0.0	0.0	0.000789837854774	0.0112626056690301	0.0	0.0140814790927657	0.0	0.0	0.0051687939371973	0.0252519169777993	0.0041146813153736
SKVR01	0.0178920521750561	0.0	0.0	0.0	0.0017171874277499	0.0	0.0	0.0	0.0	0.0470840231044765	0.0	0.0
SLDB01	0.0	0.0116725290366078	0.0	0.0	0.0033166729020677	0.013919597678725	0.0	0.0	0.0139403121554142	0.0	0.0265827612509533	0.0143065693430655
SLMP01	0.0	0.0	0.0	0.0	0.0064862183623457	0.0	0.0	0.0	0.010892269626256	0.0	0.0174294431731501	0.0
SYBY01	0.0	0.0	0.0	0.0	0.0	0.0	0.0	0.0013531556051768	0.0	0.0	0.0	0.0
Saccharimonas	0.0	0.0007593272973052	0.0	0.0360551189326095	0.0	0.0	0.0	0.0	0.0	0.0	0.0	0.0
Saccharomonospora	0.0	0.0	0.0	0.0	0.0005769497538767	0.0	0.0	0.0	0.0	0.0068732225128238	0.0	0.0
Salmonella	0.0	0.0	0.0	0.0	0.0017255947101378	0.0001393508110217	6.972467469081514e-05	0.0	0.0	0.0002057068970583	0.020803725561042	0.0005418014899538
Salsipaludibacter	0.0	0.0013926675542507	0.0	0.0	0.0018517039459576001	0.0	0.0067632934450088	0.0092534234065048	0.0	0.0022595106787999	0.0	0.0
Sandaracinus	0.0	0.0	0.0	0.0	5.569824582053264e-05	0.0	0.0	0.0	0.0	0.0	0.0	0.0
Sediminibacterium	0.0	0.0	0.0	0.0	0.0044905397054928	0.0	0.0	0.0	0.0	0.0	0.0	0.0
Selenomonas	0.0	0.0	0.0004243115162234	0.0	0.0003625640529825	0.0	0.0	0.0	0.0	0.0	0.0	0.0
Senegalimassilia	0.0	0.0	0.0	0.0	0.0011560013283506	0.0	0.0	0.0	0.0	0.0	0.0	0.0
SpSt_583	0.0	0.0	0.0	0.0	0.0	0.0	0.0	0.0	0.0	0.021334743894913	0.0	0.0
Sphaerobacter	0.0	0.0	0.0	0.0	0.0124574906784261	0.0	0.0	0.0	0.0	0.0	0.0	0.0
Sphingobium	0.0	0.0	0.0	0.0	0.0002595748437296	0.0	0.0	0.0	0.0	0.0	0.0	0.0
Sphingomicrobium	0.0	0.0	0.0090434587011977	0.0	0.0004109059267135	0.0	0.0	0.0	0.0	0.0	0.0	0.0
Sphingomonas	0.0027085523721906	0.0274822000742302	0.0	0.0	0.0057064429208574	0.0	0.0103570193863646	0.0	0.0148099007593212	0.0	0.0175318158095467	0.026725863496123797
Spirillospora	0.0	0.0	0.0	0.0	0.0022605080520746996	0.0	0.0	0.0	0.0	0.0	0.0020936207796376	0.0
Sporichthya	0.0	0.0	0.0	0.0	0.000428771401788	0.0	0.0	0.0	0.0	0.0	0.0	0.0
Staphylococcus	0.0437126264949406	0.0	0.0	0.0	0.0052713660572789	0.0	0.0	0.0	0.0	0.0	0.0	0.0
Stenotrophomonas	0.0004743560257586	0.0	0.0	0.0	0.0	0.0	0.0	0.0	0.0	0.0	0.0	0.0
Stieleria	0.0	0.0	0.0	0.0	0.0001208546843275	0.0	0.0	0.0	0.0	0.0	0.0	0.0
Stomatobaculum	0.0	0.0	0.0005265552550724	0.0002252017023943	0.0	0.0	0.0	0.0	0.0	0.0	0.0	0.0
Streptococcus	0.0	0.0	0.0	0.0	0.0	0.0	0.0	0.0	0.0	0.0913632489935063	0.0	0.0
Streptomonospora	0.0104645814167431	0.0	0.0	0.0	0.0	0.0	0.0	0.0	0.0	0.0	0.0	0.0
Streptomyces	0.0068442798002362	0.005543429775844801	0.0	0.0276377973315231	0.004454808755342902	0.0	0.0	0.0	0.0	0.0	0.0094243044682644	0.0106042591617127
Stutzerimonas	0.0	0.0105011900667732	0.0	0.0	0.0071073063487592	0.0	0.0	0.0	0.0	0.0	0.0	0.0
Sulfuritalea	0.0	0.0	0.0	0.0	0.0002553712025356	0.0	0.0001481649337179	0.0	0.0	0.0	0.0	0.0
T1Sed10_7	0.0337244545932452	0.0	0.0	0.0171871328233114	0.011233180180672141	0.0118479156215355	0.0	0.0100612007069337	0.0291715599702368	0.0	0.0	0.0007525020693804
Tannerella	4.72302536469978e-05	0.0004426571688326	0.0008792961541017	0.0003329068644089	0.0	0.0	0.0	0.0	0.0	0.0	0.0	8.127022349311566e-05
Telluria	0.0	0.0	0.0	0.0	0.0	0.0	0.0079747596677617	0.0	0.0	0.0	0.0	0.0
Tetrasphaera_A	0.0	0.0	0.0	0.0	0.0	0.0	0.0	0.0084456461060759	0.0	0.0	0.0	0.0
Thermobifida	0.0	0.0	0.0	0.0	0.0020629369159565	0.0	0.0	0.0	0.0	0.0	0.0	0.0
Thermobispora	0.0	0.0	0.0	0.0	0.0025022174207297	0.0	0.0	0.0	0.0	0.0	0.0	0.0
Thermoclostridium_A	0.0	0.0	0.0	0.0	0.0029288870019209	0.0	0.0	0.0	0.0	0.0	0.0	0.0
Thermocrispum	0.0	0.0	0.0	0.0	0.0011980377402905	0.0	0.0	0.0	0.0	0.0	0.0	0.0
Thermopolyspora	0.0	0.0	0.0	0.0	0.0016299618729739	0.0	0.0	0.0	0.0	0.0	0.0	0.0
Thermostaphylospora	0.0	0.0	0.0	0.0	0.0086920790788983	0.0	0.0	0.0	0.0	0.0	0.0	0.0
Tractidigestivibacter	8.419306084899576e-05	0.0002553791358651	0.0	0.0	0.0	0.0	0.0	0.0	0.0	0.0	0.0	0.0
Treponema	0.0001334768037849	0.0	0.0	0.0	0.0	0.0	0.0	0.0	0.0	0.0	0.0	0.0
Treponema_B	0.0	0.0	0.0	0.0	0.0	0.0	0.0915862654011643	0.0	0.0	0.0	0.0	0.0
Treponema_C	0.0	0.0	0.0002147118515828	0.0	0.0	0.0	0.0	0.0	0.0	0.0	0.0	0.0
Tsuneonella	0.0	0.0	0.0	0.0	0.0004876223785041	0.0	0.0	0.0	0.0	0.0	0.0	0.0
U87765	0.0	0.0	0.0	0.0	6.515643850703832e-05	0.0	0.0	0.0	0.0	0.0	0.0	0.0
UBA184	0.0	0.0	0.0	0.0	0.0053218097516067	0.0	0.0	0.0	0.0	0.0276496191157217	0.0	0.0
UBA3940	0.0	0.0	0.0	0.0	0.0067195204486128	0.0	0.0	0.0	0.0	0.0	0.0	0.0
UBA4001	0.0	0.0	0.0	0.0	0.0023256644905818	0.0	0.0	0.0	0.0	0.0	0.0	0.0
UBA668	0.0092715041398344	0.0059997071652575	0.0048054557259049	0.0104865662288831	0.0021890461517766	0.0092250236896377	0.0062113064370399	0.0154249448833483	0.0	0.0196368456969709	0.0051868802440884	0.0043013018285797
UBA8363	0.0	0.0	0.0	0.0	0.0004550441592505	0.0	0.0	0.0	0.0	0.0	0.0	0.0
UBA9410	0.0	0.0051518484341853	0.0	0.0	0.0008375755079047	0.0	0.0	0.0	0.0482487202703795	0.0	0.0	0.0
UBA996	0.0	0.0	0.0	0.0	0.0	0.0	0.0	0.0	0.0	0.0004767175709605	0.0	0.0
Ureibacillus	0.0	0.0	0.0	0.0	0.0047721836654908	0.0	0.0	0.0	0.0	0.0	0.0	0.0
VFMC01	0.0	0.0	0.0	0.0	0.0001040401195515	0.0	0.0	0.0	0.0	0.0	0.0	0.0
Vagococcus	0.0	0.0	0.0	0.0	0.0105175102673938	0.0	0.0	0.0	0.0	0.0	0.0	0.0
Variovorax	0.0	0.0	0.0	0.0	0.0001954693155211	0.0	0.0	0.0	0.0	0.0	0.0	0.0
Veillonella	0.0008460375870679	0.0034288905308816004	0.0147895568245135	0.0043865375075066	0.0	0.0	0.0	0.0	0.0	0.0	0.0	0.0
Ventricola	0.0	0.0	0.0	0.0003198516932557	0.0001670947374615	0.0108445897821789	0.0	0.0	0.0	0.0	0.0046549439961458	0.0
Wenzhouxiangella	0.0	0.0	0.0	0.0	0.0016362673347653	0.0	0.0	0.0	0.0	0.0	0.0	0.0
Xanthomonas	0.0030576455513207	0.0160241895117491	0.0	0.0	0.0045683070675819	0.0543499129831606	0.003910392172243	0.0	0.0	0.0	0.0	0.0
ZC4RG17	0.0	0.0	0.0	0.0	0.0211527224882201	0.0	0.0	0.0	0.0	0.0	0.0	0.0
ZC4RG19	0.0	0.0068305406206052	0.0172791918654882	0.0	0.0122525631702183	0.0	0.0	0.0	0.0	0.0	0.0	0.0
ZC4RG24	0.0	0.0	0.0	0.0	0.0013567251953641	0.0	0.0	0.0	0.0	0.0	0.0	0.0
ZC4RG25	0.0	0.0	0.0	0.0	0.005687526535485	0.0	0.0	0.0	0.0	0.0	0.0	0.0
ZC4RG36	0.0	0.0	0.0	0.0	0.0001986220464166	0.0	0.0	0.0	0.0	0.0	0.0	0.0
ZC4RG39	0.0	0.0	0.0	0.0	0.000134516518208	0.0	0.0	0.0	0.0	0.0	0.0	0.0
ZC4RG42	0.0	0.0	0.0	0.0	0.0011097612752165	0.0	0.0	0.0	0.0	0.0	0.0	0.0
unknown	0.0	0.0	0.0	0.0	0.0	0.0	0.0	0.0	0.0	0.0052210369586722	0.0	0.0
