# Supplementary material for: Integrated analysis of the aqueous humor microbiome and lens capsule transcriptome in high myopia cataract: a pilot study
Source: Front Med (Lausanne). 2026 Jun 16;13:1845205. doi: 10.3389/fmed.2026.1845205 (PMC13314463; doi:10.3389/fmed.2026.1845205)
Supplement: Supplementary file 3 [file Data_Sheet_1.zip › 1.Community_Structure/abundance/C372089/Order.xls]

Taxonomy	control-2	control-1	control-3	control-4	control-6	control-7	case-1	case-2	case-3	case-4	case-5	case-7
Acetivibrionales_A	0.0	0.0	0.0	0.0	0.0029288870019209	0.0	0.0	0.0	0.0	0.0	0.0	0.0
Acetobacterales	0.0	0.0	0.0	0.0	0.0005979679598468	0.0	0.0	0.0	0.0	0.0055606165982606	0.0	0.0
Acidimicrobiales	0.0092715041398344	0.0226197813273581	0.0220846475913931	0.015519334708477899	0.019493335126886155	0.0249685686504027	0.0062113064370399	0.033414711322516596	0.0482487202703795	0.0196368456969709	0.0254064795856917	0.008942734592519399
Actinomycetales	0.22283644368511188	0.25185490379017034	0.2707260839114377	0.17105538003603338	0.19229031186814421	0.185692697398166	0.197126181324828	0.22199726796339905	0.0829695106098772	0.13232177783002122	0.2872074350636326	0.2231048235382655
Aggregatilineales	0.0	0.0	0.0	0.0	0.0069181424950294	0.0	0.0	0.0	0.0	0.0	0.0	0.0
Anaerolineales	0.0	0.0	0.0	0.0	0.0025904938858039	0.0	0.0	0.0	0.0	0.021334743894913	0.0	0.0
Bacillales	0.0	0.0	0.0	0.0	0.0066911458705525995	0.0	0.0156008959620696	0.0	0.0	0.0	0.0	0.0
Bacillales_H	0.0	0.0226061611067795	0.0	0.0	0.0022037588959557	0.0172485337197995	0.0	0.0	0.0	0.0211323021866968	0.0	0.0
Bacteroidales	0.0688062656065165	0.0368222663365982	0.1136234669829375	0.0582097443797443	0.017127736044962	0.024017886450765677	0.0	0.0387064244020773	0.06322895281809249	0.0496080140794941	0.0685535348669156	0.006357137482127769
Burkholderiales	0.018321231436456396	0.11649715167137296	0.23836082837877398	0.0379448549570484	0.03207062957934024	0.1006050921883035	0.0330349698295518	0.1045479920045487	0.16545492034747739	0.0460195715419199	0.08265084909069	0.0
Campylobacterales	0.0	0.0004630874997017	0.0010173252015478	0.0	0.0	0.0	0.0	0.0	0.0	0.0	0.0	0.0
Caulobacterales	0.0	0.0	0.0	0.0	0.001491241713572	0.0115320537832196	0.0	0.0	0.0	0.0	0.0	0.0
Chitinophagales	0.0	0.0	0.0	0.0	0.0044905397054928	0.0	0.0	0.0	0.0	0.0	0.0	0.0
Chlamydiales	0.0	0.0	0.0	0.0	0.002240540756403	0.0	0.0	0.0	0.1887455512026328	0.0	0.0	0.0
Christensenellales	0.0	0.0	0.0	0.0003198516932557	0.0001670947374615	0.0108445897821789	0.0	0.0	0.0	0.0	0.0046549439961458	0.0
Competibacterales	0.0083207385990274	0.0	0.0	0.0	7.776736208904557e-05	0.0	0.0	0.0	0.0	0.0	0.0	0.0116667920836783
Coriobacteriales	0.00012526284662899386	0.0006435554223797	0.000158477795216	6.527585576646996e-05	0.0015101580989452	0.0	0.0	6.431347933350701e-05	0.0	0.0	0.0	0.0
DTU010	0.0	0.0	0.0	0.0	0.0013346560790956	0.0	0.0	0.0	0.0	0.0	0.0	0.0
DUMD01	0.0	0.0	0.0	0.0	0.0065881566613002	0.0	0.0	0.0	0.0	0.0	0.0	0.0
Deinococcales	0.0	0.0	0.0	0.0	0.0018527548562565	0.0	0.0010516805099195	0.0	0.0	0.0116795804885375	0.0	0.0
Desulfovibrionales	0.0	0.0	0.0	0.0	0.0022058607165525	0.0	0.0	0.0	0.0	0.0	0.0	0.0
Dormibacterales	0.0	0.0	0.0	0.0	0.0005159969565637	0.0	0.0	0.0	0.0	0.0	0.0	0.0
Enterobacterales	0.0	0.0	0.0	0.0	0.003744393393557187	0.0187225556319404	0.05343234237139452	0.0008103498396019	0.0021425946013786	0.014246018918503802	0.0218535469107548	0.0371134020618556
Enterobacterales_A	0.0180994545932449	0.0	0.0224731737990197	0.0071933993054649	0.0	0.0297436564414139	0.0	0.0	0.0	0.0	0.0	0.0
Erysipelotrichales	0.0	0.0	0.0	0.0	0.000111396491641	0.0	0.0	0.0	0.0	0.0	0.0	0.0
Eurotiales	0.0	0.0	0.0	0.0	0.0010929467104404307	0.0	0.0	0.0	0.0	0.0	0.0	0.0
Euzebyales	0.0055526350374556	0.0078384369434862	0.023449601505028	0.0042918875166452	0.004611394389820099	0.0092095402661909	0.0	0.0	0.0	0.0222392012042017	0.0123469428720541	0.0
Flavobacteriales	0.0225144565645946	0.0023018172779298	0.0027912540705785	0.0004047103057521	0.0046492271605665	0.0	0.0	0.0	0.0	0.0	0.0	0.0
Ga0077536	0.0	0.0	0.0	0.0	0.000281643959998	0.0	0.0	0.0	0.0	0.0	0.0	0.0
Hypocreales	0.0032650479695096	0.0109268219598817	0.0	0.0	0.0055708754923515	0.0	0.0424797580553789	0.0219103161393389	0.0	0.0	0.0	0.0
IMCC26256	0.0	0.0	0.0	0.0	0.0002553712025356	0.0	0.0	0.0	0.0	0.0	0.0	0.0
JAGRBM01	0.0	0.0	0.0	0.0	0.000115600132835	0.0	0.0	0.0	0.0	0.0	0.0	0.0
Jiangellales	0.0	0.0	0.0	0.0	0.0009447683583517	0.0	0.0	0.0	0.0	0.0	0.0	0.0037444502972382
Kiloniellales	0.0	0.0	0.0	0.0	9.668374746205672e-05	0.0	0.0	0.0033700263170756	0.0	0.0	0.0	0.0
Lachnospirales	0.0	0.0	0.0014774220263682	0.0002252017023943	0.0117428716754455	0.0	0.0	0.0272380447673265	0.0	0.0	0.0	0.0
Lactobacillales	0.0	0.0	0.0	0.0	0.013437989986926701	0.0	0.0	0.0042601248710513	0.0	0.0913632489935063	0.0	0.0
Limnochordales	0.0	0.0	0.0	0.0	0.0069496698039845	0.0	0.0	0.0	0.0	0.0	0.0	0.0
Limnocylindrales	0.0	0.0	0.0	0.0	0.000361513142684	0.0	0.0	0.0	0.0	0.0	0.0	0.0
Longimicrobiales	0.0	0.0	0.0	0.0041417530483824	0.0030203161978905	0.0	0.0	0.0	0.0	0.0147357972448335	0.0	0.0
Magnetococcales	0.0	0.0	0.0	0.0	0.0004550441592505	0.0	0.0	0.0	0.0	0.0	0.0	0.0
Mycobacteriales	0.006047525956103695	0.012411426003043399	0.0108582850657679	0.0075850544400631	0.029571564889503948	0.027390176077491002	0.0	0.0084430735669025	0.0	0.019617254563917	0.0	0.0
Nannocystales	0.0013594099093177	0.0	0.0	0.0	0.0004518914283551	0.0	0.0	0.0016927307760576	0.0	0.0	0.0	0.0
Nevskiales	0.0	0.0	0.0	0.0	0.0002248948038791	0.0	0.0	0.0	0.0	0.0	0.0	0.0
Nitriliruptorales	0.2353586213694322	0.2044122704567216	0.1006487365229976	0.2573467975665165	0.17975085018643483	0.20021305190662841	0.1358207611029268	0.27710362959552	0.22242642114982908	0.2682417937641435	0.1955598378096266	0.3352276318759879
Oscillospirales	0.0	0.0107395439269138	0.0	0.0	0.0004235168502955	0.0	0.0089479999186545	0.0050807648673469	0.0	0.0	0.0	0.0
Paenibacillales	0.0	0.0	0.0	0.0	0.0002375057274611	0.0	0.0008570324597412	0.0	0.0	0.0	0.0	0.0003852810595226
Pirellulales	0.0	0.0	0.0	0.0	0.0001208546843275	0.0	0.0	0.0	0.0	0.0	0.0	0.0
Polyangiales	0.0011561144697066	0.0038374971482661	0.0	0.0	0.003611978695946046	0.001226287136991	0.0057319492985406	0.0023976065095528	0.0	0.0086266289210835	0.0038078606126297	0.0023869365640754
Propionibacteriales	0.0165613911157838	0.029147272040070497	0.0	0.012275124676884517	0.023847256493572826	0.0444714888240648	0.0179860608754513	0.0186123209191163	0.0	0.0114314261365304	0.0104400016058452	0.0225238919407027
Pseudomonadales	0.280325929819951	0.18898056054018	0.048197698493438204	0.3361967675396256	0.2080024717410243	0.2006125242315581	0.3078983530450806	0.1808778018167269	0.1740790877388011	0.1814465439608694	0.1953069171785303	0.29450522988938277
Pyrinomonadales	0.0036490504665527	0.0	0.0	0.0	0.0022394898461047	0.0	0.0	0.0079671538198348	0.0	0.0086854023202431	0.0024669798064954	0.0058364060501163
Rhizobiales	0.0012957517413587	0.000282619577024	0.0104646466711993	0.0037729444633018	0.016946979473617837	0.0023751571567477	0.034531145140625594	0.026756979941912	0.0	0.007072399032198	0.0	0.0108751599066896
Rhodobacterales	0.0055567420160336	0.0028602463216888	0.0	0.0100165800673645	0.06063542240288725	0.0367762273709761	0.0	0.0133952114755824	0.0378943405022098	0.011480403969163201	0.04818740214380329	0.0
Rubrobacterales	0.0	0.0	0.0	0.0	0.0032746364901275003	0.0	0.0	0.0	0.0	0.0	0.0076759404231402	0.0
SBBC01	0.0	0.0	0.0	0.0	0.0017287474410332	0.0	0.0	0.0	0.0	0.0	0.0	0.0
Saccharimonadales	0.0	0.0007593272973052	0.0	0.0360551189326095	0.0	0.0	0.0	0.0	0.0	0.0	0.0	0.0
Selenomonadales	0.0	0.0007218716907118577	0.0025509812842832	0.0005189430533433	0.0003625640529825	0.0	0.0	0.0	0.0	0.0	0.0	0.0
Solirubrobacterales	0.0010431725588116	0.0	0.0	0.0	0.0043581250078816	0.0	0.0	0.0013531556051768	0.0	0.0	0.0	0.0
Sphingomonadales	0.0027085523721906	0.0274822000742302	0.0090434587011977	0.0	0.008668959052329799	0.0	0.0228871244672596	0.0	0.0148099007593212	0.0	0.0175318158095467	0.026725863496123797
Sporichthyales	0.0	0.0	0.0	0.0	0.000428771401788	0.0	0.0	0.0	0.0	0.0	0.0	0.0
Staphylococcales	0.0437126264949406	0.0	0.0	0.0	0.0052713660572789	0.0	0.0	0.0	0.0	0.0	0.0	0.0
Steroidobacterales	0.0	0.0	0.0	0.0	0.0023708536334166	0.0	0.0	0.0	0.0	0.0	0.0048315869765946	0.0
Streptomycetales	0.0068442798002362	0.005543429775844801	0.0	0.0276377973315231	0.004454808755342902	0.0	0.0	0.0	0.0	0.0	0.0094243044682644	0.0106042591617127
Streptosporangiales	0.0115467702720458	0.0070961349219047	0.0	0.0	0.020493801731058497	0.0	0.0	0.0	0.0	0.0	0.0020936207796376	0.0
Syntrophobacterales	0.0	0.0	0.0	0.0	0.0006294952688018	0.0	0.0	0.0	0.0	0.0	0.0	0.0
Thermoactinomycetales	0.0	0.0	0.0	0.0	0.0018580094077488	0.0	0.0	0.0	0.0	0.0	0.0	0.0
Thermomicrobiales	0.0	0.0	0.0	0.0	0.0124574906784261	0.0	0.0	0.0	0.0	0.0	0.0	0.0
Treponematales	0.0001334768037849	0.0	0.0002147118515828	0.0	0.0	0.0	0.0915862654011643	0.0	0.0	0.0	0.0	0.0
UBA184	0.0	0.0	0.0	0.0	0.0053218097516067	0.0	0.0	0.0	0.0	0.0276496191157217	0.0	0.0
UBA2386	0.0	0.0	0.0	0.0	0.0002511675613415562	0.0	0.0	0.0	0.0	0.0	0.0	0.0
UBA2979	0.0	0.0112196567023404	0.0	0.0	0.0027659959056535	0.0	0.0209057816281292	0.0	0.0	0.0	0.0	0.0
UBA5704	0.0	0.0	0.0	0.0	0.0003278840131321	0.0	0.0	0.0	0.0	0.0	0.0	0.0
UBA5794	0.0	0.0	0.0	0.0	0.0211527224882201	0.0	0.0	0.0	0.0	0.0	0.0	0.0
Veillonellales	0.0020555427782886	0.0059077706763451	0.0252133060001729	0.008792657771743	0.0	0.0	0.0	0.0	0.0	0.000649772579597	0.0	0.0
Verrucomicrobiales	0.0	0.0	0.0966458941470582	0.0004308206480585	0.0	0.0	0.0	0.0	0.0	0.0	0.0	0.0
Vicinamibacterales	0.0	0.0	0.0	0.0	0.0018916385373009	0.0	0.0	0.0	0.0	0.0	0.0	0.0
Xanthomonadales	0.0035320015770793	0.0160241895117491	0.0	0.0	0.0130375931631969	0.0543499129831606	0.003910392172243	0.0	0.0	0.0	0.0	0.0
unknown	0.0	0.0	0.0	0.0	0.0	0.0	0.0	0.0	0.0	0.0052210369586722	0.0	0.0
