# Supplementary material for: Integrated analysis of the aqueous humor microbiome and lens capsule transcriptome in high myopia cataract: a pilot study
Source: Front Med (Lausanne). 2026 Jun 16;13:1845205. doi: 10.3389/fmed.2026.1845205 (PMC13314463; doi:10.3389/fmed.2026.1845205)
Supplement: Supplementary file 3 [file Data_Sheet_1.zip › 1.Community_Structure/abundance/C372089/Phylum.xls]

Taxonomy	control-2	control-1	control-3	control-4	control-6	control-7	case-1	case-2	case-3	case-4	case-5	case-7
Acidobacteriota	0.0036490504665527	0.0	0.0	0.0	0.0044590123965377	0.0	0.0	0.0079671538198348	0.0	0.0086854023202431	0.0024669798064954	0.0058364060501163
Actinomycetota	0.5151876067814442	0.5415672106809793	0.4279258323918403	0.4957766521319102	0.5064378764886132	0.4919455231229438	0.357144309740246	0.5609884724519647	0.35364465203008577	0.4734882991957847	0.5501545626078924	0.6041477914064264
Ascomycota	0.0032650479695096	0.0109268219598817	0.0	0.0	0.006663822202791931	0.0	0.0424797580553789	0.0219103161393389	0.0	0.0	0.0	0.0
Bacillota	0.0437126264949406	0.0226061611067795	0.0	0.0	0.0298111724375648	0.0172485337197995	0.016457928421810798	0.0042601248710513	0.0	0.1124955511802031	0.0	0.0003852810595226
Bacillota_A	0.0	0.0107395439269138	0.0014774220263682	0.0005450533956499999	0.0152623702651234	0.0108445897821789	0.0089479999186545	0.0323188096346734	0.0	0.0	0.0046549439961458	0.0
Bacillota_C	0.0020555427782886	0.006629642367056958	0.0277642872844561	0.009311600825086301	0.0003625640529825	0.0	0.0	0.0	0.0	0.000649772579597	0.0	0.0
Bacillota_G	0.0	0.0	0.0	0.0	0.0082843258830801	0.0	0.0	0.0	0.0	0.0	0.0	0.0
Bacteroidota	0.09132072217111109	0.039124083614528	0.116414721053516	0.0586144546854964	0.026267502911021298	0.024017886450765677	0.0	0.0387064244020773	0.06322895281809249	0.0496080140794941	0.0685535348669156	0.006357137482127769
Basidiomycota	0.0	0.0	0.0	0.0	0.0	0.0	0.0	0.0	0.0	0.0052210369586722	0.0	0.0
Campylobacterota	0.0	0.0004630874997017	0.0010173252015478	0.0	0.0	0.0	0.0	0.0	0.0	0.0	0.0	0.0
Chlamydiota	0.0	0.0	0.0	0.0	0.002240540756403	0.0	0.0	0.0	0.1887455512026328	0.0	0.0	0.0
Chloroflexota	0.0	0.0112196567023404	0.0	0.0	0.0250936361075969	0.0	0.0209057816281292	0.0	0.0	0.021334743894913	0.0	0.0
DUMD01	0.0	0.0	0.0	0.0	0.0065881566613002	0.0	0.0	0.0	0.0	0.0	0.0	0.0
Deinococcota	0.0	0.0	0.0	0.0	0.0018527548562565	0.0	0.0010516805099195	0.0	0.0	0.0116795804885375	0.0	0.0
Desulfobacterota	0.0	0.0	0.0	0.0	0.0028353559853543002	0.0	0.0	0.0	0.0	0.0	0.0	0.0
Dormibacterota	0.0	0.0	0.0	0.0	0.0005159969565637	0.0	0.0	0.0	0.0	0.0	0.0	0.0
Gemmatimonadota	0.0	0.0	0.0	0.0041417530483824	0.0030203161978905	0.0	0.0	0.0	0.0	0.0147357972448335	0.0	0.0
JAGRBM01	0.0	0.0	0.0	0.0	0.000115600132835	0.0	0.0	0.0	0.0	0.0	0.0	0.0
Myxococcota	0.0025155243790242997	0.0038374971482661	0.0	0.0	0.0040638701243011464	0.001226287136991	0.0057319492985406	0.0040903372856104	0.0	0.0086266289210835	0.0038078606126297	0.0023869365640754
Patescibacteria	0.0	0.0007593272973052	0.0	0.0360551189326095	0.0017287474410332	0.0	0.0	0.0	0.0	0.0	0.0	0.0
Planctomycetota	0.0	0.0	0.0	0.0	0.0003720222456690562	0.0	0.0	0.0	0.0	0.0	0.0	0.0
Pseudomonadota	0.3381604021553419	0.3521269676962451	0.32853980604362887	0.3951245463328052	0.3487025461454676	0.4547171797873199	0.4556943270261551	0.3297583613954475	0.3943808439491881	0.2658255540209149	0.3703621181099197	0.3808864474377301
Spirochaetota	0.0001334768037849	0.0	0.0002147118515828	0.0	0.0	0.0	0.0915862654011643	0.0	0.0	0.0	0.0	0.0
Thermoplasmatota	0.0	0.0	0.0	0.0	0.0053218097516067	0.0	0.0	0.0	0.0	0.0276496191157217	0.0	0.0
Verrucomicrobiota	0.0	0.0	0.0966458941470582	0.0004308206480585	0.0	0.0	0.0	0.0	0.0	0.0	0.0	0.0
