# Supplementary material for: Integrated analysis of the aqueous humor microbiome and lens capsule transcriptome in high myopia cataract: a pilot study
Source: Front Med (Lausanne). 2026 Jun 16;13:1845205. doi: 10.3389/fmed.2026.1845205 (PMC13314463; doi:10.3389/fmed.2026.1845205)
Supplement: Supplementary file 3 [file Data_Sheet_1.zip › 1.Community_Structure/abundance/C372089/Phylum_lineage.xls]

Taxonomy	control-2	control-1	control-3	control-4	control-6	control-7	case-1	case-2	case-3	case-4	case-5	case-7
k__Archaea;p__Thermoplasmatota	0.0	0.0	0.0	0.0	0.0053218097516067	0.0	0.0	0.0	0.0	0.0276496191157217	0.0	0.0
k__Bacteria;p__Acidobacteriota	0.0036490504665527	0.0	0.0	0.0	0.0044590123965377	0.0	0.0	0.0079671538198348	0.0	0.0086854023202431	0.0024669798064954	0.0058364060501163
k__Bacteria;p__Actinomycetota	0.5151876067814442	0.5415672106809793	0.4279258323918403	0.4957766521319102	0.5064378764886132	0.4919455231229438	0.357144309740246	0.5609884724519647	0.35364465203008577	0.4734882991957847	0.5501545626078924	0.6041477914064264
k__Bacteria;p__Bacillota	0.0437126264949406	0.0226061611067795	0.0	0.0	0.0298111724375648	0.0172485337197995	0.016457928421810798	0.0042601248710513	0.0	0.1124955511802031	0.0	0.0003852810595226
k__Bacteria;p__Bacillota_A	0.0	0.0107395439269138	0.0014774220263682	0.0005450533956499999	0.0152623702651234	0.0108445897821789	0.0089479999186545	0.0323188096346734	0.0	0.0	0.0046549439961458	0.0
k__Bacteria;p__Bacillota_C	0.0020555427782886	0.006629642367056958	0.0277642872844561	0.009311600825086301	0.0003625640529825	0.0	0.0	0.0	0.0	0.000649772579597	0.0	0.0
k__Bacteria;p__Bacillota_G	0.0	0.0	0.0	0.0	0.0082843258830801	0.0	0.0	0.0	0.0	0.0	0.0	0.0
k__Bacteria;p__Bacteroidota	0.09132072217111109	0.039124083614528	0.116414721053516	0.0586144546854964	0.026267502911021298	0.024017886450765677	0.0	0.0387064244020773	0.06322895281809249	0.0496080140794941	0.0685535348669156	0.006357137482127769
k__Bacteria;p__Campylobacterota	0.0	0.0004630874997017	0.0010173252015478	0.0	0.0	0.0	0.0	0.0	0.0	0.0	0.0	0.0
k__Bacteria;p__Chlamydiota	0.0	0.0	0.0	0.0	0.002240540756403	0.0	0.0	0.0	0.1887455512026328	0.0	0.0	0.0
k__Bacteria;p__Chloroflexota	0.0	0.0112196567023404	0.0	0.0	0.0250936361075969	0.0	0.0209057816281292	0.0	0.0	0.021334743894913	0.0	0.0
k__Bacteria;p__DUMD01	0.0	0.0	0.0	0.0	0.0065881566613002	0.0	0.0	0.0	0.0	0.0	0.0	0.0
k__Bacteria;p__Deinococcota	0.0	0.0	0.0	0.0	0.0018527548562565	0.0	0.0010516805099195	0.0	0.0	0.0116795804885375	0.0	0.0
k__Bacteria;p__Desulfobacterota	0.0	0.0	0.0	0.0	0.0028353559853543002	0.0	0.0	0.0	0.0	0.0	0.0	0.0
k__Bacteria;p__Dormibacterota	0.0	0.0	0.0	0.0	0.0005159969565637	0.0	0.0	0.0	0.0	0.0	0.0	0.0
k__Bacteria;p__Gemmatimonadota	0.0	0.0	0.0	0.0041417530483824	0.0030203161978905	0.0	0.0	0.0	0.0	0.0147357972448335	0.0	0.0
k__Bacteria;p__JAGRBM01	0.0	0.0	0.0	0.0	0.000115600132835	0.0	0.0	0.0	0.0	0.0	0.0	0.0
k__Bacteria;p__Myxococcota	0.0025155243790242997	0.0038374971482661	0.0	0.0	0.0040638701243011464	0.001226287136991	0.0057319492985406	0.0040903372856104	0.0	0.0086266289210835	0.0038078606126297	0.0023869365640754
k__Bacteria;p__Patescibacteria	0.0	0.0007593272973052	0.0	0.0360551189326095	0.0017287474410332	0.0	0.0	0.0	0.0	0.0	0.0	0.0
k__Bacteria;p__Planctomycetota	0.0	0.0	0.0	0.0	0.0003720222456690562	0.0	0.0	0.0	0.0	0.0	0.0	0.0
k__Bacteria;p__Pseudomonadota	0.3381604021553419	0.3521269676962451	0.32853980604362887	0.3951245463328052	0.3487025461454676	0.4547171797873199	0.4556943270261551	0.3297583613954475	0.3943808439491881	0.2658255540209149	0.3703621181099197	0.3808864474377301
k__Bacteria;p__Spirochaetota	0.0001334768037849	0.0	0.0002147118515828	0.0	0.0	0.0	0.0915862654011643	0.0	0.0	0.0	0.0	0.0
k__Bacteria;p__Verrucomicrobiota	0.0	0.0	0.0966458941470582	0.0004308206480585	0.0	0.0	0.0	0.0	0.0	0.0	0.0	0.0
k__Fungi;p__Ascomycota	0.0032650479695096	0.0109268219598817	0.0	0.0	0.006663822202791931	0.0	0.0424797580553789	0.0219103161393389	0.0	0.0	0.0	0.0
k__Fungi;p__Basidiomycota	0.0	0.0	0.0	0.0	0.0	0.0	0.0	0.0	0.0	0.0052210369586722	0.0	0.0
