# Supplementary material for: Integrated analysis of the aqueous humor microbiome and lens capsule transcriptome in high myopia cataract: a pilot study
Source: Front Med (Lausanne). 2026 Jun 16;13:1845205. doi: 10.3389/fmed.2026.1845205 (PMC13314463; doi:10.3389/fmed.2026.1845205)
Supplement: Supplementary file 3 [file Data_Sheet_1.zip › 1.Community_Structure/abundance/C372089/Species_lineage.xls]

Taxonomy	control-2	control-1	control-3	control-4	control-6	control-7	case-1	case-2	case-3	case-4	case-5	case-7
k__Archaea;p__Thermoplasmatota;c__Thermoplasmata;o__UBA184;f__UBA184;g__UBA184;s__UBA184_sp021817245	0.0	0.0	0.0	0.0	0.0053218097516067	0.0	0.0	0.0	0.0	0.0276496191157217	0.0	0.0
k__Bacteria;p__Acidobacteriota;c__Blastocatellia;o__Pyrinomonadales;f__Pyrinomonadaceae;g__OLB17;s__OLB17_sp016716365	0.0036490504665527	0.0	0.0	0.0	0.0022394898461047	0.0	0.0	0.0079671538198348	0.0	0.0086854023202431	0.0024669798064954	0.0058364060501163
k__Bacteria;p__Acidobacteriota;c__Thermoanaerobaculia;o__UBA5704;f__UBA5704;g__JACTMI01;s__JACTMI01_sp019911865	0.0	0.0	0.0	0.0	0.0003278840131321	0.0	0.0	0.0	0.0	0.0	0.0	0.0
k__Bacteria;p__Acidobacteriota;c__Vicinamibacteria;o__Vicinamibacterales;f__SCN_69_37;g__SCN_69_37;s__SCN_69_37_sp003242705	0.0	0.0	0.0	0.0	0.0018916385373009	0.0	0.0	0.0	0.0	0.0	0.0	0.0
k__Bacteria;p__Actinomycetota;c__Acidimicrobiia;o__Acidimicrobiales;f__AC_14;g__CADDZP01;s__CADDZP01_sp019243595	0.0	0.0	0.0	0.0	0.0010414521058139	0.015743544960765	0.0	0.0	0.0	0.0	0.0	0.0
k__Bacteria;p__Actinomycetota;c__Acidimicrobiia;o__Acidimicrobiales;f__Acidimicrobiaceae;g__JAKARV01;s__JAKARV01_sp021784675	0.0	0.0	0.0	0.0	0.0013483179129761	0.0	0.0	0.0179897664391683	0.0	0.0	0.0202195993416033	0.0
k__Bacteria;p__Actinomycetota;c__Acidimicrobiia;o__Acidimicrobiales;f__Ilumatobacteraceae;g__Desertimonas;s__Desertimonas_flava	0.0	0.0	0.0	0.0050327684795948	0.0010729794147689	0.0	0.0	0.0	0.0	0.0	0.0	0.0
k__Bacteria;p__Actinomycetota;c__Acidimicrobiia;o__Acidimicrobiales;f__Ilumatobacteraceae;g__UBA668;s__UBA668_sp016213625	0.0092715041398344	0.0059997071652575	0.0048054557259049	0.0104865662288831	0.0021890461517766	0.0092250236896377	0.0062113064370399	0.0154249448833483	0.0	0.0196368456969709	0.0051868802440884	0.0043013018285797
k__Bacteria;p__Actinomycetota;c__Acidimicrobiia;o__Acidimicrobiales;f__Ilumatobacteraceae;g__VFMC01;s__VFMC01_sp009704985	0.0	0.0	0.0	0.0	0.0001040401195515	0.0	0.0	0.0	0.0	0.0	0.0	0.0
k__Bacteria;p__Actinomycetota;c__Acidimicrobiia;o__Acidimicrobiales;f__JAAYBP01;g__JADGOP01;s__JADGOP01_sp017882935	0.0	0.0046376851073101	0.0	0.0	0.0001502801726855	0.0	0.0	0.0	0.0	0.0	0.0	0.0046414327639397
k__Bacteria;p__Actinomycetota;c__Acidimicrobiia;o__Acidimicrobiales;f__JACDCH01;g__ZC4RG19;s__ZC4RG19_sp016936035	0.0	0.0068305406206052	0.0172791918654882	0.0	0.0004161604782061	0.0	0.0	0.0	0.0	0.0	0.0	0.0
k__Bacteria;p__Actinomycetota;c__Acidimicrobiia;o__Acidimicrobiales;f__JACDCH01;g__ZC4RG19;s__ZC4RG19_sp017577565	0.0	0.0	0.0	0.0	0.0118364026920122	0.0	0.0	0.0	0.0	0.0	0.0	0.0
k__Bacteria;p__Actinomycetota;c__Acidimicrobiia;o__Acidimicrobiales;f__MedAcidi_G1;g__UBA9410;s__UBA9410_sp014240365	0.0	0.0051518484341853	0.0	0.0	0.0008375755079047	0.0	0.0	0.0	0.0482487202703795	0.0	0.0	0.0
k__Bacteria;p__Actinomycetota;c__Acidimicrobiia;o__Acidimicrobiales;f__Microtrichaceae;g__JADJBW01;s__JADJBW01_sp016703525	0.0	0.0	0.0	0.0	4.098550164152408e-05	0.0	0.0	0.0	0.0	0.0	0.0	0.0
k__Bacteria;p__Actinomycetota;c__Acidimicrobiia;o__Acidimicrobiales;f__RAAP_2;g__JAJYVT01;s__JAJYVT01_sp021850345	0.0	0.0	0.0	0.0	0.0004035495546241	0.0	0.0	0.0	0.0	0.0	0.0	0.0
k__Bacteria;p__Actinomycetota;c__Acidimicrobiia;o__Acidimicrobiales;f__UBA8139;g__JAFIEP01;s__JAFIEP01_sp020832495	0.0	0.0	0.0	0.0	5.254551492503082e-05	0.0	0.0	0.0	0.0	0.0	0.0	0.0
k__Bacteria;p__Actinomycetota;c__Acidimicrobiia;o__IMCC26256;f__JACDBD01;g__JACDBD01;s__JACDBD01_sp013695115	0.0	0.0	0.0	0.0	0.0002553712025356	0.0	0.0	0.0	0.0	0.0	0.0	0.0
k__Bacteria;p__Actinomycetota;c__Acidimicrobiia;o__UBA5794;f__ZC4RG35;g__ZC4RG17;s__ZC4RG17_sp017577575	0.0	0.0	0.0	0.0	0.0211527224882201	0.0	0.0	0.0	0.0	0.0	0.0	0.0
k__Bacteria;p__Actinomycetota;c__Actinomycetia;o__Actinomycetales;f__Actinomycetaceae;g__Actinomyces;s__Actinomyces_sp000220835	4.51767643579979e-05	0.000333695404197	0.0001482534213311	0.0	0.0	0.0	0.0	7.460363602686822e-05	0.0	0.0	0.0	0.0
k__Bacteria;p__Actinomycetota;c__Actinomycetia;o__Actinomycetales;f__Actinomycetaceae;g__Actinomyces;s__Actinomyces_sp002999235	0.0	0.000102151654346	0.0	0.0	0.0	0.0	0.0	0.0	0.0	0.0	0.0	0.0
k__Bacteria;p__Actinomycetota;c__Actinomycetia;o__Actinomycetales;f__Actinomycetaceae;g__Actinomyces;s__Actinomyces_sp915069725	0.0	0.0004562773894122	0.0	0.0	0.0	0.0	0.0	0.0	0.0	0.0	0.0	0.0
k__Bacteria;p__Actinomycetota;c__Actinomycetia;o__Actinomycetales;f__Actinomycetaceae;g__Mobiluncus;s__Mobiluncus_sp916438445	0.0	0.0	0.0	0.0002056189456643	0.0	0.0	0.0	0.0	0.0	0.0	0.0	0.0
k__Bacteria;p__Actinomycetota;c__Actinomycetia;o__Actinomycetales;f__Actinomycetaceae;g__Oceanitalea;s__Oceanitalea_wutianyii	0.0	0.0	0.0	0.0	0.0001145492225365	0.0	0.0	0.0	0.0	0.0	0.0	0.0
k__Bacteria;p__Actinomycetota;c__Actinomycetia;o__Actinomycetales;f__Actinomycetaceae;g__Pauljensenia;s__Pauljensenia_bouchesdurhonensis	6.160467866999713e-05	0.0002008982535472	0.0003476287120867	0.0002154103240293	0.0010887430692463	0.0	0.0	0.0	0.0	7.836453221272121e-05	0.0	0.0
k__Bacteria;p__Actinomycetota;c__Actinomycetia;o__Actinomycetales;f__Actinomycetaceae;g__Pauljensenia;s__Pauljensenia_sp000278725	9.035352871599548e-05	0.0002689993564445	0.0002249362254677	0.0	0.0	0.0	0.0	0.0	0.0	0.0	0.0	0.0
k__Bacteria;p__Actinomycetota;c__Actinomycetia;o__Actinomycetales;f__Actinomycetaceae;g__Pauljensenia;s__Pauljensenia_sp000411415	0.0	0.0	0.0	0.0	0.0004024986443255	0.0	0.0	0.0	0.0	0.0	0.0	0.0
k__Bacteria;p__Actinomycetota;c__Actinomycetia;o__Actinomycetales;f__Actinomycetaceae;g__Pauljensenia;s__Pauljensenia_sp902373545	0.0	0.0002213285844164	0.0003783018337413	0.0002154103240293	0.0	0.0	0.0	0.0	0.0	0.0	0.0	0.0
k__Bacteria;p__Actinomycetota;c__Actinomycetia;o__Actinomycetales;f__Beutenbergiaceae;g__Pseudactinotalea;s__Pseudactinotalea_caeni	0.0	0.0	0.0	0.0	0.0007398408501442	0.0	0.0	0.0	0.0	0.0	0.0	0.0
k__Bacteria;p__Actinomycetota;c__Actinomycetia;o__Actinomycetales;f__Bifidobacteriaceae;g__Bifidobacterium;s__Bifidobacterium_animalis	0.0	0.0	0.0	0.0055288649834198	0.0	0.0	0.0	0.0	0.0	0.0	0.0	0.0114741515539165
k__Bacteria;p__Actinomycetota;c__Actinomycetia;o__Actinomycetales;f__Bifidobacteriaceae;g__Bifidobacterium;s__Bifidobacterium_bifidum	0.0	0.0	0.0	0.0	0.0003730731559676	0.0	0.0	0.0	0.0	0.0	0.0	0.0
k__Bacteria;p__Actinomycetota;c__Actinomycetia;o__Actinomycetales;f__Bifidobacteriaceae;g__Bifidobacterium;s__Bifidobacterium_globosum	0.0	0.0	0.0	0.0	8.617464447705048e-05	0.0	0.0	0.0	0.0	0.0	0.0	0.0
k__Bacteria;p__Actinomycetota;c__Actinomycetia;o__Actinomycetales;f__Bifidobacteriaceae;g__Bifidobacterium;s__Bifidobacterium_thermophilum	0.0	0.0	0.0	0.0192596412438967	0.0	0.0	0.0	0.0	0.0	0.0	0.0	0.0
k__Bacteria;p__Actinomycetota;c__Actinomycetia;o__Actinomycetales;f__Brevibacteriaceae;g__Brevibacterium;s__Brevibacterium_casei	0.0	0.0	0.0	0.0	0.0011980377402905	0.0	0.0	0.0	0.0	0.0	0.0	0.0
k__Bacteria;p__Actinomycetota;c__Actinomycetia;o__Actinomycetales;f__Brevibacteriaceae;g__Brevibacterium;s__Brevibacterium_oceani	0.0	0.0	0.0	0.0	0.0015973836537206	0.0	0.0	0.0	0.0	0.0	0.0	0.0
k__Bacteria;p__Actinomycetota;c__Actinomycetia;o__Actinomycetales;f__Brevibacteriaceae;g__Brevibacterium;s__Brevibacterium_rongguiense	0.0	0.0	0.0	0.0	0.0014859871620796	0.0	0.0	0.0	0.0	0.0	0.0	0.0
k__Bacteria;p__Actinomycetota;c__Actinomycetia;o__Actinomycetales;f__Cellulomonadaceae;g__Antribacter;s__Antribacter_sp021568775	0.0	0.0	0.0	0.0	0.000437178684176	0.0	0.0	0.0	0.0	0.0	0.0	0.0
k__Bacteria;p__Actinomycetota;c__Actinomycetia;o__Actinomycetales;f__Cellulomonadaceae;g__Promicromonospora;s__Promicromonospora_citrea	0.0	0.0	0.0	0.0	0.0007104153617863	0.0	0.0	0.0	0.0	0.0	0.0	0.0
k__Bacteria;p__Actinomycetota;c__Actinomycetia;o__Actinomycetales;f__Dermabacteraceae;g__Brachybacterium;s__Brachybacterium_halotolerans	0.0033738829018268	0.0041643824421733	0.0	0.0	0.0016184018596908	0.0	0.0	0.0	0.0	0.0	0.0	0.0048972834675294
k__Bacteria;p__Actinomycetota;c__Actinomycetia;o__Actinomycetales;f__Dermabacteraceae;g__Brachybacterium;s__Brachybacterium_paraconglomeratum	0.0	0.0	0.0	0.0	0.0035510258986333	0.0	0.0	0.0	0.0	0.0	0.0	0.0
k__Bacteria;p__Actinomycetota;c__Actinomycetia;o__Actinomycetales;f__Dermatophilaceae;g__Dermacoccus;s__Dermacoccus_abyssi	0.0	0.0	0.0	0.0	0.0009615829231279	0.0	0.0	0.0	0.0	0.0	0.0	0.0
k__Bacteria;p__Actinomycetota;c__Actinomycetia;o__Actinomycetales;f__Dermatophilaceae;g__Janibacter;s__Janibacter_anophelis	0.0	0.0	0.0	0.0	7.461463119354376e-05	0.0	0.0	0.0	0.0	0.0	0.0	0.0005809315975616
k__Bacteria;p__Actinomycetota;c__Actinomycetia;o__Actinomycetales;f__Dermatophilaceae;g__Knoellia;s__Knoellia_aerolata	0.0	0.0	0.0	0.0	0.0002784912291026	0.0	0.0	0.0	0.0	0.0	0.0	0.0
k__Bacteria;p__Actinomycetota;c__Actinomycetia;o__Actinomycetales;f__Dermatophilaceae;g__Marihabitans;s__Marihabitans_endophyticus	0.0001848140360099	0.0	0.0	0.0	0.0	0.0	0.0	0.0	0.0	0.0	0.0	0.0
k__Bacteria;p__Actinomycetota;c__Actinomycetia;o__Actinomycetales;f__Dermatophilaceae;g__Pedococcus;s__Pedococcus_sp013041615	0.0	0.0	0.0	0.0	0.0	0.0	0.0076639038264319	0.0	0.0	0.0	0.0	0.0
k__Bacteria;p__Actinomycetota;c__Actinomycetia;o__Actinomycetales;f__Dermatophilaceae;g__Tetrasphaera_A;s__Tetrasphaera_A_australiensis	0.0	0.0	0.0	0.0	0.0	0.0	0.0	0.0084456461060759	0.0	0.0	0.0	0.0
k__Bacteria;p__Actinomycetota;c__Actinomycetia;o__Actinomycetales;f__Microbacteriaceae;g__Curtobacterium;s__Curtobacterium_sp003234365	0.0	0.0	0.0	0.0	0.0	0.0	0.0	0.0	0.005620949017006	0.0	0.0	0.0
k__Bacteria;p__Actinomycetota;c__Actinomycetia;o__Actinomycetales;f__Microbacteriaceae;g__Gryllotalpicola;s__Gryllotalpicola_protaetiae	0.0006324747010119	0.0039600791334813	0.0	0.0	0.0020356132481955	0.0144150672290244	0.0060137531920827	0.005821656149269	0.0	0.002027682271004	0.0083463808262072	0.0027421175408229
k__Bacteria;p__Actinomycetota;c__Actinomycetia;o__Actinomycetales;f__Microbacteriaceae;g__Microbacterium;s__Microbacterium_aerolatum	0.0	0.0	0.0	0.0	0.0034343748554998	0.0	0.0	0.0	0.0	0.0	0.0	0.0
k__Bacteria;p__Actinomycetota;c__Actinomycetia;o__Actinomycetales;f__Microbacteriaceae;g__Microbacterium;s__Microbacterium_oxydans	0.0	0.0	0.0	0.0	0.0001502801726855	0.0	0.0	0.0	0.0	0.0	0.0	0.0
k__Bacteria;p__Actinomycetota;c__Actinomycetia;o__Actinomycetales;f__Microbacteriaceae;g__Microbacterium;s__Microbacterium_sp001314225	0.0028974733867787	0.0	0.0	0.0041548082195356	0.0015458890490942	0.0	0.0	0.0037096014879564	0.0	0.004052099353166	0.0015014653338148	0.0
k__Bacteria;p__Actinomycetota;c__Actinomycetia;o__Actinomycetales;f__Microbacteriaceae;g__Microcella;s__Microcella_alkaliphila	0.0	0.0	0.0	0.0	0.000161840185969	0.0	0.0	0.0	0.0	0.0	0.0	0.0
k__Bacteria;p__Actinomycetota;c__Actinomycetia;o__Actinomycetales;f__Microbacteriaceae;g__Pseudolysinimonas;s__Pseudolysinimonas_sp017308515	0.0020534892889995	0.0	0.0	0.0	0.0	0.0	0.0	0.0	0.0	0.0	0.0	0.0
k__Bacteria;p__Actinomycetota;c__Actinomycetia;o__Actinomycetales;f__Micrococcaceae;g__Arthrobacter;s__Arthrobacter_polychromogenes	0.0	0.0	0.0185930239096983	0.0	0.0	0.0	0.0	0.0	0.0	0.0	0.0	0.0
k__Bacteria;p__Actinomycetota;c__Actinomycetia;o__Actinomycetales;f__Micrococcaceae;g__Kocuria;s__Kocuria_palustris	0.0	0.0	0.0	0.0	0.0018075657134209	0.0	0.0	0.0	0.0	0.0	0.0	0.0
k__Bacteria;p__Actinomycetota;c__Actinomycetia;o__Actinomycetales;f__Micrococcaceae;g__Kocuria;s__Kocuria_rosea	0.0	0.0	0.0	0.0	0.0011423394944701	0.0302329326223345	0.0	0.0	0.0	0.0053712356454135	0.0	0.0
k__Bacteria;p__Actinomycetota;c__Actinomycetia;o__Actinomycetales;f__Micrococcaceae;g__Nesterenkonia;s__Nesterenkonia_alkaliphila	0.0209681791299778	0.0197663451159592	0.0	0.020565158359226	0.0142167145181161	0.0300966784960021	0.0	0.0251774408894812	0.0	0.0	0.0099943795415309	0.0439310708104452
k__Bacteria;p__Actinomycetota;c__Actinomycetia;o__Actinomycetales;f__Micrococcaceae;g__Nesterenkonia;s__Nesterenkonia_cremea	0.0	0.0107429489820587	0.0	0.0	0.001350419733573	0.0	0.0	0.0	0.0	0.0	0.0	0.0046384227556625
k__Bacteria;p__Actinomycetota;c__Actinomycetia;o__Actinomycetales;f__Micrococcaceae;g__Nesterenkonia;s__Nesterenkonia_ebinurensis	0.0	0.0	0.0	0.0	0.0006084770628316	0.0	0.0	0.0	0.0	0.0	0.0	0.0
k__Bacteria;p__Actinomycetota;c__Actinomycetia;o__Actinomycetales;f__Micrococcaceae;g__Nesterenkonia;s__Nesterenkonia_haasae	0.0	0.0	0.0	0.0	0.0002259457141776	0.0	0.0	0.0	0.0	0.0	0.0	0.0
k__Bacteria;p__Actinomycetota;c__Actinomycetia;o__Actinomycetales;f__Micrococcaceae;g__Nesterenkonia;s__Nesterenkonia_lacusekhoensis	0.0	0.0	0.0	0.0	0.0009153428699938	0.0	0.0	0.0	0.0	0.0299907595155766	0.0	0.0
k__Bacteria;p__Actinomycetota;c__Actinomycetia;o__Actinomycetales;f__Micrococcaceae;g__Nesterenkonia;s__Nesterenkonia_massiliensis	0.0	0.0	0.0	0.0	0.0047774382169837	0.0	0.0	0.0	0.0	0.0	0.0	0.0
k__Bacteria;p__Actinomycetota;c__Actinomycetia;o__Actinomycetales;f__Micrococcaceae;g__Nesterenkonia;s__Nesterenkonia_muleiensis	0.0	0.0	0.0	0.0	0.0003741240662659	0.0	0.0	0.0	0.0	0.0	0.0	0.0
k__Bacteria;p__Actinomycetota;c__Actinomycetia;o__Actinomycetales;f__Micrococcaceae;g__Nesterenkonia;s__Nesterenkonia_salmonea	0.015099306742016	0.0	0.0359846838879206	0.0	0.0074856340562196	0.0	0.0	0.0	0.0	0.0002612151073757	0.029882773294793	0.0
k__Bacteria;p__Actinomycetota;c__Actinomycetia;o__Actinomycetales;f__Micrococcaceae;g__Nesterenkonia;s__Nesterenkonia_sandarakina	0.0	0.0	0.0	0.0	0.0006326479996972	0.0	0.0280351296152651	0.0	0.0	0.0	0.0	0.0
k__Bacteria;p__Actinomycetota;c__Actinomycetia;o__Actinomycetales;f__Micrococcaceae;g__Nesterenkonia;s__Nesterenkonia_sandarakina_A	0.0	0.0	0.0	0.0	0.0006011206907422	0.0	0.0	0.0	0.0	0.0	0.0	0.0
k__Bacteria;p__Actinomycetota;c__Actinomycetia;o__Actinomycetales;f__Micrococcaceae;g__Nesterenkonia;s__Nesterenkonia_sedimenti	0.1774296885267473	0.2108512297356701	0.2147680856393573	0.1209104676362324	0.1361065454897102	0.110948019050805	0.1554133946910483	0.1787683196945897	0.0773485615928712	0.0902302284652641	0.2374824360672867	0.1496726615998211
k__Bacteria;p__Actinomycetota;c__Actinomycetia;o__Actinomycetales;f__Micrococcaceae;g__Nesterenkonia;s__Nesterenkonia_xinjiangensis	0.0	0.0	0.0	0.0	0.0	0.0	0.0	0.0	0.0	0.0003101929400086	0.0	0.0051681842125063
k__Bacteria;p__Actinomycetota;c__Actinomycetia;o__Actinomycetales;f__Micrococcaceae;g__Rothia;s__Rothia_dentocariosa	0.0	0.0007865677384644	0.0002811702818347	0.0	0.0	0.0	0.0	0.0	0.0	0.0	0.0	0.0
k__Bacteria;p__Actinomycetota;c__Actinomycetia;o__Euzebyales;f__Egibacteraceae;g__QS_5_72_10;s__QS_5_72_10_sp003021615	0.0055526350374556	0.0078384369434862	0.023449601505028	0.0042918875166452	0.0030728617128155	0.0092095402661909	0.0	0.0	0.0	0.0222392012042017	0.0123469428720541	0.0
k__Bacteria;p__Actinomycetota;c__Actinomycetia;o__Euzebyales;f__Egibacteraceae;g__SKPY01;s__SKPY01_sp007119305	0.0	0.0	0.0	0.0	0.0003804295280571	0.0	0.0	0.0	0.0	0.0	0.0	0.0
k__Bacteria;p__Actinomycetota;c__Actinomycetia;o__Euzebyales;f__Egibacteraceae;g__SKQL01;s__SKQL01_sp007119035	0.0	0.0	0.0	0.0	0.0011581031489475	0.0	0.0	0.0	0.0	0.0	0.0	0.0
k__Bacteria;p__Actinomycetota;c__Actinomycetia;o__Jiangellales;f__Jiangellaceae;g__Haloactinopolyspora;s__Haloactinopolyspora_sp021793295	0.0	0.0	0.0	0.0	0.0003058148968636	0.0	0.0	0.0	0.0	0.0	0.0	0.0
k__Bacteria;p__Actinomycetota;c__Actinomycetia;o__Jiangellales;f__Jiangellaceae;g__Jiangella;s__Jiangella_rhizosphaerae	0.0	0.0	0.0	0.0	0.0006389534614881	0.0	0.0	0.0	0.0	0.0	0.0	0.0037444502972382
k__Bacteria;p__Actinomycetota;c__Actinomycetia;o__Mycobacteriales;f__Frankiaceae;g__Frankia;s__Frankia_soli	0.0	0.0	0.0	0.0	0.0004497896077582	0.0	0.0	0.0	0.0	0.0	0.0	0.0
k__Bacteria;p__Actinomycetota;c__Actinomycetia;o__Mycobacteriales;f__Geodermatophilaceae;g__Blastococcus;s__Blastococcus_massiliensis	0.0	0.0	0.0	0.0	0.0	0.0129038851006111	0.0	0.0	0.0	0.0	0.0	0.0
k__Bacteria;p__Actinomycetota;c__Actinomycetia;o__Mycobacteriales;f__Geodermatophilaceae;g__Blastococcus;s__Blastococcus_sp016612865	0.0	0.0	0.0	0.0	0.0	0.0	0.0	0.0	0.0	0.0109155262994634	0.0	0.0
k__Bacteria;p__Actinomycetota;c__Actinomycetia;o__Mycobacteriales;f__Geodermatophilaceae;g__Blastococcus;s__Blastococcus_sp900102425	0.0	0.0	0.0	0.0	0.0001250583255215	0.0	0.0	0.0	0.0	0.0	0.0	0.0
k__Bacteria;p__Actinomycetota;c__Actinomycetia;o__Mycobacteriales;f__Geodermatophilaceae;g__Geodermatophilus;s__Geodermatophilus_amargosae	0.0	0.0	0.0	0.0059825321809967	0.0002690330364161	0.0	0.0	0.0	0.0	0.0	0.0	0.0
k__Bacteria;p__Actinomycetota;c__Actinomycetia;o__Mycobacteriales;f__Geodermatophilaceae;g__Modestobacter;s__Modestobacter_muralis	0.0	0.0	0.0	0.0	0.0005464733552201	0.0	0.0	0.0	0.0	0.0	0.0	0.0
k__Bacteria;p__Actinomycetota;c__Actinomycetia;o__Mycobacteriales;f__Micromonosporaceae;g__Actinoplanes;s__Actinoplanes_nipponensis	0.0	0.0022473363956127	0.0	0.0	5.464733552203212e-05	0.0	0.0	0.0	0.0	0.0	0.0	0.0
k__Bacteria;p__Actinomycetota;c__Actinomycetia;o__Mycobacteriales;f__Micromonosporaceae;g__Asanoa;s__Asanoa_iriomotensis	0.0012936982520697	0.0	0.0	0.0	0.0018895367167038	0.0	0.0	0.0	0.0	0.0	0.0	0.0
k__Bacteria;p__Actinomycetota;c__Actinomycetia;o__Mycobacteriales;f__Micromonosporaceae;g__EFPC_2;s__EFPC_2_sp016880465	0.0	0.0	0.0	0.0	0.0002763894085055	0.0	0.0	0.0	0.0	0.0	0.0	0.0
k__Bacteria;p__Actinomycetota;c__Actinomycetia;o__Mycobacteriales;f__Micromonosporaceae;g__RSA1;s__RSA1_sp002919305	0.0	0.0	0.0	0.0	0.011241587463061	0.0	0.0	0.0	0.0	0.0	0.0	0.0
k__Bacteria;p__Actinomycetota;c__Actinomycetia;o__Mycobacteriales;f__Mycobacteriaceae;g__Corynebacterium;s__Corynebacterium_afermentans	0.0	0.0	0.0	0.0	0.0012810596538721	0.0	0.0	0.0	0.0	0.0	0.0	0.0
k__Bacteria;p__Actinomycetota;c__Actinomycetia;o__Mycobacteriales;f__Mycobacteriaceae;g__Corynebacterium;s__Corynebacterium_haemomassiliense	0.0	0.0	0.0	0.0	0.0007093644514878	0.0	0.0	0.0	0.0	0.0	0.0	0.0
k__Bacteria;p__Actinomycetota;c__Actinomycetia;o__Mycobacteriales;f__Mycobacteriaceae;g__Corynebacterium;s__Corynebacterium_matruchotii	8.419306084899576e-05	0.0004801127754261	0.0003731896467989	0.0001338155043212	0.0	0.0	0.0	0.0	0.0	0.0	0.0	0.0
k__Bacteria;p__Actinomycetota;c__Actinomycetia;o__Mycobacteriales;f__Mycobacteriaceae;g__Corynebacterium;s__Corynebacterium_sp002363255	0.0	0.0	0.0	0.0	0.0004098550164149	0.0	0.0	0.0	0.0	0.0	0.0	0.0
k__Bacteria;p__Actinomycetota;c__Actinomycetia;o__Mycobacteriales;f__Mycobacteriaceae;g__Dietzia;s__Dietzia_aerolata	0.0	0.0	0.0	0.0	0.000496029660892	0.0	0.0	0.0	0.0	0.0	0.0	0.0
k__Bacteria;p__Actinomycetota;c__Actinomycetia;o__Mycobacteriales;f__Mycobacteriaceae;g__Dietzia;s__Dietzia_maris	0.0	0.0	0.0	0.0	0.0003436476676095	0.0	0.0	0.0	0.0	0.0	0.0	0.0
k__Bacteria;p__Actinomycetota;c__Actinomycetia;o__Mycobacteriales;f__Mycobacteriaceae;g__Dietzia;s__Dietzia_natronolimnaea_A	0.0	0.0	0.0	0.0	0.0006767862322342	0.0	0.0	0.0	0.0	0.0	0.0	0.0
k__Bacteria;p__Actinomycetota;c__Actinomycetia;o__Mycobacteriales;f__Mycobacteriaceae;g__Gordonia;s__Gordonia_sp022513585	0.0	0.0	0.0	0.0	0.0002974076144754	0.0	0.0	0.0	0.0	0.0	0.0	0.0
k__Bacteria;p__Actinomycetota;c__Actinomycetia;o__Mycobacteriales;f__Mycobacteriaceae;g__Mycobacterium;s__Mycobacterium_elephantis	0.0	0.0	0.0	0.0	0.0036624223902743	0.0	0.0	0.0	0.0	0.0	0.0	0.0
k__Bacteria;p__Actinomycetota;c__Actinomycetia;o__Mycobacteriales;f__Mycobacteriaceae;g__Mycobacterium;s__Mycobacterium_intracellulare	0.0014764587987907	0.0	0.0	0.0	0.0002480148304461	0.0	0.0	0.0	0.0	0.0	0.0	0.0
k__Bacteria;p__Actinomycetota;c__Actinomycetia;o__Mycobacteriales;f__Mycobacteriaceae;g__Mycobacterium;s__Mycobacterium_iranicum	0.0	0.0	0.0	0.0	0.0	0.0	0.0	0.0007280285860551	0.0	0.0	0.0	0.0
k__Bacteria;p__Actinomycetota;c__Actinomycetia;o__Mycobacteriales;f__Mycobacteriaceae;g__Mycobacterium;s__Mycobacterium_rhodesiae_A	0.0	0.0	0.0	0.0	0.000285847601192	0.0	0.0	0.0	0.0	0.0	0.0	0.0
k__Bacteria;p__Actinomycetota;c__Actinomycetia;o__Mycobacteriales;f__Mycobacteriaceae;g__Mycobacterium;s__Mycobacterium_sp001984215	0.0	0.0	0.0	0.0	0.0	0.0	0.0	0.0	0.0	0.0018285057516298	0.0	0.0
k__Bacteria;p__Actinomycetota;c__Actinomycetia;o__Mycobacteriales;f__Mycobacteriaceae;g__Mycobacterium;s__Mycobacterium_sp023415515	0.0	0.0	0.0	0.0	0.0001418728902975	0.0	0.0	0.0	0.0	0.0	0.0	0.0
k__Bacteria;p__Actinomycetota;c__Actinomycetia;o__Mycobacteriales;f__Mycobacteriaceae;g__Nocardia;s__Nocardia_flavorosea_A	0.0	0.0	0.0	0.0	0.00016814564776	0.0	0.0	0.0	0.0	0.0	0.0	0.0
k__Bacteria;p__Actinomycetota;c__Actinomycetia;o__Mycobacteriales;f__Mycobacteriaceae;g__Rhodococcus;s__Rhodococcus_fascians	0.0	0.0	0.0	0.0	0.0	0.0014802152815194	0.0	0.0	0.0	0.0	0.0	0.0
k__Bacteria;p__Actinomycetota;c__Actinomycetia;o__Mycobacteriales;f__Mycobacteriaceae;g__Rhodococcus;s__Rhodococcus_oxybenzonivorans	0.0004189118149558	0.0	0.0012627101747855	0.0014687067547452	0.0006652262189508	0.0	0.0	0.0008257850746422	0.0	0.0	0.0	0.0
k__Bacteria;p__Actinomycetota;c__Actinomycetia;o__Mycobacteriales;f__Mycobacteriaceae;g__Rhodococcus;s__Rhodococcus_rhodochrous	0.0	0.0	0.0	0.0	0.0010813866971569	0.0	0.0	0.0	0.0	0.0	0.0	0.0
k__Bacteria;p__Actinomycetota;c__Actinomycetia;o__Mycobacteriales;f__Nakamurellaceae;g__Nakamurella;s__Nakamurella_endophytica	0.0	0.0	0.0	0.0	0.0003320876543261	0.0	0.0	0.0	0.0	0.0	0.0	0.0
k__Bacteria;p__Actinomycetota;c__Actinomycetia;o__Mycobacteriales;f__Pseudonocardiaceae;g__Actinoalloteichus;s__Actinoalloteichus_cyanogriseus	0.0	0.0054174427354851	0.0	0.0	0.0003940913619376	0.0	0.0	0.0	0.0	0.0	0.0	0.0
k__Bacteria;p__Actinomycetota;c__Actinomycetia;o__Mycobacteriales;f__Pseudonocardiaceae;g__Prauserella;s__Prauserella_rugosa	0.0	0.0	0.0	0.0	0.0002606257540281	0.0	0.0	0.0	0.0	0.0	0.0	0.0
k__Bacteria;p__Actinomycetota;c__Actinomycetia;o__Mycobacteriales;f__Pseudonocardiaceae;g__Pseudonocardia;s__Pseudonocardia_abyssalis	0.0	0.0	0.0	0.0	0.0006599716674582	0.0	0.0	0.0	0.0	0.0	0.0	0.0
k__Bacteria;p__Actinomycetota;c__Actinomycetia;o__Mycobacteriales;f__Pseudonocardiaceae;g__Pseudonocardia;s__Pseudonocardia_ammonioxydans	0.0020617032461557	0.0039260285820327	0.0	0.0	0.0005370151625336	0.0130060756953605	0.0	0.0068892599062052	0.0	0.0	0.0	0.0
k__Bacteria;p__Actinomycetota;c__Actinomycetia;o__Mycobacteriales;f__Pseudonocardiaceae;g__Pseudonocardia;s__Pseudonocardia_asaccharolytica	0.0	0.0	0.0092223852441835	0.0	0.0	0.0	0.0	0.0	0.0	0.0	0.0	0.0
k__Bacteria;p__Actinomycetota;c__Actinomycetia;o__Mycobacteriales;f__Pseudonocardiaceae;g__Pseudonocardia;s__Pseudonocardia_sp018531475	0.0007125607832828	0.0003405055144868	0.0	0.0	2.627275746251541e-05	0.0	0.0	0.0	0.0	0.0	0.0	0.0
k__Bacteria;p__Actinomycetota;c__Actinomycetia;o__Mycobacteriales;f__Pseudonocardiaceae;g__Saccharomonospora;s__Saccharomonospora_glauca	0.0	0.0	0.0	0.0	0.0004760623652207	0.0	0.0	0.0	0.0	0.0068732225128238	0.0	0.0
k__Bacteria;p__Actinomycetota;c__Actinomycetia;o__Mycobacteriales;f__Pseudonocardiaceae;g__Saccharomonospora;s__Saccharomonospora_viridis	0.0	0.0	0.0	0.0	0.000100887388656	0.0	0.0	0.0	0.0	0.0	0.0	0.0
k__Bacteria;p__Actinomycetota;c__Actinomycetia;o__Mycobacteriales;f__Pseudonocardiaceae;g__Thermocrispum;s__Thermocrispum_agreste	0.0	0.0	0.0	0.0	0.0011980377402905	0.0	0.0	0.0	0.0	0.0	0.0	0.0
k__Bacteria;p__Actinomycetota;c__Actinomycetia;o__Mycobacteriales;f__SCTD01;g__SCTD01;s__SCTD01_sp016650445	0.0	0.0	0.0	0.0	0.0002669312158189	0.0	0.0	0.0	0.0	0.0	0.0	0.0
k__Bacteria;p__Actinomycetota;c__Actinomycetia;o__Nitriliruptorales;f__JAHWKO01;g__JAHWKW01;s__JAHWKW01_sp019347675	0.0057025397555526	0.0098201790377995	0.0	0.0134794642157757	0.0031674436396805	0.0	0.0	0.0	0.0	0.0120746683384432	0.0301617889116384	0.0
k__Bacteria;p__Actinomycetota;c__Actinomycetia;o__Nitriliruptorales;f__JAHWKY01;g__JAHWKY01;s__JAHWKY01_sp019347575	0.0	0.0	0.0154132436314931	0.0	0.0002826948702966	0.0	0.0	0.0	0.0	0.0	0.0	0.0
k__Bacteria;p__Actinomycetota;c__Actinomycetia;o__Nitriliruptorales;f__Nitriliruptoraceae;g__CSBr16_57R1;s__CSBr16_57R1_sp017852335	0.0	0.0	0.0	0.0	0.0007282808368608	0.0	0.0	0.0	0.0	0.0	0.0	0.0197697343667693
k__Bacteria;p__Actinomycetota;c__Actinomycetia;o__Nitriliruptorales;f__Nitriliruptoraceae;g__CSBr16_57R1;s__CSBr16_57R1_sp018401275	0.0	0.0	0.0	0.0	0.000445585966564	0.0	0.0	0.0	0.0	0.0	0.0	0.0043916020769057
k__Bacteria;p__Actinomycetota;c__Actinomycetia;o__Nitriliruptorales;f__Nitriliruptoraceae;g__CSBr16_57R1;s__CSBr16_57R1_sp913060655	0.0	0.0	0.0	0.0785170631086984	0.0143722492422943	0.0	0.0	0.0	0.0384770545151372	0.0	0.0	0.0175001881255174
k__Bacteria;p__Actinomycetota;c__Actinomycetia;o__Nitriliruptorales;f__Nitriliruptoraceae;g__CSSed11_175R1;s__CSSed11_175R1_sp003563915	0.0	0.0178186535730949	0.0	0.0	0.0049256165690722	0.0	0.0	0.0	0.0	0.0	0.0	0.027126194597035
k__Bacteria;p__Actinomycetota;c__Actinomycetia;o__Nitriliruptorales;f__Nitriliruptoraceae;g__CSSed11_175R1;s__CSSed11_175R1_sp007120465	0.0	0.0193066626714021	0.0	0.0	0.0060648033326468	0.000108383964128	0.0280206036413712	0.0299572186735472	0.0	0.0138215443690185	0.0123007748203459	0.0182225901121229
k__Bacteria;p__Actinomycetota;c__Actinomycetia;o__Nitriliruptorales;f__Nitriliruptoraceae;g__CSSed11_175R1;s__CSSed11_175R1_sp007120565	0.0007577375476408	0.0025299559726367	0.0	0.0	0.0022710171550597	0.0	0.0068795012361603	0.0161941340961769	0.0	0.0	0.0	0.0127353450221987
k__Bacteria;p__Actinomycetota;c__Actinomycetia;o__Nitriliruptorales;f__Nitriliruptoraceae;g__CSSed11_175R1;s__CSSed11_175R1_sp007136095	0.0	0.0	0.0	0.0030842841849655	0.0052041077981749	0.0	0.0	0.0	0.0	0.0	0.0	0.0058183460004514
k__Bacteria;p__Actinomycetota;c__Actinomycetia;o__Nitriliruptorales;f__Nitriliruptoraceae;g__Egicoccus;s__Egicoccus_halophilus	0.0002772210540149	0.0088190928252083	0.0	0.0061555131987778	0.0035804513869915	0.0	0.0186891180119169	0.0167883906452184	0.0	0.0	0.0	0.0069741891790203
k__Bacteria;p__Actinomycetota;c__Actinomycetia;o__Nitriliruptorales;f__Nitriliruptoraceae;g__Egicoccus;s__Egicoccus_sp018335555	0.0356732159285062	0.0393794627504	0.0145595084121035	0.0251279406773023	0.0174797909949606	0.0099527445916401	0.0219371257745974	0.0136756182454768	0.0335463974826754	0.0631063047531361	0.0153077201011681	0.0428715478967572
k__Bacteria;p__Actinomycetota;c__Actinomycetia;o__Nitriliruptorales;f__Nitriliruptoraceae;g__JAHWJY01;s__JAHWJY01_sp019348135	0.0156968721251149	0.0211113418981821	0.0255353737775485	0.0281273662497716	0.0113162020942544	0.0396065971770623	0.0	0.0019705650067785	0.0	0.0234832381530784	0.0	0.0215937993829481
k__Bacteria;p__Actinomycetota;c__Actinomycetia;o__Nitriliruptorales;f__Nitriliruptoraceae;g__Nitriliruptor;s__Nitriliruptor_alkaliphilus	0.0121361216979892	0.019827636108567	0.0153876826967809	0.02205671166349	0.0112920311573888	0.0186915887850466	0.0005025986967295	0.0	0.0	0.0434596634896382	0.0127985868561563	0.0185506810143726
k__Bacteria;p__Actinomycetota;c__Actinomycetia;o__Nitriliruptorales;f__Nitriliruptoraceae;g__PWLR01;s__PWLR01_sp003558435	0.0	0.0	0.0	0.0077808820073628	0.000984702949695	0.0108879433678301	0.0	0.0	0.0	0.0	0.0	0.0
k__Bacteria;p__Actinomycetota;c__Actinomycetia;o__Nitriliruptorales;f__Nitriliruptoraceae;g__PWLR01;s__PWLR01_sp020832455	0.0060865422525955	0.0	0.0	0.0161394553382593	0.0026451412213257	0.0106464019620592	0.0067807246136815	0.0	0.0	0.0	0.0	0.0
k__Bacteria;p__Actinomycetota;c__Actinomycetia;o__Nitriliruptorales;f__Nitriliruptoraceae;g__SKJO01;s__SKJO01_sp007121975	0.0	0.0	0.0	0.0	0.003526854961768	0.0	0.0	0.0	0.0	0.0	0.0	0.0
k__Bacteria;p__Actinomycetota;c__Actinomycetia;o__Nitriliruptorales;f__Nitriliruptoraceae;g__SKJO01;s__SKJO01_sp007134165	0.0051255092653435	0.0075932729730557	0.0	0.0	0.0007640117870098	0.0	0.0	0.0	0.0	0.0	0.0012204424103736	0.0003010008277522
k__Bacteria;p__Actinomycetota;c__Actinomycetia;o__Nitriliruptorales;f__Nitriliruptoraceae;g__SKLC01;s__SKLC01_sp007123425	0.0583909679327121	0.0360186733224151	0.0297529280050716	0.0380427687406988	0.0295705139792102	0.0528789877557091	0.0212079218851227	0.1217840044659288	0.0232009825454739	0.0597921380783062	0.0464751696174077	0.0615004891263458
k__Bacteria;p__Actinomycetota;c__Actinomycetia;o__Nitriliruptorales;f__Nitriliruptoraceae;g__SKLC01;s__SKLC01_sp007130695	0.0447085688001056	0.0091221427331017	0.0	0.0008583775033289	0.0269789691831078	0.0316728910028925	0.0109583947055728	0.0574190743489549	0.0731978448546356	0.0450759319665257	0.0080312336906339	0.0586981714199718
k__Bacteria;p__Actinomycetota;c__Actinomycetia;o__Nitriliruptorales;f__Nitriliruptoraceae;g__SKTG01;s__SKTG01_sp007118045	0.0131156360888422	0.0	0.0	0.0	0.0068372224020449	0.0	0.0	0.0	0.0	0.0	0.0252519169777993	0.0041146813153736
k__Bacteria;p__Actinomycetota;c__Actinomycetia;o__Nitriliruptorales;f__Nitriliruptoraceae;g__SKTG01;s__SKTG01_sp007120485	0.0	0.0	0.0	0.000789837854774	0.0019031985505843	0.0	0.0037128389272858	0.0	0.0	0.0	0.0	0.0
k__Bacteria;p__Actinomycetota;c__Actinomycetia;o__Nitriliruptorales;f__Nitriliruptoraceae;g__SKTG01;s__SKTG01_sp007121785	0.0039632343277695	0.0	0.0	0.0	0.0018401439326742	0.0	0.0	0.0	0.0	0.0051687939371973	0.0	0.0
k__Bacteria;p__Actinomycetota;c__Actinomycetia;o__Nitriliruptorales;f__Nitriliruptoraceae;g__SKTG01;s__SKTG01_sp007122985	0.0	0.0	0.0	0.0	0.0006820407837267	0.0	0.0103686401654799	0.0	0.0	0.0	0.0	0.0
k__Bacteria;p__Actinomycetota;c__Actinomycetia;o__Nitriliruptorales;f__Nitriliruptoraceae;g__SLDB01;s__SLDB01_sp007125475	0.0	0.0116725290366078	0.0	0.0	0.0033166729020677	0.013919597678725	0.0	0.0	0.0139403121554142	0.0	0.0265827612509533	0.0143065693430655
k__Bacteria;p__Actinomycetota;c__Actinomycetia;o__Nitriliruptorales;f__Nitriliruptoraceae;g__SLMP01;s__SLMP01_sp007133465	0.0	0.0	0.0	0.0	0.0064862183623457	0.0	0.0	0.0	0.010892269626256	0.0	0.0174294431731501	0.0
k__Bacteria;p__Actinomycetota;c__Actinomycetia;o__Nitriliruptorales;f__Nitriliruptoraceae;g__Salsipaludibacter;s__Salsipaludibacter_albus	0.0	0.0013926675542507	0.0	0.0	0.001140237673873	0.0	0.0067632934450088	0.0092534234065048	0.0	0.0022595106787999	0.0	0.0
k__Bacteria;p__Actinomycetota;c__Actinomycetia;o__Nitriliruptorales;f__Nitriliruptoraceae;g__Salsipaludibacter;s__Salsipaludibacter_sp024637135	0.0	0.0	0.0	0.0	0.0007114662720846	0.0	0.0	0.0	0.0	0.0	0.0	0.0
k__Bacteria;p__Actinomycetota;c__Actinomycetia;o__Nitriliruptorales;f__Nitriliruptoraceae;g__T1Sed10_7;s__T1Sed10_7_sp003554005	0.0	0.0	0.0	0.0	7.041098999954117e-05	0.0	0.0	0.0	0.0	0.0	0.0	0.0
k__Bacteria;p__Actinomycetota;c__Actinomycetia;o__Nitriliruptorales;f__Nitriliruptoraceae;g__T1Sed10_7;s__T1Sed10_7_sp003561535	0.0337244545932452	0.0	0.0	0.0171871328233114	0.0073511175380115	0.0	0.0	0.0	0.0291715599702368	0.0	0.0	0.0
k__Bacteria;p__Actinomycetota;c__Actinomycetia;o__Nitriliruptorales;f__Nitriliruptoraceae;g__T1Sed10_7;s__T1Sed10_7_sp003565155	0.0	0.0	0.0	0.0	0.0027638940850564	0.0	0.0	0.0100612007069337	0.0	0.0	0.0	0.0007525020693804
k__Bacteria;p__Actinomycetota;c__Actinomycetia;o__Nitriliruptorales;f__Nitriliruptoraceae;g__T1Sed10_7;s__T1Sed10_7_sp007117945	0.0	0.0	0.0	0.0	0.0005233533286531	0.0118479156215355	0.0	0.0	0.0	0.0	0.0	0.0
k__Bacteria;p__Actinomycetota;c__Actinomycetia;o__Nitriliruptorales;f__Nitriliruptoraceae;g__T1Sed10_7;s__T1Sed10_7_sp007131525	0.0	0.0	0.0	0.0	0.0005244042389516	0.0	0.0	0.0	0.0	0.0	0.0	0.0
k__Bacteria;p__Actinomycetota;c__Actinomycetia;o__Propionibacteriales;f__Actinopolymorphaceae;g__Actinopolymorpha;s__Actinopolymorpha_pittospori	0.0	0.0	0.0	0.0	4.098550164152408e-05	0.0	0.0	0.0	0.0	0.0	0.0	0.0029227180374746
k__Bacteria;p__Actinomycetota;c__Actinomycetia;o__Propionibacteriales;f__Nocardioidaceae;g__Aeromicrobium;s__Aeromicrobium_phragmitis	0.0	0.0030509294098016	0.0	0.0	0.0010414521058139	0.0	0.0	0.0	0.0	0.0	0.0	0.0
k__Bacteria;p__Actinomycetota;c__Actinomycetia;o__Propionibacteriales;f__Nocardioidaceae;g__Aeromicrobium;s__Aeromicrobium_sp001423335	0.0	0.0	0.0	0.0	0.0	0.0073701095607041	0.0	0.0	0.0	0.0	0.0	0.0
k__Bacteria;p__Actinomycetota;c__Actinomycetia;o__Propionibacteriales;f__Nocardioidaceae;g__Aeromicrobium;s__Aeromicrobium_sp014334735	0.0	0.0	0.0	0.0	0.0004865714682055	0.0	0.0	0.0	0.0	0.0	0.0	0.0
k__Bacteria;p__Actinomycetota;c__Actinomycetia;o__Propionibacteriales;f__Nocardioidaceae;g__Marmoricola;s__Marmoricola_endophyticus	0.0	0.0	0.0	0.0	0.000500233302086	0.0	0.0	0.0	0.0	0.0	0.0	0.0
k__Bacteria;p__Actinomycetota;c__Actinomycetia;o__Propionibacteriales;f__Nocardioidaceae;g__Mumia;s__Mumia_xiangluensis	0.0	0.0	0.0	0.0	0.0006137316143241	0.0	0.0	0.0	0.0	0.0	0.0	0.0
k__Bacteria;p__Actinomycetota;c__Actinomycetia;o__Propionibacteriales;f__Nocardioidaceae;g__Nocardioides;s__Nocardioides_flavus	0.0	0.0	0.0	0.0	0.0008207609431288	0.0	0.0	0.0	0.0	0.0	0.0	0.0
k__Bacteria;p__Actinomycetota;c__Actinomycetia;o__Propionibacteriales;f__Nocardioidaceae;g__Nocardioides;s__Nocardioides_humilatus	0.0	0.0	0.0	0.0	0.0002028256876106	0.0	0.0	0.0	0.0	0.0	0.0	0.0
k__Bacteria;p__Actinomycetota;c__Actinomycetia;o__Propionibacteriales;f__Nocardioidaceae;g__Nocardioides;s__Nocardioides_luti	0.0	0.0	0.0	0.0	0.0002564221128341	0.0	0.0	0.0	0.0	0.0	0.0	0.0
k__Bacteria;p__Actinomycetota;c__Actinomycetia;o__Propionibacteriales;f__Nocardioidaceae;g__Nocardioides;s__Nocardioides_marinus	0.0	0.0	0.0	0.0	0.0002805930496994	0.0	0.0	0.0	0.0	0.0	0.0	0.0
k__Bacteria;p__Actinomycetota;c__Actinomycetia;o__Propionibacteriales;f__Nocardioidaceae;g__Nocardioides;s__Nocardioides_sp001426745	0.0	0.0	0.0	0.0	0.0017035255938693	0.0	0.0	0.0	0.0	0.0	0.0	0.0
k__Bacteria;p__Actinomycetota;c__Actinomycetia;o__Propionibacteriales;f__Nocardioidaceae;g__Nocardioides;s__Nocardioides_sp009701885	0.0	0.0	0.0	0.0	0.0002606257540281	0.0	0.0	0.0	0.0	0.0	0.0	0.0
k__Bacteria;p__Actinomycetota;c__Actinomycetia;o__Propionibacteriales;f__Nocardioidaceae;g__Nocardioides;s__Nocardioides_sp009702305	0.0	0.0	0.0	0.0	0.0	0.0	0.0	0.0064622184034307	0.0	0.0	0.0	0.0
k__Bacteria;p__Actinomycetota;c__Actinomycetia;o__Propionibacteriales;f__Nocardioidaceae;g__Nocardioides;s__Nocardioides_sp021166815	0.0115590912077801	0.0004120116725289	0.0	0.0122033212355414	0.0067941350798062	0.0	0.0179860608754513	0.0	0.0	0.0114314261365304	0.0104400016058452	0.0
k__Bacteria;p__Actinomycetota;c__Actinomycetia;o__Propionibacteriales;f__Nocardioidaceae;g__Nocardioides;s__Nocardioides_sp024509035	0.0	0.0	0.0	0.0	0.0	0.0	0.0	0.0063413090622836	0.0	0.0	0.0	0.0
k__Bacteria;p__Actinomycetota;c__Actinomycetia;o__Propionibacteriales;f__Nocardioidaceae;g__Nocardioides_A;s__Nocardioides_A_massiliensis	0.0	0.0	0.0	0.0	0.000535964252235	0.0	0.0	0.0	0.0	0.0	0.0	0.0
k__Bacteria;p__Actinomycetota;c__Actinomycetia;o__Propionibacteriales;f__Nocardioidaceae;g__UBA4001;s__UBA4001_sp002384855	0.0	0.0	0.0	0.0	0.0023256644905818	0.0	0.0	0.0	0.0	0.0	0.0	0.0
k__Bacteria;p__Actinomycetota;c__Actinomycetia;o__Propionibacteriales;f__Propionibacteriaceae;g__Arachnia;s__Arachnia_antarctica	0.0	0.0	0.0	0.0	0.001453408942826	0.0	0.0	0.005808793453402	0.0	0.0	0.0	0.0
k__Bacteria;p__Actinomycetota;c__Actinomycetia;o__Propionibacteriales;f__Propionibacteriaceae;g__Arachnia;s__Arachnia_rubra	0.0	0.000180467922678	0.0	0.0	0.0	0.0	0.0	0.0	0.0	0.0	0.0	0.0
k__Bacteria;p__Actinomycetota;c__Actinomycetia;o__Propionibacteriales;f__Propionibacteriaceae;g__Cutibacterium;s__Cutibacterium_acnes	0.0050022999080037	0.0252757243403559	0.0	0.0	0.0048089655259387	0.0371013792633607	0.0	0.0	0.0	0.0	0.0	0.0196011739032281
k__Bacteria;p__Actinomycetota;c__Actinomycetia;o__Propionibacteriales;f__Propionibacteriaceae;g__Cutibacterium;s__Cutibacterium_modestum	0.0	0.0	0.0	0.0	0.0017213910689438	0.0	0.0	0.0	0.0	0.0	0.0	0.0
k__Bacteria;p__Actinomycetota;c__Actinomycetia;o__Propionibacteriales;f__Propionibacteriaceae;g__Propionibacterium;s__Propionibacterium_acidifaciens	0.0	0.0002281386947061	0.0	7.180344134311688e-05	0.0	0.0	0.0	0.0	0.0	0.0	0.0	0.0
k__Bacteria;p__Actinomycetota;c__Actinomycetia;o__Sporichthyales;f__Sporichthyaceae;g__Sporichthya;s__Sporichthya_polymorpha	0.0	0.0	0.0	0.0	0.000428771401788	0.0	0.0	0.0	0.0	0.0	0.0	0.0
k__Bacteria;p__Actinomycetota;c__Actinomycetia;o__Streptomycetales;f__Streptomycetaceae;g__Streptomyces;s__Streptomyces_galbus	0.0019816171638847	0.0	0.0	0.0	0.0001145492225365	0.0	0.0	0.0	0.0	0.0	0.0	0.0
k__Bacteria;p__Actinomycetota;c__Actinomycetia;o__Streptomycetales;f__Streptomycetaceae;g__Streptomyces;s__Streptomyces_parmotrematis	0.0	0.0	0.0	0.0	0.0004823678270115	0.0	0.0	0.0	0.0	0.0	0.0	0.0
k__Bacteria;p__Actinomycetota;c__Actinomycetia;o__Streptomycetales;f__Streptomycetaceae;g__Streptomyces;s__Streptomyces_sp000213055	0.0	0.0	0.0	0.0	0.000130312877014	0.0	0.0	0.0	0.0	0.0	0.0	0.0
k__Bacteria;p__Actinomycetota;c__Actinomycetia;o__Streptomycetales;f__Streptomycetaceae;g__Streptomyces;s__Streptomyces_sp000772045	0.0	0.0	0.0	0.0	0.0015101580989452	0.0	0.0	0.0	0.0	0.0	0.0	0.0
k__Bacteria;p__Actinomycetota;c__Actinomycetia;o__Streptomycetales;f__Streptomycetaceae;g__Streptomyces;s__Streptomyces_sp001865245	0.0	0.0	0.0	0.0	0.0003825313486539	0.0	0.0	0.0	0.0	0.0	0.0	0.0
k__Bacteria;p__Actinomycetota;c__Actinomycetia;o__Streptomycetales;f__Streptomycetaceae;g__Streptomyces;s__Streptomyces_sp001905795	0.0	0.0	0.0	0.0	7.566554149204428e-05	0.0	0.0	0.0	0.0	0.0	0.0	0.0
k__Bacteria;p__Actinomycetota;c__Actinomycetia;o__Streptomycetales;f__Streptomycetaceae;g__Streptomyces;s__Streptomyces_sp004348315	0.0048626626363515	0.004099686394421	0.0	0.0276377973315231	0.0005485751758172	0.0	0.0	0.0	0.0	0.0	0.0094243044682644	0.0106042591617127
k__Bacteria;p__Actinomycetota;c__Actinomycetia;o__Streptomycetales;f__Streptomycetaceae;g__Streptomyces;s__Streptomyces_sp009862125	0.0	0.0014437433814238	0.0	0.0	9.8785568059058e-05	0.0	0.0	0.0	0.0	0.0	0.0	0.0
k__Bacteria;p__Actinomycetota;c__Actinomycetia;o__Streptomycetales;f__Streptomycetaceae;g__Streptomyces;s__Streptomyces_sp010548245	0.0	0.0	0.0	0.0	0.000136618338805	0.0	0.0	0.0	0.0	0.0	0.0	0.0
k__Bacteria;p__Actinomycetota;c__Actinomycetia;o__Streptomycetales;f__Streptomycetaceae;g__Streptomyces;s__Streptomyces_sp010548465	0.0	0.0	0.0	0.0	0.0009752447570085	0.0	0.0	0.0	0.0	0.0	0.0	0.0
k__Bacteria;p__Actinomycetota;c__Actinomycetia;o__Streptosporangiales;f__Streptosporangiaceae;g__JAJYTD01;s__JAJYTD01_sp021793235	0.0	0.0	0.0	0.0	0.0018432966635699	0.0	0.0	0.0	0.0	0.0	0.0	0.0
k__Bacteria;p__Actinomycetota;c__Actinomycetia;o__Streptosporangiales;f__Streptosporangiaceae;g__Murinocardiopsis;s__Murinocardiopsis_flavida	0.0010821888553027	0.0	0.0	0.0	0.0	0.0	0.0	0.0	0.0	0.0	0.0	0.0
k__Bacteria;p__Actinomycetota;c__Actinomycetia;o__Streptosporangiales;f__Streptosporangiaceae;g__Nocardiopsis;s__Nocardiopsis_exhalans	0.0	0.0065343008230017	0.0	0.0	0.0002532693819386	0.0	0.0	0.0	0.0	0.0	0.0	0.0
k__Bacteria;p__Actinomycetota;c__Actinomycetia;o__Streptosporangiales;f__Streptosporangiaceae;g__Nocardiopsis;s__Nocardiopsis_metallicus	0.0	0.0	0.0	0.0	0.0009058846773073	0.0	0.0	0.0	0.0	0.0	0.0	0.0
k__Bacteria;p__Actinomycetota;c__Actinomycetia;o__Streptosporangiales;f__Streptosporangiaceae;g__Nonomuraea;s__Nonomuraea_fuscirosea	0.0	0.000561834098903	0.0	0.0	0.000107192850447	0.0	0.0	0.0	0.0	0.0	0.0	0.0
k__Bacteria;p__Actinomycetota;c__Actinomycetia;o__Streptosporangiales;f__Streptosporangiaceae;g__Planotetraspora;s__Planotetraspora_kaengkrachanensis	0.0	0.0	0.0	0.0	0.0002364548171626	0.0	0.0	0.0	0.0	0.0	0.0	0.0
k__Bacteria;p__Actinomycetota;c__Actinomycetia;o__Streptosporangiales;f__Streptosporangiaceae;g__Spirillospora;s__Spirillospora_hallensis	0.0	0.0	0.0	0.0	0.0020776496601356	0.0	0.0	0.0	0.0	0.0	0.0	0.0
k__Bacteria;p__Actinomycetota;c__Actinomycetia;o__Streptosporangiales;f__Streptosporangiaceae;g__Spirillospora;s__Spirillospora_sp001942465	0.0	0.0	0.0	0.0	0.0001828583919391	0.0	0.0	0.0	0.0	0.0	0.0020936207796376	0.0
k__Bacteria;p__Actinomycetota;c__Actinomycetia;o__Streptosporangiales;f__Streptosporangiaceae;g__Streptomonospora;s__Streptomonospora_litoralis	0.0104645814167431	0.0	0.0	0.0	0.0	0.0	0.0	0.0	0.0	0.0	0.0	0.0
k__Bacteria;p__Actinomycetota;c__Actinomycetia;o__Streptosporangiales;f__Streptosporangiaceae;g__Thermobifida;s__Thermobifida_alba	0.0	0.0	0.0	0.0	0.0003005603453711	0.0	0.0	0.0	0.0	0.0	0.0	0.0
k__Bacteria;p__Actinomycetota;c__Actinomycetia;o__Streptosporangiales;f__Streptosporangiaceae;g__Thermobifida;s__Thermobifida_fusca	0.0	0.0	0.0	0.0	0.0017623765705854	0.0	0.0	0.0	0.0	0.0	0.0	0.0
k__Bacteria;p__Actinomycetota;c__Actinomycetia;o__Streptosporangiales;f__Streptosporangiaceae;g__Thermobispora;s__Thermobispora_bispora	0.0	0.0	0.0	0.0	0.0025022174207297	0.0	0.0	0.0	0.0	0.0	0.0	0.0
k__Bacteria;p__Actinomycetota;c__Actinomycetia;o__Streptosporangiales;f__Streptosporangiaceae;g__Thermopolyspora;s__Thermopolyspora_flexuosa	0.0	0.0	0.0	0.0	0.0003468003985049	0.0	0.0	0.0	0.0	0.0	0.0	0.0
k__Bacteria;p__Actinomycetota;c__Actinomycetia;o__Streptosporangiales;f__Streptosporangiaceae;g__Thermopolyspora;s__Thermopolyspora_sp003242605	0.0	0.0	0.0	0.0	0.001283161474469	0.0	0.0	0.0	0.0	0.0	0.0	0.0
k__Bacteria;p__Actinomycetota;c__Actinomycetia;o__Streptosporangiales;f__Streptosporangiaceae;g__Thermostaphylospora;s__Thermostaphylospora_chromogena	0.0	0.0	0.0	0.0	0.0086920790788983	0.0	0.0	0.0	0.0	0.0	0.0	0.0
k__Bacteria;p__Actinomycetota;c__Coriobacteriia;o__Coriobacteriales;f__Atopobiaceae;g__Olsenella_F;s__Olsenella_F_profusa_A	4.106978577999809e-05	0.0003881762865146	0.000158477795216	6.527585576646996e-05	0.0	0.0	0.0	6.431347933350701e-05	0.0	0.0	0.0	0.0
k__Bacteria;p__Actinomycetota;c__Coriobacteriia;o__Coriobacteriales;f__Atopobiaceae;g__Tractidigestivibacter;s__Tractidigestivibacter_sp022648325	8.419306084899576e-05	0.0002553791358651	0.0	0.0	0.0	0.0	0.0	0.0	0.0	0.0	0.0	0.0
k__Bacteria;p__Actinomycetota;c__Coriobacteriia;o__Coriobacteriales;f__Coriobacteriaceae;g__Collinsella;s__Collinsella_tanakaei	0.0	0.0	0.0	0.0	0.0003541567705946	0.0	0.0	0.0	0.0	0.0	0.0	0.0
k__Bacteria;p__Actinomycetota;c__Coriobacteriia;o__Coriobacteriales;f__Eggerthellaceae;g__Senegalimassilia;s__Senegalimassilia_anaerobia	0.0	0.0	0.0	0.0	0.0011560013283506	0.0	0.0	0.0	0.0	0.0	0.0	0.0
k__Bacteria;p__Actinomycetota;c__Rubrobacteria;o__Rubrobacterales;f__Rubrobacteraceae;g__Rubrobacter_D;s__Rubrobacter_D_sp021156345	0.0	0.0	0.0	0.0	0.0018243802781969	0.0	0.0	0.0	0.0	0.0	0.0	0.0
k__Bacteria;p__Actinomycetota;c__Rubrobacteria;o__Rubrobacterales;f__Rubrobacteraceae;g__Rubrobacter_D;s__Rubrobacter_D_sp902806085	0.0	0.0	0.0	0.0	0.0014502562119306	0.0	0.0	0.0	0.0	0.0	0.0076759404231402	0.0
k__Bacteria;p__Actinomycetota;c__Thermoleophilia;o__Solirubrobacterales;f__70_9;g__RSA11;s__RSA11_sp002919115	0.0	0.0	0.0	0.0	0.0007482481325322	0.0	0.0	0.0	0.0	0.0	0.0	0.0
k__Bacteria;p__Actinomycetota;c__Thermoleophilia;o__Solirubrobacterales;f__Solirubrobacteraceae;g__Baekduia;s__Baekduia_sp016215085	0.0010431725588116	0.0	0.0	0.0	0.0	0.0	0.0	0.0	0.0	0.0	0.0	0.0
k__Bacteria;p__Actinomycetota;c__Thermoleophilia;o__Solirubrobacterales;f__Solirubrobacteraceae;g__Capillimicrobium;s__Capillimicrobium_sp019683665	0.0	0.0	0.0	0.0	0.0004266695811912	0.0	0.0	0.0	0.0	0.0	0.0	0.0
k__Bacteria;p__Actinomycetota;c__Thermoleophilia;o__Solirubrobacterales;f__Solirubrobacteraceae;g__Palsa_465;s__Palsa_465_sp019240115	0.0	0.0	0.0	0.0	0.0031832072941582	0.0	0.0	0.0	0.0	0.0	0.0	0.0
k__Bacteria;p__Actinomycetota;c__Thermoleophilia;o__Solirubrobacterales;f__Solirubrobacteraceae;g__SYBY01;s__SYBY01_sp016463765	0.0	0.0	0.0	0.0	0.0	0.0	0.0	0.0013531556051768	0.0	0.0	0.0	0.0
k__Bacteria;p__Bacillota;c__Bacilli;o__Bacillales;f__Anoxybacillaceae;g__Geobacillus;s__Geobacillus_thermodenitrificans	0.0	0.0	0.0	0.0	0.0002312002656701	0.0	0.0	0.0	0.0	0.0	0.0	0.0
k__Bacteria;p__Bacillota;c__Bacilli;o__Bacillales;f__Bacillaceae;g__Bacillus;s__Bacillus_subtilis	0.0	0.0	0.0	0.0	0.0016877619393917	0.0	0.0	0.0	0.0	0.0	0.0	0.0
k__Bacteria;p__Bacillota;c__Bacilli;o__Bacillales;f__Planococcaceae;g__Planococcus;s__Planococcus_okeanokoites	0.0	0.0	0.0	0.0	0.0	0.0	0.0156008959620696	0.0	0.0	0.0	0.0	0.0
k__Bacteria;p__Bacillota;c__Bacilli;o__Bacillales;f__Planococcaceae;g__Ureibacillus;s__Ureibacillus_sp017577605	0.0	0.0	0.0	0.0	0.0033923384435596	0.0	0.0	0.0	0.0	0.0	0.0	0.0
k__Bacteria;p__Bacillota;c__Bacilli;o__Bacillales;f__Planococcaceae;g__Ureibacillus;s__Ureibacillus_thermosphaericus	0.0	0.0	0.0	0.0	0.0013798452219312	0.0	0.0	0.0	0.0	0.0	0.0	0.0
k__Bacteria;p__Bacillota;c__Bacilli;o__Bacillales_H;f__Salisediminibacteriaceae;g__Alkalicoccus;s__Alkalicoccus_luteus	0.0	0.0226061611067795	0.0	0.0	0.0022037588959557	0.0172485337197995	0.0	0.0	0.0	0.0211323021866968	0.0	0.0
k__Bacteria;p__Bacillota;c__Bacilli;o__Erysipelotrichales;f__Erysipelotrichaceae;g__Faecalibaculum;s__Faecalibaculum_rodentium	0.0	0.0	0.0	0.0	0.000111396491641	0.0	0.0	0.0	0.0	0.0	0.0	0.0
k__Bacteria;p__Bacillota;c__Bacilli;o__Lactobacillales;f__Aerococcaceae;g__Globicatella;s__Globicatella_sulfidifaciens	0.0	0.0	0.0	0.0	0.0029204797195329	0.0	0.0	0.0	0.0	0.0	0.0	0.0
k__Bacteria;p__Bacillota;c__Bacilli;o__Lactobacillales;f__Enterococcaceae;g__Enterococcus;s__Enterococcus_faecalis	0.0	0.0	0.0	0.0	0.0	0.0	0.0	0.0042601248710513	0.0	0.0	0.0	0.0
k__Bacteria;p__Bacillota;c__Bacilli;o__Lactobacillales;f__Streptococcaceae;g__Streptococcus;s__Streptococcus_alactolyticus	0.0	0.0	0.0	0.0	0.0	0.0	0.0	0.0	0.0	0.0913632489935063	0.0	0.0
k__Bacteria;p__Bacillota;c__Bacilli;o__Lactobacillales;f__Vagococcaceae;g__Vagococcus;s__Vagococcus_fluvialis	0.0	0.0	0.0	0.0	0.0105175102673938	0.0	0.0	0.0	0.0	0.0	0.0	0.0
k__Bacteria;p__Bacillota;c__Bacilli;o__Paenibacillales;f__Paenibacillaceae;g__Paenibacillus_D;s__Paenibacillus_D_sp003851045	0.0	0.0	0.0	0.0	0.0002375057274611	0.0	0.0008570324597412	0.0	0.0	0.0	0.0	0.0003852810595226
k__Bacteria;p__Bacillota;c__Bacilli;o__Staphylococcales;f__Staphylococcaceae;g__Staphylococcus;s__Staphylococcus_aureus	0.0	0.0	0.0	0.0	0.0052713660572789	0.0	0.0	0.0	0.0	0.0	0.0	0.0
k__Bacteria;p__Bacillota;c__Bacilli;o__Staphylococcales;f__Staphylococcaceae;g__Staphylococcus;s__Staphylococcus_equorum	0.0437126264949406	0.0	0.0	0.0	0.0	0.0	0.0	0.0	0.0	0.0	0.0	0.0
k__Bacteria;p__Bacillota;c__Bacilli;o__Thermoactinomycetales;f__DSM_44946;g__Planifilum;s__Planifilum_fulgidum	0.0	0.0	0.0	0.0	0.0018580094077488	0.0	0.0	0.0	0.0	0.0	0.0	0.0
k__Bacteria;p__Bacillota_A;c__Clostridia;o__Acetivibrionales_A;f__DSM_8532;g__Thermoclostridium_A;s__Thermoclostridium_A_caenicola	0.0	0.0	0.0	0.0	0.0029288870019209	0.0	0.0	0.0	0.0	0.0	0.0	0.0
k__Bacteria;p__Bacillota_A;c__Clostridia;o__Christensenellales;f__CAG_74;g__Ventricola;s__Ventricola_sp017521565	0.0	0.0	0.0	0.0	0.0	0.0	0.0	0.0	0.0	0.0	0.0046549439961458	0.0
k__Bacteria;p__Bacillota_A;c__Clostridia;o__Christensenellales;f__CAG_74;g__Ventricola;s__Ventricola_sp944362695	0.0	0.0	0.0	0.0003198516932557	0.0001670947374615	0.0108445897821789	0.0	0.0	0.0	0.0	0.0	0.0
k__Bacteria;p__Bacillota_A;c__Clostridia;o__Lachnospirales;f__Lachnospiraceae;g__Agathobacter;s__Agathobacter_rectalis	0.0	0.0	0.0	0.0	0.0105437830248565	0.0	0.0	0.0	0.0	0.0	0.0	0.0
k__Bacteria;p__Bacillota_A;c__Clostridia;o__Lachnospirales;f__Lachnospiraceae;g__Butyrivibrio;s__Butyrivibrio_sp015258065	0.0	0.0	0.0003374043382017	0.0	0.0	0.0	0.0	0.0	0.0	0.0	0.0	0.0
k__Bacteria;p__Bacillota_A;c__Clostridia;o__Lachnospirales;f__Lachnospiraceae;g__Choladousia;s__Choladousia_sp902363135	0.0	0.0	0.0	0.0	0.001199088650589	0.0	0.0	0.0	0.0	0.0	0.0	0.0
k__Bacteria;p__Bacillota_A;c__Clostridia;o__Lachnospirales;f__Lachnospiraceae;g__Dorea_A;s__Dorea_A_sp934294775	0.0	0.0	0.0	0.0	0.0	0.0	0.0	0.0272380447673265	0.0	0.0	0.0	0.0
k__Bacteria;p__Bacillota_A;c__Clostridia;o__Lachnospirales;f__Lachnospiraceae;g__Oribacterium;s__Oribacterium_sp015258095	0.0	0.0	0.0006134624330941	0.0	0.0	0.0	0.0	0.0	0.0	0.0	0.0	0.0
k__Bacteria;p__Bacillota_A;c__Clostridia;o__Lachnospirales;f__Lachnospiraceae;g__Stomatobaculum;s__Stomatobaculum_longum	0.0	0.0	0.0005265552550724	0.0002252017023943	0.0	0.0	0.0	0.0	0.0	0.0	0.0	0.0
k__Bacteria;p__Bacillota_A;c__Clostridia;o__Oscillospirales;f__Butyricicoccaceae;g__Intestinibacillus;s__Intestinibacillus_massiliensis	0.0	0.0	0.0	0.0	0.0004235168502955	0.0	0.0	0.0050807648673469	0.0	0.0	0.0	0.0
k__Bacteria;p__Bacillota_A;c__Clostridia;o__Oscillospirales;f__Ruminococcaceae;g__Faecalibacterium;s__Faecalibacterium_hattorii	0.0	0.0107395439269138	0.0	0.0	0.0	0.0	0.0	0.0	0.0	0.0	0.0	0.0
k__Bacteria;p__Bacillota_A;c__Clostridia;o__Oscillospirales;f__Ruminococcaceae;g__Faecalibacterium;s__Faecalibacterium_prausnitzii_E	0.0	0.0	0.0	0.0	0.0	0.0	0.0089479999186545	0.0	0.0	0.0	0.0	0.0
k__Bacteria;p__Bacillota_C;c__Negativicutes;o__Selenomonadales;f__Selenomonadaceae;g__AWVT01;s__AWVT01_sp000469545	0.0	4.7670772028154055e-05	0.0	0.0	0.0	0.0	0.0	0.0	0.0	0.0	0.0	0.0
k__Bacteria;p__Bacillota_C;c__Negativicutes;o__Selenomonadales;f__Selenomonadaceae;g__AWVT01;s__AWVT01_sp916439735	0.0	0.0001770628675331	0.0	0.0	0.0	0.0	0.0	0.0	0.0	0.0	0.0	0.0
k__Bacteria;p__Bacillota_C;c__Negativicutes;o__Selenomonadales;f__Selenomonadaceae;g__Centipeda;s__Centipeda_infelix	0.0	0.0	0.0001789265429858	0.0	0.0	0.0	0.0	0.0	0.0	0.0	0.0	0.0
k__Bacteria;p__Bacillota_C;c__Negativicutes;o__Selenomonadales;f__Selenomonadaceae;g__Centipeda;s__Centipeda_massiliensis	0.0	8.512637862170369e-05	0.0002300484124102	0.0	0.0	0.0	0.0	0.0	0.0	0.0	0.0	0.0
k__Bacteria;p__Bacillota_C;c__Negativicutes;o__Selenomonadales;f__Selenomonadaceae;g__Centipeda;s__Centipeda_periodontii	0.0	0.0001225819852152	0.0	0.0	0.0	0.0	0.0	0.0	0.0	0.0	0.0	0.0
k__Bacteria;p__Bacillota_C;c__Negativicutes;o__Selenomonadales;f__Selenomonadaceae;g__Centipeda;s__Centipeda_sp015265235	0.0	0.0002894296873137	0.0017176948126638	0.0005189430533433	0.0	0.0	0.0	0.0	0.0	0.0	0.0	0.0
k__Bacteria;p__Bacillota_C;c__Negativicutes;o__Selenomonadales;f__Selenomonadaceae;g__Selenomonas;s__Selenomonas_sp905372355	0.0	0.0	0.0002760580948923	0.0	0.0	0.0	0.0	0.0	0.0	0.0	0.0	0.0
k__Bacteria;p__Bacillota_C;c__Negativicutes;o__Selenomonadales;f__Selenomonadaceae;g__Selenomonas;s__Selenomonas_sp916438625	0.0	0.0	0.0	0.0	0.0003625640529825	0.0	0.0	0.0	0.0	0.0	0.0	0.0
k__Bacteria;p__Bacillota_C;c__Negativicutes;o__Selenomonadales;f__Selenomonadaceae;g__Selenomonas;s__Selenomonas_sputigena	0.0	0.0	0.0001482534213311	0.0	0.0	0.0	0.0	0.0	0.0	0.0	0.0	0.0
k__Bacteria;p__Bacillota_C;c__Negativicutes;o__Veillonellales;f__Dialisteraceae;g__Dialister;s__Dialister_invisus	0.0002854350111709	0.0008274284002028	0.0032002290259748	0.0013055171153292	0.0	0.0	0.0	0.0	0.0	0.0003395796395884	0.0	0.0
k__Bacteria;p__Bacillota_C;c__Negativicutes;o__Veillonellales;f__Megasphaeraceae;g__Anaeroglobus;s__Anaeroglobus_micronuciformis	0.0009240701800498	0.0016514517452607	0.0072235201496846	0.0031006031489072	0.0	0.0	0.0	0.0	0.0	0.0003101929400086	0.0	0.0
k__Bacteria;p__Bacillota_C;c__Negativicutes;o__Veillonellales;f__Veillonellaceae;g__Veillonella;s__Veillonella_atypica	0.0	0.0026082722409686	0.0116608984157331	0.0043865375075066	0.0	0.0	0.0	0.0	0.0	0.0	0.0	0.0
k__Bacteria;p__Bacillota_C;c__Negativicutes;o__Veillonellales;f__Veillonellaceae;g__Veillonella;s__Veillonella_sp934202095	0.0	0.0	0.0022698110024486	0.0	0.0	0.0	0.0	0.0	0.0	0.0	0.0	0.0
k__Bacteria;p__Bacillota_C;c__Negativicutes;o__Veillonellales;f__Veillonellaceae;g__Veillonella;s__Veillonella_tobetsuensis	0.0008460375870679	0.000820618289913	0.0008588474063318	0.0	0.0	0.0	0.0	0.0	0.0	0.0	0.0	0.0
k__Bacteria;p__Bacillota_G;c__Limnochordia;o__DTU010;f__DTU010;g__DTU010;s__DTU010_sp012521335	0.0	0.0	0.0	0.0	0.0013346560790956	0.0	0.0	0.0	0.0	0.0	0.0	0.0
k__Bacteria;p__Bacillota_G;c__Limnochordia;o__Limnochordales;f__Limnochordaceae;g__Limnochorda;s__Limnochorda_sp012799445	0.0	0.0	0.0	0.0	0.0069496698039845	0.0	0.0	0.0	0.0	0.0	0.0	0.0
k__Bacteria;p__Bacteroidota;c__Bacteroidia;o__Bacteroidales;f__Bacteroidaceae;g__Alloprevotella;s__Alloprevotella_sp000318095	0.0	0.0002792145218791	0.000454984637878	0.0	0.0	0.0001610276038473	0.0	0.0	0.0	0.0	0.0	0.0
k__Bacteria;p__Bacteroidota;c__Bacteroidia;o__Bacteroidales;f__Bacteroidaceae;g__Alloprevotella;s__Alloprevotella_sp003639005	0.0001088349323169	0.0005448088231788	0.0033024727648239	0.0013185722864824	0.0	0.0	0.0	0.0	0.0	0.0	0.0	0.0001866205132064
k__Bacteria;p__Bacteroidota;c__Bacteroidia;o__Bacteroidales;f__Bacteroidaceae;g__Alloprevotella;s__Alloprevotella_sp015257125	0.0005790839794978	0.0010896176463577	0.0038392523937813	0.0014001671061906	0.0	0.0	0.0	0.0	0.000412382224533	0.0	0.0	0.0001806004966513
k__Bacteria;p__Bacteroidota;c__Bacteroidia;o__Bacteroidales;f__Bacteroidaceae;g__Alloprevotella;s__Alloprevotella_sp900095835	0.0003511466684188	0.000950010385418	0.0004243115162234	0.0	0.0	0.0	0.0	0.0	0.0009233775897153	0.0	0.0	0.0
k__Bacteria;p__Bacteroidota;c__Bacteroidia;o__Bacteroidales;f__Bacteroidaceae;g__Alloprevotella;s__Alloprevotella_sp905369775	0.0007330956761729	0.0017297680135926	0.0057307615624886	0.0018473067181909	0.0	0.0	0.0	0.0	0.0007620106322893	0.0002285632189537	0.0	0.0001745804800963
k__Bacteria;p__Bacteroidota;c__Bacteroidia;o__Bacteroidales;f__Bacteroidaceae;g__Alloprevotella;s__Alloprevotella_sp916438195	0.0004004304113548	0.0004733026651363	0.0011451298751092	0.000394918927387	0.0	0.0	0.0	0.0	0.0	0.0002089720859005	0.0	0.0
k__Bacteria;p__Bacteroidota;c__Bacteroidia;o__Bacteroidales;f__Bacteroidaceae;g__Alloprevotella;s__Alloprevotella_tannerae	0.0	0.000333695404197	0.0016921338779516	0.0002252017023943	0.0	0.0	0.0	0.0	0.0	0.0	0.0	0.0
k__Bacteria;p__Bacteroidota;c__Bacteroidia;o__Bacteroidales;f__Bacteroidaceae;g__Alloprevotella;s__Alloprevotella_tannerae_A	0.0005195327901169	0.0011815541352689	0.0039108230109758	0.0011292723047596	0.0	0.0	0.0	0.0	0.0	0.0	0.0	0.0
k__Bacteria;p__Bacteroidota;c__Bacteroidia;o__Bacteroidales;f__Bacteroidaceae;g__Alloprevotella;s__Alloprevotella_tannerae_B	0.0003039164147719	0.0010759974257781	0.0037830183374145	0.0013316274576357	0.0	0.0	0.0	0.0	0.0	0.0	0.0	0.0
k__Bacteria;p__Bacteroidota;c__Bacteroidia;o__Bacteroidales;f__Bacteroidaceae;g__Bacteroides;s__Bacteroides_heparinolyticus	0.0	0.0	0.0002913946557197	0.0	0.0	0.0	0.0	0.0	0.0	0.0	0.0	0.0
k__Bacteria;p__Bacteroidota;c__Bacteroidia;o__Bacteroidales;f__Bacteroidaceae;g__Bacteroides;s__Bacteroides_stercoris	0.0	0.0	0.0	0.0	0.0015595508829748	0.0	0.0	0.0	0.0	0.0	0.0	0.0
k__Bacteria;p__Bacteroidota;c__Bacteroidia;o__Bacteroidales;f__Bacteroidaceae;g__Bacteroides;s__Bacteroides_uniformis	0.0	0.0	0.0	0.0	0.006975942561447	0.0	0.0	0.0	0.0	0.0	0.0	0.0
k__Bacteria;p__Bacteroidota;c__Bacteroidia;o__Bacteroidales;f__Bacteroidaceae;g__Phocaeicola;s__Phocaeicola_abscessus	0.0	0.0	0.0	0.0	0.0	0.0	0.0	0.0	0.0	0.0	0.0113031434421293	0.0
k__Bacteria;p__Bacteroidota;c__Bacteroidia;o__Bacteroidales;f__Bacteroidaceae;g__Prevotella;s__Prevotella_aurantiaca	0.0001704396109869	0.000670795863539	0.0	0.0002349930807592	0.0	0.0	0.0	0.0	0.0006902919845445	0.0	0.0	0.0
k__Bacteria;p__Bacteroidota;c__Bacteroidia;o__Bacteroidales;f__Bacteroidaceae;g__Prevotella;s__Prevotella_bivia	0.0	0.0	0.0	0.000212146531241	0.0	0.0	0.0	0.0	0.0	0.0	0.0	0.0
k__Bacteria;p__Bacteroidota;c__Bacteroidia;o__Bacteroidales;f__Bacteroidaceae;g__Prevotella;s__Prevotella_denticola	0.0	0.000231543749851	0.0	0.0	0.0	0.0	0.0	0.0	0.0	0.0	0.0	0.0
k__Bacteria;p__Bacteroidota;c__Bacteroidia;o__Bacteroidales;f__Bacteroidaceae;g__Prevotella;s__Prevotella_histicola	0.0002936489683269	0.0011951743558485	0.0024385131715496	0.0012467688451393	0.0	0.0	0.0	0.0	0.0	0.0003265188842196	0.0	0.0002739107532545
k__Bacteria;p__Bacteroidota;c__Bacteroidia;o__Bacteroidales;f__Bacteroidaceae;g__Prevotella;s__Prevotella_illustrans	0.0	0.0	0.0002658337210073	0.0	0.0	0.0	0.0	0.0	0.0	0.0	0.0	0.0
k__Bacteria;p__Bacteroidota;c__Bacteroidia;o__Bacteroidales;f__Bacteroidaceae;g__Prevotella;s__Prevotella_intermedia	0.0002423117361019	0.0002758094667343	0.0017637044951458	0.0003720723778686	0.0	0.0	0.0	0.0	0.0	0.0	0.0	0.0
k__Bacteria;p__Bacteroidota;c__Bacteroidia;o__Bacteroidales;f__Bacteroidaceae;g__Prevotella;s__Prevotella_jejuni	0.0011828098304638	0.0028670564319786	0.0272377320293851	0.0063578683516539	0.0	0.0	0.0	0.0	0.0	0.0001861157640052	0.0	0.0
k__Bacteria;p__Bacteroidota;c__Bacteroidia;o__Bacteroidales;f__Bacteroidaceae;g__Prevotella;s__Prevotella_melaninogenica	0.0338620383756082	0.0023188425536548	0.0059761465357265	0.0028656100681477	0.0016667437334218	0.0	0.0	0.0	0.0	0.0	0.0	0.0
k__Bacteria;p__Bacteroidota;c__Bacteroidia;o__Bacteroidales;f__Bacteroidaceae;g__Prevotella;s__Prevotella_nanceiensis	0.0004332862399788	0.0005924795952067	0.0019068457295345	0.0007767826836208	0.0	0.0	0.0	0.0	0.0006454678297038	0.0	0.0349331566903531	0.0
k__Bacteria;p__Bacteroidota;c__Bacteroidia;o__Bacteroidales;f__Bacteroidaceae;g__Prevotella;s__Prevotella_nigrescens	0.0	0.0002145184741266	0.0	0.0	0.0	0.0	0.0	0.0	0.0	0.0	0.0	0.0
k__Bacteria;p__Bacteroidota;c__Bacteroidia;o__Bacteroidales;f__Bacteroidaceae;g__Prevotella;s__Prevotella_oris	0.0	0.0	0.0	0.0001566620538395	0.0	0.0	0.0	0.0	0.0	0.0	0.0	0.0
k__Bacteria;p__Bacteroidota;c__Bacteroidia;o__Bacteroidales;f__Bacteroidaceae;g__Prevotella;s__Prevotella_oulorum	7.597910369299614e-05	0.0002213285844164	0.0008486230324468	0.0004079740985402	0.0	0.0	0.0	0.0	0.0	0.0001632594421098	0.0	0.0
k__Bacteria;p__Bacteroidota;c__Bacteroidia;o__Bacteroidales;f__Bacteroidaceae;g__Prevotella;s__Prevotella_pallens	0.0018584078065445	0.0053459365774426	0.0221868913302423	0.0064068252434786	0.0	0.0	0.0	0.0	0.0015778102503875	0.0006367118242283	0.0	0.0002257506208142
k__Bacteria;p__Bacteroidota;c__Bacteroidia;o__Bacteroidales;f__Bacteroidaceae;g__Prevotella;s__Prevotella_salivae	0.0004599816007357	0.0015901607526533	0.0106486854011277	0.0028068617979579	0.0	0.0	0.0	0.0	0.0	0.0002579499185335	0.0	0.0
k__Bacteria;p__Bacteroidota;c__Bacteroidia;o__Bacteroidales;f__Bacteroidaceae;g__Prevotella;s__Prevotella_shahii	0.0003511466684188	0.0008342385104926	0.0	0.0001436068826862	0.0	0.0	0.0	0.0	0.0004751360413097	0.0	0.0	0.0
k__Bacteria;p__Bacteroidota;c__Bacteroidia;o__Bacteroidales;f__Bacteroidaceae;g__Prevotella;s__Prevotella_sp000599605	0.0	0.0	0.0005367796289574	0.000202355152876	0.0	0.0	0.0	0.0	0.0	0.0	0.0	0.0
k__Bacteria;p__Bacteroidota;c__Bacteroidia;o__Bacteroidales;f__Bacteroidaceae;g__Prevotella;s__Prevotella_sp013333285	0.0	0.0	0.0006287989939215	0.0003753361706571	0.0	0.0	0.0	0.0	0.0	0.0	0.0	0.0
k__Bacteria;p__Bacteroidota;c__Bacteroidia;o__Bacteroidales;f__Bacteroidaceae;g__Prevotella;s__Prevotella_sp015256945	0.0	0.0	0.0003118434034894	0.0001501344682628	0.0	0.0	0.0	0.0	0.0	0.0	0.0	0.0
k__Bacteria;p__Bacteroidota;c__Bacteroidia;o__Bacteroidales;f__Bacteroidaceae;g__Prevotella;s__Prevotella_sp018127805	0.0002074024181889	0.0005209734371646	0.0	0.0	0.0	0.0	0.0	0.0	0.0002061911122665	0.0	0.0	0.0051350741214537
k__Bacteria;p__Bacteroidota;c__Bacteroidia;o__Bacteroidales;f__Bacteroidaceae;g__Prevotella;s__Prevotella_sp900553155	0.0	0.0	0.0	0.0	0.0	0.0	0.0	0.0	0.042780173379831	0.0	0.0	0.0
k__Bacteria;p__Bacteroidota;c__Bacteroidia;o__Bacteroidales;f__Bacteroidaceae;g__Prevotella;s__Prevotella_sp905372445	0.0	0.0	0.0001942631038131	0.0	0.0	0.0	0.0	0.0	0.0	0.0	0.0	0.0
k__Bacteria;p__Bacteroidota;c__Bacteroidia;o__Bacteroidales;f__Bacteroidaceae;g__Prevotella;s__Prevotella_vespertina	0.0004989978972268	0.0013892624991058	0.0025663178451108	0.0008420585393872	0.0	0.0	0.0	0.0	0.0	0.000515899837067	0.0	0.0
k__Bacteria;p__Bacteroidota;c__Bacteroidia;o__Bacteroidales;f__CAJPTX01;g__Bacteroides_D;s__Bacteroides_D_sp013333195	0.0	0.000282619577024	0.0004243115162234	0.0002447844591242	0.0	0.0	0.0	0.0	0.0	0.0	0.0	0.0
k__Bacteria;p__Bacteroidota;c__Bacteroidia;o__Bacteroidales;f__CAJPTX01;g__Bacteroides_D;s__Bacteroides_D_sp905373475	0.0	0.0001123668197806	0.0	0.0	0.0	0.0	0.0	0.0	0.0	0.0	0.0	9.933027315825232e-05
k__Bacteria;p__Bacteroidota;c__Bacteroidia;o__Bacteroidales;f__Dysgonomonadaceae;g__Dysgonomonas;s__Dysgonomonas_gadei	0.0075280917334735	0.0	0.0	0.0	0.0	0.0	0.0	0.0	0.0	0.0	0.0	0.0
k__Bacteria;p__Bacteroidota;c__Bacteroidia;o__Bacteroidales;f__Marinilabiliaceae;g__Geofilum;s__Geofilum_sp002411385	0.0	0.0	0.0	0.0	0.0019210640256588	0.0	0.0	0.0	0.0	0.0	0.0	0.0
k__Bacteria;p__Bacteroidota;c__Bacteroidia;o__Bacteroidales;f__Muribaculaceae;g__CAG_485;s__CAG_485_sp002493045	0.0	0.0	0.0	0.0	0.0	0.0237670549909266	0.0	0.0	0.0	0.0	0.0	0.0
k__Bacteria;p__Bacteroidota;c__Bacteroidia;o__Bacteroidales;f__Muribaculaceae;g__CAG_873;s__CAG_873_sp910587235	0.0	0.0	0.0	0.0	0.000174451109551	0.0	0.0	0.0	0.0	0.0	0.0	0.0
k__Bacteria;p__Bacteroidota;c__Bacteroidia;o__Bacteroidales;f__Paludibacteraceae;g__F0058;s__F0058_sp905372605	0.0	0.0	0.0	0.0002611034230658	0.0	0.0	0.0	0.0	0.0	0.0	0.0	0.0
k__Bacteria;p__Bacteroidota;c__Bacteroidia;o__Bacteroidales;f__Porphyromonadaceae;g__Porphyromonas;s__Porphyromonas_endodontalis	8.213957155999587e-05	0.0001362022057947	0.0005725649375545	0.000365544792292	0.0	0.0	0.0	0.0244262594508658	0.0004213470555011	0.0	0.0	0.0
k__Bacteria;p__Bacteroidota;c__Bacteroidia;o__Bacteroidales;f__Porphyromonadaceae;g__Porphyromonas;s__Porphyromonas_gingivalis	0.0	0.000153227481519	0.0	0.0	0.0	8.980385599177583e-05	0.0	0.0	0.0002241207742028	0.0	0.0	0.0
k__Bacteria;p__Bacteroidota;c__Bacteroidia;o__Bacteroidales;f__Porphyromonadaceae;g__Porphyromonas;s__Porphyromonas_pasteri	0.0006242607438557	0.0008955295031	0.0087316152977081	0.0025424945821038	0.0	0.0	0.0	0.0	0.0002779097600112	0.0	0.0	0.0
k__Bacteria;p__Bacteroidota;c__Bacteroidia;o__Bacteroidales;f__Porphyromonadaceae;g__Porphyromonas;s__Porphyromonas_sp000467855	0.0	0.0	0.0001840387299282	0.0	0.0	0.0	0.0	0.0	0.0	0.0	0.0	0.0
k__Bacteria;p__Bacteroidota;c__Bacteroidia;o__Bacteroidales;f__Porphyromonadaceae;g__Porphyromonas;s__Porphyromonas_sp927910985	0.0	0.0	0.0004191993292809	0.0	0.0	0.0	0.0	0.0	0.0	0.0	0.0	0.0
k__Bacteria;p__Bacteroidota;c__Bacteroidia;o__Bacteroidales;f__Rikenellaceae;g__Alistipes;s__Alistipes_excrementigallinarum	0.0	0.008873573707526	0.0	0.0	0.0	0.0	0.0	0.0	0.0	0.0	0.0	0.0
k__Bacteria;p__Bacteroidota;c__Bacteroidia;o__Bacteroidales;f__Rikenellaceae;g__Alistipes;s__Alistipes_onderdonkii	0.0	0.0	0.0001891509168707	0.0232577874095931	0.0031127963041587	0.0	0.0	0.0023435831869129	0.0138327341837968	0.0	0.0223172347344332	0.0
k__Bacteria;p__Bacteroidota;c__Bacteroidia;o__Bacteroidales;f__Rikenellaceae;g__Alistipes;s__Alistipes_sp002362235	0.0	0.0	0.0	0.0	0.0	0.0	0.0	0.0119365817642986	0.0	0.0	0.0	0.0
k__Bacteria;p__Bacteroidota;c__Bacteroidia;o__Bacteroidales;f__Tannerellaceae;g__Parabacteroides;s__Parabacteroides_gordonii	0.0	0.0	0.0001380290474462	0.0	0.0	0.0	0.0	0.0	0.0	0.0	0.0	0.0
k__Bacteria;p__Bacteroidota;c__Bacteroidia;o__Bacteroidales;f__Tannerellaceae;g__Tannerella;s__Tannerella_serpentiformis	4.72302536469978e-05	0.0004426571688326	0.0008792961541017	0.0003329068644089	0.0	0.0	0.0	0.0	0.0	0.0	0.0	8.127022349311566e-05
k__Bacteria;p__Bacteroidota;c__Bacteroidia;o__Bacteroidales;f__UBA7960;g__SKVR01;s__SKVR01_sp007131245	0.0178920521750561	0.0	0.0	0.0	0.0017171874277499	0.0	0.0	0.0	0.0	0.0470840231044765	0.0	0.0
k__Bacteria;p__Bacteroidota;c__Bacteroidia;o__Chitinophagales;f__Chitinophagaceae;g__Sediminibacterium;s__Sediminibacterium_sp017537025	0.0	0.0	0.0	0.0	0.0044905397054928	0.0	0.0	0.0	0.0	0.0	0.0	0.0
k__Bacteria;p__Bacteroidota;c__Bacteroidia;o__Flavobacteriales;f__Flavobacteriaceae;g__Capnocytophaga;s__Capnocytophaga_gingivalis	0.0	0.0008955295031	0.0010428861362602	0.0	0.0	0.0	0.0	0.0	0.0	0.0	0.0	0.0
k__Bacteria;p__Bacteroidota;c__Bacteroidia;o__Flavobacteriales;f__Flavobacteriaceae;g__Capnocytophaga;s__Capnocytophaga_granulosa	0.0	0.0005720492643377	0.0006952574241734	0.0	0.0	0.0	0.0	0.0	0.0	0.0	0.0	0.0
k__Bacteria;p__Bacteroidota;c__Bacteroidia;o__Flavobacteriales;f__Flavobacteriaceae;g__Capnocytophaga;s__Capnocytophaga_leadbetteri	0.0003573071362859	0.0004358470585428	0.0010531105101449	0.0004047103057521	0.0	0.0	0.0	0.0	0.0	0.0	0.0	0.0
k__Bacteria;p__Bacteroidota;c__Bacteroidia;o__Flavobacteriales;f__Flavobacteriaceae;g__Capnocytophaga;s__Capnocytophaga_ochracea	0.0221571494283087	0.0003983914519493	0.0	0.0	0.0	0.0	0.0	0.0	0.0	0.0	0.0	0.0
k__Bacteria;p__Bacteroidota;c__Bacteroidia;o__Flavobacteriales;f__Flavobacteriaceae;g__Flavobacterium;s__Flavobacterium_johnsoniae	0.0	0.0	0.0	0.0	0.0016310127832728	0.0	0.0	0.0	0.0	0.0	0.0	0.0
k__Bacteria;p__Bacteroidota;c__Bacteroidia;o__Flavobacteriales;f__Weeksellaceae;g__Chryseobacterium;s__Chryseobacterium_taihuense	0.0	0.0	0.0	0.0	0.0030182143772937	0.0	0.0	0.0	0.0	0.0	0.0	0.0
k__Bacteria;p__Campylobacterota;c__Campylobacteria;o__Campylobacterales;f__Campylobacteraceae;g__Campylobacter_A;s__Campylobacter_A_showae_A	0.0	0.0004630874997017	0.0010173252015478	0.0	0.0	0.0	0.0	0.0	0.0	0.0	0.0	0.0
k__Bacteria;p__Chlamydiota;c__Chlamydiia;o__Chlamydiales;f__Chlamydiaceae;g__Chlamydophila;s__Chlamydophila_abortus	0.0	0.0	0.0	0.0	0.002240540756403	0.0	0.0	0.0	0.1887455512026328	0.0	0.0	0.0
k__Bacteria;p__Chloroflexota;c__Anaerolineae;o__Aggregatilineales;f__Phototrophicaceae;g__ZC4RG36;s__ZC4RG36_sp003242205	0.0	0.0	0.0	0.0	0.0001986220464166	0.0	0.0	0.0	0.0	0.0	0.0	0.0
k__Bacteria;p__Chloroflexota;c__Anaerolineae;o__Aggregatilineales;f__UBA3940;g__UBA3940;s__UBA3940_sp002385675	0.0	0.0	0.0	0.0	0.0067195204486128	0.0	0.0	0.0	0.0	0.0	0.0	0.0
k__Bacteria;p__Chloroflexota;c__Anaerolineae;o__Anaerolineales;f__UBA4823;g__JAAYXE01;s__JAAYXE01_sp012516075	0.0	0.0	0.0	0.0	0.0025904938858039	0.0	0.0	0.0	0.0	0.0	0.0	0.0
k__Bacteria;p__Chloroflexota;c__Anaerolineae;o__Anaerolineales;f__UBA6663;g__SpSt_583;s__SpSt_583_sp016789165	0.0	0.0	0.0	0.0	0.0	0.0	0.0	0.0	0.0	0.021334743894913	0.0	0.0
k__Bacteria;p__Chloroflexota;c__Chloroflexia;o__Thermomicrobiales;f__Thermomicrobiaceae;g__Sphaerobacter;s__Sphaerobacter_thermophilus	0.0	0.0	0.0	0.0	0.0124574906784261	0.0	0.0	0.0	0.0	0.0	0.0	0.0
k__Bacteria;p__Chloroflexota;c__Dehalococcoidia;o__UBA2979;f__UBA2979;g__SHYP01;s__SHYP01_sp016875695	0.0	0.0112196567023404	0.0	0.0	0.0027659959056535	0.0	0.0209057816281292	0.0	0.0	0.0	0.0	0.0
k__Bacteria;p__Chloroflexota;c__Limnocylindria;o__Limnocylindrales;f__CSP1_4;g__JAJYNJ01;s__JAJYNJ01_sp021785175	0.0	0.0	0.0	0.0	0.000361513142684	0.0	0.0	0.0	0.0	0.0	0.0	0.0
k__Bacteria;p__DUMD01;c__DUMD01;o__DUMD01;f__DUMD01;g__DUMD01;s__DUMD01_sp012840065	0.0	0.0	0.0	0.0	0.0065881566613002	0.0	0.0	0.0	0.0	0.0	0.0	0.0
k__Bacteria;p__Deinococcota;c__Deinococci;o__Deinococcales;f__Deinococcaceae;g__Deinococcus;s__Deinococcus_terrestris	0.0	0.0	0.0	0.0	0.0	0.0	0.0	0.0	0.0	0.0116795804885375	0.0	0.0
k__Bacteria;p__Deinococcota;c__Deinococci;o__Deinococcales;f__Deinococcaceae;g__Deinococcus;s__Deinococcus_wulumuqiensis	0.0	0.0	0.0	0.0	0.0	0.0	0.0010516805099195	0.0	0.0	0.0	0.0	0.0
k__Bacteria;p__Deinococcota;c__Deinococci;o__Deinococcales;f__Trueperaceae;g__JAAYYF01;s__JAAYYF01_sp012515535	0.0	0.0	0.0	0.0	0.0018527548562565	0.0	0.0	0.0	0.0	0.0	0.0	0.0
k__Bacteria;p__Desulfobacterota;c__Desulfovibrionia;o__Desulfovibrionales;f__Desulfovibrionaceae;g__Desulfocurvibacter;s__Desulfocurvibacter_sp023433925	0.0	0.0	0.0	0.0	0.0022058607165525	0.0	0.0	0.0	0.0	0.0	0.0	0.0
k__Bacteria;p__Desulfobacterota;c__Syntrophobacteria;o__Syntrophobacterales;f__Syntrophobacteraceae;g__Desulforhabdus;s__Desulforhabdus_sp022836495	0.0	0.0	0.0	0.0	0.0006294952688018	0.0	0.0	0.0	0.0	0.0	0.0	0.0
k__Bacteria;p__Dormibacterota;c__Dormibacteria;o__Dormibacterales;f__Dormibacteraceae;g__CF_105;s__CF_105_sp005881155	0.0	0.0	0.0	0.0	0.0005159969565637	0.0	0.0	0.0	0.0	0.0	0.0	0.0
k__Bacteria;p__Gemmatimonadota;c__Gemmatimonadetes;o__Longimicrobiales;f__RSA9;g__RSA9;s__RSA9_sp003242735	0.0	0.0	0.0	0.0	0.0002742875879086	0.0	0.0	0.0	0.0	0.0	0.0	0.0
k__Bacteria;p__Gemmatimonadota;c__Gemmatimonadetes;o__Longimicrobiales;f__UBA6960;g__PWLA01;s__PWLA01_sp007132965	0.0	0.0	0.0	0.0041417530483824	0.0027460286099819	0.0	0.0	0.0	0.0	0.0147357972448335	0.0	0.0
k__Bacteria;p__JAGRBM01;c__JAGRBM01;o__JAGRBM01;f__JAGRBM01;g__JAGRBM01;s__JAGRBM01_sp020434085	0.0	0.0	0.0	0.0	0.000115600132835	0.0	0.0	0.0	0.0	0.0	0.0	0.0
k__Bacteria;p__Myxococcota;c__Polyangia;o__Nannocystales;f__Nannocystaceae;g__Ga0077550;s__Ga0077550_sp001464385	0.0013594099093177	0.0	0.0	0.0	0.0004518914283551	0.0	0.0	0.0016927307760576	0.0	0.0	0.0	0.0
k__Bacteria;p__Myxococcota;c__Polyangia;o__Polyangiales;f__JADJMO01;g__JALHOE01;s__JALHOE01_sp022843175	0.0002217768432119	0.0	0.0	0.0	2.312002656701354e-05	0.0002817983067328	0.0	0.0	0.0	0.0	0.0	0.0003461509519151
k__Bacteria;p__Myxococcota;c__Polyangia;o__Polyangiales;f__Polyangiaceae;g__NIC37A_2;s__NIC37A_2_sp012514535	0.0	0.0	0.0	0.0	0.0002259457141776	0.0	0.0	0.0	0.0	0.0	0.0	0.0
k__Bacteria;p__Myxococcota;c__Polyangia;o__Polyangiales;f__SG8_38;g__JAAYBZ01;s__JAAYBZ01_sp012744445	0.0	0.0	0.0	0.0	0.0019757113611809	0.0	0.0	0.0	0.0	0.0	0.0	0.0
k__Bacteria;p__Myxococcota;c__Polyangia;o__Polyangiales;f__SG8_38;g__JACKEH01;s__JACKEH01_sp019637115	0.0	0.0	0.0	0.0	0.000155534724178	0.0	0.0	0.0	0.0	0.0	0.0	0.0
k__Bacteria;p__Myxococcota;c__Polyangia;o__Polyangiales;f__Sandaracinaceae;g__MED_G138;s__MED_G138_sp020633195	0.0009343376264947	0.0038374971482661	0.0	0.0	0.001175968624022	0.0009444888302582	0.0057319492985406	0.0023976065095528	0.0	0.0086266289210835	0.0038078606126297	0.0020407856121603
k__Bacteria;p__Myxococcota;c__Polyangia;o__Polyangiales;f__Sandaracinaceae;g__Sandaracinus;s__Sandaracinus_amylolyticus	0.0	0.0	0.0	0.0	5.569824582053264e-05	0.0	0.0	0.0	0.0	0.0	0.0	0.0
k__Bacteria;p__Patescibacteria;c__ABY1;o__SBBC01;f__SBBC01;g__JACQPY01;s__JACQPY01_sp016207275	0.0	0.0	0.0	0.0	0.0017287474410332	0.0	0.0	0.0	0.0	0.0	0.0	0.0
k__Bacteria;p__Patescibacteria;c__Saccharimonadia;o__Saccharimonadales;f__Saccharimonadaceae;g__Saccharimonas;s__Saccharimonas_sp018127705	0.0	0.0007593272973052	0.0	0.0	0.0	0.0	0.0	0.0	0.0	0.0	0.0	0.0
k__Bacteria;p__Patescibacteria;c__Saccharimonadia;o__Saccharimonadales;f__Saccharimonadaceae;g__Saccharimonas;s__Saccharimonas_sp905372095	0.0	0.0	0.0	0.0360551189326095	0.0	0.0	0.0	0.0	0.0	0.0	0.0	0.0
k__Bacteria;p__Planctomycetota;c__Planctomycetia;o__Pirellulales;f__Pirellulaceae;g__Stieleria;s__Stieleria_sp014154935	0.0	0.0	0.0	0.0	0.0001208546843275	0.0	0.0	0.0	0.0	0.0	0.0	0.0
k__Bacteria;p__Planctomycetota;c__UBA1135;o__UBA2386;f__UBA2386;g__JACRLW01;s__JACRLW01_sp020848735	0.0	0.0	0.0	0.0	9.563283716355618e-05	0.0	0.0	0.0	0.0	0.0	0.0	0.0
k__Bacteria;p__Planctomycetota;c__UBA1135;o__UBA2386;f__UBA2386;g__JAEUHS01;s__JAEUHS01_sp019636245	0.0	0.0	0.0	0.0	0.000155534724178	0.0	0.0	0.0	0.0	0.0	0.0	0.0
k__Bacteria;p__Pseudomonadota;c__Alphaproteobacteria;o__Acetobacterales;f__Acetobacteraceae;g__JADZEB01;s__JADZEB01_sp020850755	0.0	0.0	0.0	0.0	0.0005979679598468	0.0	0.0	0.0	0.0	0.0055606165982606	0.0	0.0
k__Bacteria;p__Pseudomonadota;c__Alphaproteobacteria;o__Caulobacterales;f__Caulobacteraceae;g__Brevundimonas;s__Brevundimonas_sp902506205	0.0	0.0	0.0	0.0	0.0001776038404466	0.0	0.0	0.0	0.0	0.0	0.0	0.0
k__Bacteria;p__Pseudomonadota;c__Alphaproteobacteria;o__Caulobacterales;f__Caulobacteraceae;g__PUIC01;s__PUIC01_sp017418605	0.0	0.0	0.0	0.0	0.0013136378731254	0.0	0.0	0.0	0.0	0.0	0.0	0.0
k__Bacteria;p__Pseudomonadota;c__Alphaproteobacteria;o__Caulobacterales;f__Hyphomonadaceae;g__Hyphomonas;s__Hyphomonas_polymorpha	0.0	0.0	0.0	0.0	0.0	0.0115320537832196	0.0	0.0	0.0	0.0	0.0	0.0
k__Bacteria;p__Pseudomonadota;c__Alphaproteobacteria;o__Kiloniellales;f__DSM_21159;g__Algihabitans;s__Algihabitans_sp006969625	0.0	0.0	0.0	0.0	9.668374746205672e-05	0.0	0.0	0.0033700263170756	0.0	0.0	0.0	0.0
k__Bacteria;p__Pseudomonadota;c__Alphaproteobacteria;o__Rhizobiales;f__Beijerinckiaceae;g__Bosea;s__Bosea_sp008253865	0.0009733539229858	0.0	0.0	0.0	0.0	0.0	0.0	0.0	0.0	0.0	0.0	0.0
k__Bacteria;p__Pseudomonadota;c__Alphaproteobacteria;o__Rhizobiales;f__Beijerinckiaceae;g__Chelatococcus_A;s__Chelatococcus_A_composti	0.0	0.0	0.0	0.0	0.0004119568370121	0.0	0.0	0.0	0.0	0.0	0.0	0.0
k__Bacteria;p__Pseudomonadota;c__Alphaproteobacteria;o__Rhizobiales;f__Beijerinckiaceae;g__Methylobacterium;s__Methylobacterium_jeotgali	0.0	0.0	0.0	0.0	6.095279731303574e-05	0.0	0.0	0.0	0.0	0.0	0.0	0.0
k__Bacteria;p__Pseudomonadota;c__Alphaproteobacteria;o__Rhizobiales;f__Beijerinckiaceae;g__Methylobacterium;s__Methylobacterium_rhodesianum	0.0	0.0	0.0	0.0	0.0003468003985049	0.0	0.0	0.0	0.0	0.0	0.0	0.0
k__Bacteria;p__Pseudomonadota;c__Alphaproteobacteria;o__Rhizobiales;f__Beijerinckiaceae;g__Methylobacterium;s__Methylobacterium_sp001423085	0.0	0.0	0.0	0.0	5.780006641753392e-05	0.0	0.0	0.0	0.0	0.0	0.0	0.0
k__Bacteria;p__Pseudomonadota;c__Alphaproteobacteria;o__Rhizobiales;f__Beijerinckiaceae;g__Methylobacterium;s__Methylobacterium_suomiense	0.0	0.0	0.0	0.0	0.0002837457805949	0.0	0.0	0.0	0.0	0.0	0.0	0.0
k__Bacteria;p__Pseudomonadota;c__Alphaproteobacteria;o__Rhizobiales;f__Beijerinckiaceae;g__Microvirga;s__Microvirga_splendida	0.0	0.0	0.0104646466711993	0.0	0.0	0.0	0.0	0.0	0.0	0.0	0.0	0.0
k__Bacteria;p__Pseudomonadota;c__Alphaproteobacteria;o__Rhizobiales;f__Devosiaceae;g__Devosia;s__Devosia_elaeis	0.0	0.0	0.0	0.0	0.0003951422722361	0.0	0.0	0.0	0.0	0.0	0.0	0.0
k__Bacteria;p__Pseudomonadota;c__Alphaproteobacteria;o__Rhizobiales;f__Devosiaceae;g__Devosia;s__Devosia_riboflavina	0.0	0.0	0.0	0.0	0.0002206911626851	0.0	0.0	0.0	0.0	0.0	0.0	0.0
k__Bacteria;p__Pseudomonadota;c__Alphaproteobacteria;o__Rhizobiales;f__Devosiaceae;g__Paradevosia;s__Paradevosia_shaoguanensis	0.0	0.0	0.0	0.0	4.624005313402719e-05	0.0	0.0	0.0	0.0	0.0	0.0	0.0
k__Bacteria;p__Pseudomonadota;c__Alphaproteobacteria;o__Rhizobiales;f__Hyphomicrobiaceae;g__Hyphomicrobium_A;s__Hyphomicrobium_A_sp009026145	0.0	0.0	0.0	0.0	0.000109294671044	0.0	0.0	0.0	0.0	0.0	0.0	0.0
k__Bacteria;p__Pseudomonadota;c__Alphaproteobacteria;o__Rhizobiales;f__Hyphomicrobiaceae;g__ZC4RG25;s__ZC4RG25_sp002919265	0.0	0.0	0.0	0.0	0.0051032204095187	0.0	0.0	0.0	0.0	0.0	0.0	0.0
k__Bacteria;p__Pseudomonadota;c__Alphaproteobacteria;o__Rhizobiales;f__Hyphomicrobiaceae;g__ZC4RG25;s__ZC4RG25_sp003242645	0.0	0.0	0.0	0.0	0.0005843061259663	0.0	0.0	0.0	0.0	0.0	0.0	0.0
k__Bacteria;p__Pseudomonadota;c__Alphaproteobacteria;o__Rhizobiales;f__Im1;g__Rhodoligotrophos;s__Rhodoligotrophos_defluvii	0.0	0.0	0.0	0.0	0.00044138232537	0.0	0.0	0.0	0.0	0.0	0.0	0.0
k__Bacteria;p__Pseudomonadota;c__Alphaproteobacteria;o__Rhizobiales;f__Phreatobacteraceae;g__Phreatobacter;s__Phreatobacter_oligotrophus	0.0	0.0	0.0	0.0	0.0033292838256496	0.0023751571567477	0.0190667933331589	0.0159368801788429	0.0	0.007072399032198	0.0	0.0108751599066896
k__Bacteria;p__Pseudomonadota;c__Alphaproteobacteria;o__Rhizobiales;f__Pleomorphomonadaceae;g__Chthonobacter;s__Chthonobacter_albigriseus	0.0	0.0	0.0	0.0	9.458192686505544e-05	0.0	0.0	0.0	0.0	0.0	0.0	0.0
k__Bacteria;p__Pseudomonadota;c__Alphaproteobacteria;o__Rhizobiales;f__Rhizobiaceae;g__Allorhizobium;s__Allorhizobium_rosettiformans	0.0	0.0	0.0	0.0	0.000317374910147	0.0	0.0	0.0	0.0	0.0	0.0	0.0
k__Bacteria;p__Pseudomonadota;c__Alphaproteobacteria;o__Rhizobiales;f__Rhizobiaceae;g__Aquamicrobium_A;s__Aquamicrobium_A_sp000526635	0.0	0.0	0.0	0.0	9.037828567105308e-05	0.0	0.0	0.0	0.0	0.0	0.0	0.0
k__Bacteria;p__Pseudomonadota;c__Alphaproteobacteria;o__Rhizobiales;f__Rhizobiaceae;g__Aureimonas;s__Aureimonas_sp001463765	0.0	0.0	0.0	0.0	0.0002438111892521	0.0	0.0	0.0	0.0	0.0	0.0	0.0
k__Bacteria;p__Pseudomonadota;c__Alphaproteobacteria;o__Rhizobiales;f__Rhizobiaceae;g__G017794825;s__G017794825_sp024343425	0.0	0.0	0.0	0.0	0.0	0.0	0.0154643518074667	0.0	0.0	0.0	0.0	0.0
k__Bacteria;p__Pseudomonadota;c__Alphaproteobacteria;o__Rhizobiales;f__Rhizobiaceae;g__Mesorhizobium;s__Mesorhizobium_sp003242525	0.0	0.0	0.0	0.0	0.0027985741249068	0.0	0.0	0.0	0.0	0.0	0.0	0.0
k__Bacteria;p__Pseudomonadota;c__Alphaproteobacteria;o__Rhizobiales;f__Rhizobiaceae;g__Mesorhizobium_A;s__Mesorhizobium_A_sp023954305	0.0	0.0	0.0	0.0	0.0002091311494016	0.0	0.0	0.0	0.0	0.0	0.0	0.0
k__Bacteria;p__Pseudomonadota;c__Alphaproteobacteria;o__Rhizobiales;f__Rhizobiaceae;g__Neorhizobium;s__Neorhizobium_petrolearium	0.0	0.0	0.0	0.0	3.5730950149020984e-05	0.0	0.0	0.0	0.0	0.0	0.0	0.0
k__Bacteria;p__Pseudomonadota;c__Alphaproteobacteria;o__Rhizobiales;f__Rhizobiaceae;g__Ochrobactrum;s__Ochrobactrum_anthropi	0.0	0.000282619577024	0.0	0.0	0.0	0.0	0.0	0.0	0.0	0.0	0.0	0.0
k__Bacteria;p__Pseudomonadota;c__Alphaproteobacteria;o__Rhizobiales;f__Rhizobiaceae;g__RCIO01;s__RCIO01_sp023457435	0.0	0.0	0.0	0.0	9.773465776055724e-05	0.0	0.0	0.0	0.0	0.0	0.0	0.0
k__Bacteria;p__Pseudomonadota;c__Alphaproteobacteria;o__Rhizobiales;f__Xanthobacteraceae;g__Afipia;s__Afipia_broomeae	0.0	0.0	0.0	0.0	0.000130312877014	0.0	0.0	0.0	0.0	0.0	0.0	0.0
k__Bacteria;p__Pseudomonadota;c__Alphaproteobacteria;o__Rhizobiales;f__Xanthobacteraceae;g__Afipia;s__Afipia_sp000497575	0.0	0.0	0.0	0.0	0.0005906115877571	0.0	0.0	0.0	0.0	0.0	0.0	0.0
k__Bacteria;p__Pseudomonadota;c__Alphaproteobacteria;o__Rhizobiales;f__Xanthobacteraceae;g__Afipia;s__Afipia_sp021502575	0.0	0.0	0.0	0.0	0.0004214150296986	0.0	0.0	0.0	0.0	0.0	0.0	0.0
k__Bacteria;p__Pseudomonadota;c__Alphaproteobacteria;o__Rhizobiales;f__Xanthobacteraceae;g__Bradyrhizobium;s__Bradyrhizobium_diazoefficiens	0.0	0.0	0.0	0.0	0.0004350768635791	0.0	0.0	0.0108200997630691	0.0	0.0	0.0	0.0
k__Bacteria;p__Pseudomonadota;c__Alphaproteobacteria;o__Rhizobiales;f__Xanthobacteraceae;g__Bradyrhizobium;s__Bradyrhizobium_hereditatis	0.0003223978183729	0.0	0.0	0.0	0.0	0.0	0.0	0.0	0.0	0.0	0.0	0.0
k__Bacteria;p__Pseudomonadota;c__Alphaproteobacteria;o__Rhizobiales;f__Xanthobacteraceae;g__Bradyrhizobium;s__Bradyrhizobium_liaoningense_B	0.0	0.0	0.0	0.0037729444633018	0.0	0.0	0.0	0.0	0.0	0.0	0.0	0.0
k__Bacteria;p__Pseudomonadota;c__Alphaproteobacteria;o__Rhizobiales;f__Xanthobacteraceae;g__Bradyrhizobium;s__Bradyrhizobium_sp023101685	0.0	0.0	0.0	0.0	2.627275746251541e-05	0.0	0.0	0.0	0.0	0.0	0.0	0.0
k__Bacteria;p__Pseudomonadota;c__Alphaproteobacteria;o__Rhizobiales;f__Xanthobacteraceae;g__U87765;s__U87765_sp018131225	0.0	0.0	0.0	0.0	6.515643850703832e-05	0.0	0.0	0.0	0.0	0.0	0.0	0.0
k__Bacteria;p__Pseudomonadota;c__Alphaproteobacteria;o__Rhodobacterales;f__Rhodobacteraceae;g__Frigidibacter;s__Frigidibacter_mobilis	0.0	0.0	0.0	0.0	9.037828567105308e-05	0.0	0.0	0.0	0.0	0.0	0.0	0.0
k__Bacteria;p__Pseudomonadota;c__Alphaproteobacteria;o__Rhodobacterales;f__Rhodobacteraceae;g__Paracoccus;s__Paracoccus_acridae	0.0	0.0	0.0	0.0	0.0003373422058186	0.0	0.0	0.0	0.0	0.0	0.0	0.0
k__Bacteria;p__Pseudomonadota;c__Alphaproteobacteria;o__Rhodobacterales;f__Rhodobacteraceae;g__Paracoccus;s__Paracoccus_aeridis	0.0	0.0	0.0	0.0	0.0	0.0139660479490656	0.0	0.0	0.0378943405022098	0.0	0.0	0.0
k__Bacteria;p__Pseudomonadota;c__Alphaproteobacteria;o__Rhodobacterales;f__Rhodobacteraceae;g__Paracoccus;s__Paracoccus_aerius	0.0	0.0	0.0	0.0	0.0	0.013086589497284	0.0	0.0	0.0	0.0	0.0	0.0
k__Bacteria;p__Pseudomonadota;c__Alphaproteobacteria;o__Rhodobacterales;f__Rhodobacteraceae;g__Paracoccus;s__Paracoccus_alkenifer	0.0	0.0	0.0	0.0	0.0013640815674535	0.0	0.0	0.0	0.0	0.0	0.0	0.0
k__Bacteria;p__Pseudomonadota;c__Alphaproteobacteria;o__Rhodobacterales;f__Rhodobacteraceae;g__Paracoccus;s__Paracoccus_aurantiacus	0.0	0.0	0.0	0.0	0.0003604622323854	0.0	0.0	0.0	0.0	0.0	0.0	0.0
k__Bacteria;p__Pseudomonadota;c__Alphaproteobacteria;o__Rhodobacterales;f__Rhodobacteraceae;g__Paracoccus;s__Paracoccus_denitrificans	0.0	0.0	0.0	0.0	0.0001208546843275	0.0	0.0	0.0	0.0	0.0	0.0	0.0
k__Bacteria;p__Pseudomonadota;c__Alphaproteobacteria;o__Rhodobacterales;f__Rhodobacteraceae;g__Paracoccus;s__Paracoccus_luteus	0.0	0.0	0.0	0.0	0.0008722555477554	0.0	0.0	0.0	0.0	0.0	0.0009554779397004	0.0
k__Bacteria;p__Pseudomonadota;c__Alphaproteobacteria;o__Rhodobacterales;f__Rhodobacteraceae;g__Paracoccus;s__Paracoccus_marcusii	0.0	0.0028602463216888	0.0	0.0100165800673645	0.0	0.0	0.0	0.0	0.0	0.0	0.0	0.0
k__Bacteria;p__Pseudomonadota;c__Alphaproteobacteria;o__Rhodobacterales;f__Rhodobacteraceae;g__Paracoccus;s__Paracoccus_shandongensis	0.0055567420160336	0.0	0.0	0.0	0.0	0.0	0.0	0.0	0.0	0.0	0.0	0.0
k__Bacteria;p__Pseudomonadota;c__Alphaproteobacteria;o__Rhodobacterales;f__Rhodobacteraceae;g__Paracoccus;s__Paracoccus_solventivorans	0.0	0.0	0.0	0.0	0.0561469845179922	0.0	0.0	0.0	0.0	0.0	0.0443996145971338	0.0
k__Bacteria;p__Pseudomonadota;c__Alphaproteobacteria;o__Rhodobacterales;f__Rhodobacteraceae;g__Paracoccus;s__Paracoccus_sphaerophysae	0.0	0.0	0.0	0.0	0.0012222086771561	0.0	0.0	0.0099891696100802	0.0	0.0110036863982027	0.0028323096069691	0.0
k__Bacteria;p__Pseudomonadota;c__Alphaproteobacteria;o__Rhodobacterales;f__Rhodobacteraceae;g__Paracoccus;s__Paracoccus_subflavus	0.0	0.0	0.0	0.0	0.0	0.0	0.0	0.0034060418655022	0.0	0.0	0.0	0.0
k__Bacteria;p__Pseudomonadota;c__Alphaproteobacteria;o__Rhodobacterales;f__Rhodobacteraceae;g__Pseudogemmobacter;s__Pseudogemmobacter_humi	0.0	0.0	0.0	0.0	0.0001208546843275	0.0	0.0	0.0	0.0	0.0	0.0	0.0
k__Bacteria;p__Pseudomonadota;c__Alphaproteobacteria;o__Rhodobacterales;f__Rhodobacteraceae;g__Rubellimicrobium;s__Rubellimicrobium_sp902805995	0.0	0.0	0.0	0.0	0.0	0.0097235899246265	0.0	0.0	0.0	0.0	0.0	0.0
k__Bacteria;p__Pseudomonadota;c__Alphaproteobacteria;o__Rhodobacterales;f__Rhodobacteraceae;g__UBA996;s__UBA996_sp002291955	0.0	0.0	0.0	0.0	0.0	0.0	0.0	0.0	0.0	0.0004767175709605	0.0	0.0
k__Bacteria;p__Pseudomonadota;c__Alphaproteobacteria;o__Sphingomonadales;f__Sphingomonadaceae;g__CAHJWT01;s__CAHJWT01_sp903642255	0.0	0.0	0.0	0.0	0.0003142221792516	0.0	0.0	0.0	0.0	0.0	0.0	0.0
k__Bacteria;p__Pseudomonadota;c__Alphaproteobacteria;o__Sphingomonadales;f__Sphingomonadaceae;g__Novosphingobium;s__Novosphingobium_aquimarinum	0.0	0.0	0.0	0.0	0.0001187528637305	0.0	0.0	0.0	0.0	0.0	0.0	0.0
k__Bacteria;p__Pseudomonadota;c__Alphaproteobacteria;o__Sphingomonadales;f__Sphingomonadaceae;g__Parasphingorhabdus;s__Parasphingorhabdus_sp015478735	0.0	0.0	0.0	0.0	0.0011055576340225	0.0	0.0	0.0	0.0	0.0	0.0	0.0
k__Bacteria;p__Pseudomonadota;c__Alphaproteobacteria;o__Sphingomonadales;f__Sphingomonadaceae;g__Qipengyuania;s__Qipengyuania_sediminis	0.0	0.0	0.0	0.0	0.0002658803055206	0.0	0.0	0.0	0.0	0.0	0.0	0.0
k__Bacteria;p__Pseudomonadota;c__Alphaproteobacteria;o__Sphingomonadales;f__Sphingomonadaceae;g__Qipengyuania;s__Qipengyuania_sp019745075	0.0	0.0	0.0	0.0	0.0	0.0	0.012530105080895	0.0	0.0	0.0	0.0	0.0
k__Bacteria;p__Pseudomonadota;c__Alphaproteobacteria;o__Sphingomonadales;f__Sphingomonadaceae;g__Sphingobium;s__Sphingobium_yanoikuyae	0.0	0.0	0.0	0.0	0.0002595748437296	0.0	0.0	0.0	0.0	0.0	0.0	0.0
k__Bacteria;p__Pseudomonadota;c__Alphaproteobacteria;o__Sphingomonadales;f__Sphingomonadaceae;g__Sphingomicrobium;s__Sphingomicrobium_kaistense	0.0	0.0	0.0090434587011977	0.0	0.0004109059267135	0.0	0.0	0.0	0.0	0.0	0.0	0.0
k__Bacteria;p__Pseudomonadota;c__Alphaproteobacteria;o__Sphingomonadales;f__Sphingomonadaceae;g__Sphingomonas;s__Sphingomonas_aquatilis	0.0027085523721906	0.0236378928156743	0.0	0.0	0.0029698725035624	0.0	0.0	0.0	0.0	0.0	0.0082901762415191	0.0126570848069831
k__Bacteria;p__Pseudomonadota;c__Alphaproteobacteria;o__Sphingomonadales;f__Sphingomonadaceae;g__Sphingomonas;s__Sphingomonas_echinoides	0.0	0.0038443072585559	0.0	0.0	0.0012243104977529	0.0	0.0103570193863646	0.0	0.0148099007593212	0.0	0.0092416395680276	0.0062818872751897
k__Bacteria;p__Pseudomonadota;c__Alphaproteobacteria;o__Sphingomonadales;f__Sphingomonadaceae;g__Sphingomonas;s__Sphingomonas_hankookensis_A	0.0	0.0	0.0	0.0	0.0001923165846256	0.0	0.0	0.0	0.0	0.0	0.0	0.0
k__Bacteria;p__Pseudomonadota;c__Alphaproteobacteria;o__Sphingomonadales;f__Sphingomonadaceae;g__Sphingomonas;s__Sphingomonas_hominis	0.0	0.0	0.0	0.0	0.0002007238670136	0.0	0.0	0.0	0.0	0.0	0.0	0.0
k__Bacteria;p__Pseudomonadota;c__Alphaproteobacteria;o__Sphingomonadales;f__Sphingomonadaceae;g__Sphingomonas;s__Sphingomonas_paucimobilis	0.0	0.0	0.0	0.0	0.0002091311494016	0.0	0.0	0.0	0.0	0.0	0.0	0.0
k__Bacteria;p__Pseudomonadota;c__Alphaproteobacteria;o__Sphingomonadales;f__Sphingomonadaceae;g__Sphingomonas;s__Sphingomonas_sp000797515	0.0	0.0	0.0	0.0	0.0009100883185013	0.0	0.0	0.0	0.0	0.0	0.0	0.0032929490556096
k__Bacteria;p__Pseudomonadota;c__Alphaproteobacteria;o__Sphingomonadales;f__Sphingomonadaceae;g__Sphingomonas;s__Sphingomonas_sp002127225	0.0	0.0	0.0	0.0	0.0	0.0	0.0	0.0	0.0	0.0	0.0	0.0044939423583414
k__Bacteria;p__Pseudomonadota;c__Alphaproteobacteria;o__Sphingomonadales;f__Sphingomonadaceae;g__Tsuneonella;s__Tsuneonella_dongtanensis	0.0	0.0	0.0	0.0	0.0004876223785041	0.0	0.0	0.0	0.0	0.0	0.0	0.0
k__Bacteria;p__Pseudomonadota;c__Gammaproteobacteria;o__Burkholderiales;f__Burkholderiaceae;g__Cupriavidus;s__Cupriavidus_pauculus	0.0	0.0	0.0	0.0	0.0011139649164105	0.0	0.0	0.0	0.0	0.0	0.0	0.0
k__Bacteria;p__Pseudomonadota;c__Gammaproteobacteria;o__Burkholderiales;f__Burkholderiaceae;g__Herbaspirillum;s__Herbaspirillum_aquaticum	0.0	0.0	0.0	0.0	0.0	0.0	0.0	0.0	0.0	0.0	0.0050042153438515	0.0
k__Bacteria;p__Pseudomonadota;c__Gammaproteobacteria;o__Burkholderiales;f__Burkholderiaceae;g__Limnobacter;s__Limnobacter_sp000170915	0.0066368773820474	0.0	0.0	0.0	0.0	0.0	0.0	0.0	0.0	0.0	0.0	0.0
k__Bacteria;p__Pseudomonadota;c__Gammaproteobacteria;o__Burkholderiales;f__Burkholderiaceae;g__Limnobacter;s__Limnobacter_sp002954425	0.0	0.0	0.0	0.0	0.0	0.0	0.0	0.0	0.0	0.0	0.0006383234975307	0.0
k__Bacteria;p__Pseudomonadota;c__Gammaproteobacteria;o__Burkholderiales;f__Burkholderiaceae;g__Ralstonia;s__Ralstonia_pickettii	0.0041213530030227	0.0949567728249379	0.1848720163998977	0.0362150447792373	0.0194229241368882	0.0670277401014477	0.0	0.0786605303032257	0.1612414497924648	0.0246325846255317	0.0719699706933242	0.0
k__Bacteria;p__Pseudomonadota;c__Gammaproteobacteria;o__Burkholderiales;f__Burkholderiaceae;g__Telluria;s__Telluria_sp019443445	0.0	0.0	0.0	0.0	0.0	0.0	0.0079747596677617	0.0	0.0	0.0	0.0	0.0
k__Bacteria;p__Pseudomonadota;c__Gammaproteobacteria;o__Burkholderiales;f__Burkholderiaceae_A;g__Lautropia;s__Lautropia_dentalis	0.0	0.0001089617646357	0.0	0.0	0.0	0.0	0.0	0.0	0.0	0.0	0.0	0.0
k__Bacteria;p__Pseudomonadota;c__Gammaproteobacteria;o__Burkholderiales;f__Burkholderiaceae_A;g__Lautropia;s__Lautropia_mirabilis	0.0	6.810110289736294e-05	9.713155190659118e-05	0.0	0.0	0.0	0.0	0.0	0.0	0.0	0.0	0.0
k__Bacteria;p__Pseudomonadota;c__Gammaproteobacteria;o__Burkholderiales;f__Burkholderiaceae_B;g__Acidovorax;s__Acidovorax_temperans	0.0068750821395715	0.0	0.0	0.0	0.0008260154946213	0.0	0.0249120452280722	0.0220337980196593	0.0	0.0	0.0	0.0
k__Bacteria;p__Pseudomonadota;c__Gammaproteobacteria;o__Burkholderiales;f__Burkholderiaceae_B;g__Acidovorax_A;s__Acidovorax_A_wautersii	0.0	0.0	0.0	0.0	0.0004382295944745	0.0	0.0	0.0	0.0	0.0	0.0	0.0
k__Bacteria;p__Pseudomonadota;c__Gammaproteobacteria;o__Burkholderiales;f__Burkholderiaceae_B;g__Aquabacterium;s__Aquabacterium_olei	0.0	0.0	0.0	0.0	0.0004256186708926	0.0	0.0	0.0	0.0	0.0	0.0	0.0
k__Bacteria;p__Pseudomonadota;c__Gammaproteobacteria;o__Burkholderiales;f__Burkholderiaceae_B;g__Aquabacterium;s__Aquabacterium_sp022566735	0.0	0.0	0.0	0.0	0.0002080802391031	0.0	0.0	0.0	0.0	0.0	0.0	0.0
k__Bacteria;p__Pseudomonadota;c__Gammaproteobacteria;o__Burkholderiales;f__Burkholderiaceae_B;g__Aquabacterium;s__Aquabacterium_sp913773725	0.0	0.0	0.0	0.0	6.515643850703832e-05	0.0	0.0	0.0	0.0	0.0	0.0	0.0
k__Bacteria;p__Pseudomonadota;c__Gammaproteobacteria;o__Burkholderiales;f__Burkholderiaceae_B;g__Brachymonas;s__Brachymonas_denitrificans_A	0.0	0.0	0.0	0.0	0.0006368516408912	0.0	0.0	0.0	0.0	0.0	0.0	0.0
k__Bacteria;p__Pseudomonadota;c__Gammaproteobacteria;o__Burkholderiales;f__Burkholderiaceae_B;g__Comamonas;s__Comamonas_denitrificans_A	0.0	0.0	0.0	0.0	0.0	0.0	0.0	0.0	0.0	0.0	0.0017483640451242	0.0
k__Bacteria;p__Pseudomonadota;c__Gammaproteobacteria;o__Burkholderiales;f__Burkholderiaceae_B;g__Diaphorobacter;s__Diaphorobacter_nitroreducens	0.0	0.0060882385990241	0.0	0.0	0.0008049972886514	0.0335773520868558	0.0	0.0038536636816637	0.0	0.0	0.0	0.0
k__Bacteria;p__Pseudomonadota;c__Gammaproteobacteria;o__Burkholderiales;f__Burkholderiaceae_B;g__Hydrogenophaga;s__Hydrogenophaga_intermedia	0.0	0.0	0.0	0.0	0.0001523819932825	0.0	0.0	0.0	0.0	0.0	0.0	0.0
k__Bacteria;p__Pseudomonadota;c__Gammaproteobacteria;o__Burkholderiales;f__Burkholderiaceae_B;g__JACDQM01;s__JACDQM01_sp015657635	0.0	0.0	0.0	0.0	0.0	0.0	0.0	0.0	0.0	0.004052099353166	0.0	0.0
k__Bacteria;p__Pseudomonadota;c__Gammaproteobacteria;o__Burkholderiales;f__Burkholderiaceae_B;g__Ottowia;s__Ottowia_sp001262075	0.0	0.0002417589152856	0.0003936383945687	0.0	0.0	0.0	0.0	0.0	0.0	0.0	0.0	0.0
k__Bacteria;p__Pseudomonadota;c__Gammaproteobacteria;o__Burkholderiales;f__Burkholderiaceae_B;g__PCRC01;s__PCRC01_sp017848435	0.0	0.0	0.0	0.0	0.0024191955071483	0.0	0.0	0.0	0.0	0.0	0.0	0.0
k__Bacteria;p__Pseudomonadota;c__Gammaproteobacteria;o__Burkholderiales;f__Burkholderiaceae_B;g__Rubrivivax;s__Rubrivivax_sp022843905	0.0	0.0	0.0	0.0	0.0002585239334311	0.0	0.0	0.0	0.0042134705550126	0.0	0.0	0.0
k__Bacteria;p__Pseudomonadota;c__Gammaproteobacteria;o__Burkholderiales;f__Burkholderiaceae_B;g__Variovorax;s__Variovorax_sp900115375	0.0	0.0	0.0	0.0	0.0001954693155211	0.0	0.0	0.0	0.0	0.0	0.0	0.0
k__Bacteria;p__Pseudomonadota;c__Gammaproteobacteria;o__Burkholderiales;f__Burkholderiaceae_C;g__Achromobacter;s__Achromobacter_xylosoxidans	0.0	0.0	0.0	0.0	0.0005580333685035	0.0	0.0	0.0	0.0	0.0	0.0	0.0
k__Bacteria;p__Pseudomonadota;c__Gammaproteobacteria;o__Burkholderiales;f__Burkholderiaceae_C;g__Alcaligenes;s__Alcaligenes_ammonioxydans	0.0	0.0	0.0	0.0	0.0002059784185061	0.0	0.0	0.0	0.0	0.0	0.0	0.0
k__Bacteria;p__Pseudomonadota;c__Gammaproteobacteria;o__Burkholderiales;f__Burkholderiaceae_C;g__Alcaligenes;s__Alcaligenes_phenolicus	0.0	0.0	0.0	0.0	0.0003226294616396	0.0	0.0	0.0	0.0	0.0173348875632222	0.0	0.0
k__Bacteria;p__Pseudomonadota;c__Gammaproteobacteria;o__Burkholderiales;f__Burkholderiaceae_C;g__Bordetella_A;s__Bordetella_A_sp002261265	0.0	0.0	0.0	0.0	0.0012022413814844	0.0	0.0	0.0	0.0	0.0	0.0	0.0
k__Bacteria;p__Pseudomonadota;c__Gammaproteobacteria;o__Burkholderiales;f__Burkholderiaceae_C;g__Pusillimonas_B;s__Pusillimonas_B_soli	0.0	0.0	0.0	0.0	0.0005695933817872	0.0	0.0	0.0	0.0	0.0	0.0	0.0
k__Bacteria;p__Pseudomonadota;c__Gammaproteobacteria;o__Burkholderiales;f__Burkholderiaceae_C;g__Pusillimonas_D;s__Pusillimonas_D_thiosulfatoxidans	0.0	0.0	0.0	0.0	0.0004844696476086	0.0	0.0	0.0	0.0	0.0	0.0	0.0
k__Bacteria;p__Pseudomonadota;c__Gammaproteobacteria;o__Burkholderiales;f__Chromobacteriaceae;g__Chromobacterium;s__Chromobacterium_subtsugae	0.0	0.0	0.0	0.0	0.0001061419401485	0.0	0.0	0.0	0.0	0.0	0.0032899755108594	0.0
k__Bacteria;p__Pseudomonadota;c__Gammaproteobacteria;o__Burkholderiales;f__Neisseriaceae;g__Eikenella;s__Eikenella_corrodens	0.0002998094361939	0.0005584290437581	0.0006594721155761	0.0	0.0	0.0	0.0	0.0	0.0	0.0	0.0	0.0
k__Bacteria;p__Pseudomonadota;c__Gammaproteobacteria;o__Burkholderiales;f__Neisseriaceae;g__Kingella_A;s__Kingella_A_denitrificans	9.240701800499536e-05	0.0001974931984023	0.0002913946557197	0.0	0.0	0.0	0.0	0.0	0.0	0.0	0.0	0.0
k__Bacteria;p__Pseudomonadota;c__Gammaproteobacteria;o__Burkholderiales;f__Neisseriaceae;g__Neisseria;s__Neisseria_elongata	0.0002957024576159	0.0006605806981043	0.0	0.0	0.0	0.0	0.0	0.0	0.0	0.0	0.0	0.0
k__Bacteria;p__Pseudomonadota;c__Gammaproteobacteria;o__Burkholderiales;f__Neisseriaceae;g__Neisseria;s__Neisseria_flavescens_B	0.0	0.0136168155243276	0.0473388510871069	0.0	0.0	0.0	0.0	0.0	0.0	0.0	0.0	0.0
k__Bacteria;p__Pseudomonadota;c__Gammaproteobacteria;o__Burkholderiales;f__Neisseriaceae;g__Neisseria;s__Neisseria_meningitidis	0.0	0.0	0.0047083241739983	0.0017298101778111	0.0	0.0	0.0	0.0	0.0	0.0	0.0	0.0
k__Bacteria;p__Pseudomonadota;c__Gammaproteobacteria;o__Burkholderiales;f__Rhodocyclaceae;g__Sulfuritalea;s__Sulfuritalea_sp016235805	0.0	0.0	0.0	0.0	0.0002553712025356	0.0	0.0001481649337179	0.0	0.0	0.0	0.0	0.0
k__Bacteria;p__Pseudomonadota;c__Gammaproteobacteria;o__Burkholderiales;f__SG8_39;g__JAGVSZ01;s__JAGVSZ01_sp019137045	0.0	0.0	0.0	0.0	0.0002890003320874	0.0	0.0	0.0	0.0	0.0	0.0	0.0
k__Bacteria;p__Pseudomonadota;c__Gammaproteobacteria;o__Burkholderiales;f__SG8_39;g__ZC4RG42;s__ZC4RG42_sp003242425	0.0	0.0	0.0	0.0	0.0011097612752165	0.0	0.0	0.0	0.0	0.0	0.0	0.0
k__Bacteria;p__Pseudomonadota;c__Gammaproteobacteria;o__Competibacterales;f__Competibacteraceae;g__Contendobacter;s__Contendobacter_sp018262135	0.0083207385990274	0.0	0.0	0.0	0.0	0.0	0.0	0.0	0.0	0.0	0.0	0.0116667920836783
k__Bacteria;p__Pseudomonadota;c__Gammaproteobacteria;o__Competibacterales;f__Competibacteraceae;g__Plasticicumulans_A;s__Plasticicumulans_A_lactativorans	0.0	0.0	0.0	0.0	7.776736208904557e-05	0.0	0.0	0.0	0.0	0.0	0.0	0.0
k__Bacteria;p__Pseudomonadota;c__Gammaproteobacteria;o__Enterobacterales;f__Enterobacteriaceae;g__Citrobacter;s__Citrobacter_portucalensis	0.0	0.0	0.0	0.0	7.566554149204428e-05	0.0	0.0	0.0	0.0	0.0	0.0	0.0
k__Bacteria;p__Pseudomonadota;c__Gammaproteobacteria;o__Enterobacterales;f__Enterobacteriaceae;g__Escherichia;s__Escherichia_coli	0.0	0.0	0.0	0.0	0.0	0.0185832048209187	0.0533626176967037	0.0008103498396019	0.0021425946013786	0.0140403120214455	0.0010498213497128	0.0365716005719018
k__Bacteria;p__Pseudomonadota;c__Gammaproteobacteria;o__Enterobacterales;f__Enterobacteriaceae;g__Klebsiella;s__Klebsiella_aerogenes	0.0	0.0	0.0	0.0	0.0003236803719381	0.0	0.0	0.0	0.0	0.0	0.0	0.0
k__Bacteria;p__Pseudomonadota;c__Gammaproteobacteria;o__Enterobacterales;f__Enterobacteriaceae;g__Klebsiella;s__Klebsiella_michiganensis	0.0	0.0	0.0	0.0	7.356372089504325e-05	0.0	0.0	0.0	0.0	0.0	0.0	0.0
k__Bacteria;p__Pseudomonadota;c__Gammaproteobacteria;o__Enterobacterales;f__Enterobacteriaceae;g__Klebsiella;s__Klebsiella_pneumoniae	0.0	0.0	0.0	0.0	0.0015458890490942	0.0	0.0	0.0	0.0	0.0	0.0	0.0
k__Bacteria;p__Pseudomonadota;c__Gammaproteobacteria;o__Enterobacterales;f__Enterobacteriaceae;g__Salmonella;s__Salmonella_enterica	0.0	0.0	0.0	0.0	0.0017255947101378	0.0001393508110217	6.972467469081514e-05	0.0	0.0	0.0002057068970583	0.020803725561042	0.0005418014899538
k__Bacteria;p__Pseudomonadota;c__Gammaproteobacteria;o__Enterobacterales_A;f__Aeromonadaceae;g__Aeromonas;s__Aeromonas_media	0.0051604185832566	0.0	0.0	0.0	0.0	0.0	0.0	0.0	0.0	0.0	0.0	0.0
k__Bacteria;p__Pseudomonadota;c__Gammaproteobacteria;o__Enterobacterales_A;f__Alteromonadaceae;g__Alishewanella;s__Alishewanella_agri	0.0	0.0	0.0	0.0	0.0	0.0297436564414139	0.0	0.0	0.0	0.0	0.0	0.0
k__Bacteria;p__Pseudomonadota;c__Gammaproteobacteria;o__Enterobacterales_A;f__Pasteurellaceae;g__Haemophilus_D;s__Haemophilus_D_parainfluenzae	0.0	0.0	0.0224731737990197	0.0071933993054649	0.0	0.0	0.0	0.0	0.0	0.0	0.0	0.0
k__Bacteria;p__Pseudomonadota;c__Gammaproteobacteria;o__Enterobacterales_A;f__Psychromonadaceae;g__Psychromonas;s__Psychromonas_sp002835995	0.0129390360099883	0.0	0.0	0.0	0.0	0.0	0.0	0.0	0.0	0.0	0.0	0.0
k__Bacteria;p__Pseudomonadota;c__Gammaproteobacteria;o__Ga0077536;f__Ga0077536;g__JACQWY01;s__JACQWY01_sp016209015	0.0	0.0	0.0	0.0	0.000281643959998	0.0	0.0	0.0	0.0	0.0	0.0	0.0
k__Bacteria;p__Pseudomonadota;c__Gammaproteobacteria;o__Nevskiales;f__OUC007;g__Abyssibacter;s__Abyssibacter_profundi	0.0	0.0	0.0	0.0	0.0002248948038791	0.0	0.0	0.0	0.0	0.0	0.0	0.0
k__Bacteria;p__Pseudomonadota;c__Gammaproteobacteria;o__Pseudomonadales;f__Halieaceae;g__Halioglobus;s__Halioglobus_sp003646415	0.0416447627809177	0.0465062431686091	0.0	0.1828278806235174	0.0150427300127377	0.0322860345713881	0.0	0.039910372735201	0.0518167229956881	0.0	0.0120317957364808	0.0965399954849886
k__Bacteria;p__Pseudomonadota;c__Gammaproteobacteria;o__Pseudomonadales;f__Halomonadaceae;g__Cobetia;s__Cobetia_amphilecti	0.0	0.0	0.0	0.0	0.0007808263517858	0.0	0.0	0.0	0.0	0.0	0.0	0.0
k__Bacteria;p__Pseudomonadota;c__Gammaproteobacteria;o__Pseudomonadales;f__Halomonadaceae;g__Halomonas;s__Halomonas_aerodenitrificans	0.1374523590484972	0.0591696432523739	0.0117631421545822	0.0974144233530914	0.1017764587685906	0.1206034819122654	0.1243423365319537	0.0265588944255649	0.1158256161080086	0.1174912901087643	0.1290417118310662	0.1130137707878708
k__Bacteria;p__Pseudomonadota;c__Gammaproteobacteria;o__Pseudomonadales;f__Halomonadaceae;g__Halomonas;s__Halomonas_alkalisoli	0.0	0.0	0.0	0.0	0.0008491355211884	0.0	0.0	0.0	0.0	0.0	0.0	0.0
k__Bacteria;p__Pseudomonadota;c__Gammaproteobacteria;o__Pseudomonadales;f__Halomonadaceae;g__Halomonas;s__Halomonas_antri	0.0	0.0	0.0	0.0	0.0004130077473106	0.0	0.0	0.0	0.0	0.0	0.0028905214982533	0.0055895853713595
k__Bacteria;p__Pseudomonadota;c__Gammaproteobacteria;o__Pseudomonadales;f__Halomonadaceae;g__Halomonas;s__Halomonas_bachuensis	0.0	0.0	0.0	0.0	0.000285847601192	0.0	0.0	0.0	0.0	0.0	0.005295274800273	0.0
k__Bacteria;p__Pseudomonadota;c__Gammaproteobacteria;o__Pseudomonadales;f__Halomonadaceae;g__Halomonas;s__Halomonas_campaniensis	0.0	0.0	0.0	0.0	0.000117701953432	0.0	0.0	0.0	0.0	0.0	0.0	0.0
k__Bacteria;p__Pseudomonadota;c__Gammaproteobacteria;o__Pseudomonadales;f__Halomonadaceae;g__Halomonas;s__Halomonas_chromatireducens	0.0	0.0	0.0	0.0	0.0002143857008941	0.0	0.0	0.0	0.0	0.0	0.0	0.0
k__Bacteria;p__Pseudomonadota;c__Gammaproteobacteria;o__Pseudomonadales;f__Halomonadaceae;g__Halomonas;s__Halomonas_daqiaonensis	0.0	0.0	0.0	0.0	0.0003394440264155	0.0	0.0	0.0	0.0	0.0	0.0	0.0
k__Bacteria;p__Pseudomonadota;c__Gammaproteobacteria;o__Pseudomonadales;f__Halomonadaceae;g__Halomonas;s__Halomonas_endophytica	0.0	0.0	0.0	0.0	0.0004718587240267	0.0	0.0	0.0	0.0	0.0	0.0	0.0
k__Bacteria;p__Pseudomonadota;c__Gammaproteobacteria;o__Pseudomonadales;f__Halomonadaceae;g__Halomonas;s__Halomonas_ethanolica	0.0084008246812983	0.0180944630398291	0.0	0.0202583618371238	0.0116367297352972	8.670717130240422e-05	0.0	0.0180900954669287	0.0	0.0	0.0140993215303705	0.0266837233802393
k__Bacteria;p__Pseudomonadota;c__Gammaproteobacteria;o__Pseudomonadales;f__Halomonadaceae;g__Halomonas;s__Halomonas_fontilapidosi	0.0	0.0	0.0177137277555966	0.0	0.0	0.0	0.0	0.0	0.0	0.0	0.0	0.0
k__Bacteria;p__Pseudomonadota;c__Gammaproteobacteria;o__Pseudomonadales;f__Halomonadaceae;g__Halomonas;s__Halomonas_heilongjiangensis	0.0	0.0	0.0	0.0	0.0002826948702966	0.0	0.0	0.0	0.0	0.0	0.0	0.0
k__Bacteria;p__Pseudomonadota;c__Gammaproteobacteria;o__Pseudomonadales;f__Halomonadaceae;g__Halomonas;s__Halomonas_kenyensis	0.0	0.0	0.0	0.0	0.0026640576066988	0.0	0.0	0.0	0.0	0.0	0.0	0.0
k__Bacteria;p__Pseudomonadota;c__Gammaproteobacteria;o__Pseudomonadales;f__Halomonadaceae;g__Halomonas;s__Halomonas_lactosivorans	0.0	0.0	0.0	0.0	0.0003068658071619	0.0	0.0	0.0	0.0	0.0	0.0	0.0
k__Bacteria;p__Pseudomonadota;c__Gammaproteobacteria;o__Pseudomonadales;f__Halomonadaceae;g__Halomonas;s__Halomonas_litopenaei	0.0	0.0	0.0	0.0	0.0019389295007333	0.0	0.0	0.0	0.0	0.0	0.0	0.0
k__Bacteria;p__Pseudomonadota;c__Gammaproteobacteria;o__Pseudomonadales;f__Halomonadaceae;g__Halomonas;s__Halomonas_litopenaei_A	0.0	0.0013313765616433	0.0	0.0	0.0	0.0	0.0	0.0	0.0	0.0	0.0	0.0
k__Bacteria;p__Pseudomonadota;c__Gammaproteobacteria;o__Pseudomonadales;f__Halomonadaceae;g__Halomonas;s__Halomonas_lysinitropha	0.0	0.0	0.0	0.0	0.0004855205579072	0.0	0.0	0.0	0.0	0.0	0.0	0.0
k__Bacteria;p__Pseudomonadota;c__Gammaproteobacteria;o__Pseudomonadales;f__Halomonadaceae;g__Halomonas;s__Halomonas_montanilacus	0.0045094624786436	0.0	0.0	0.0	0.0003425967573109	0.0	0.0	0.0	0.0	0.0	0.0	0.0
k__Bacteria;p__Pseudomonadota;c__Gammaproteobacteria;o__Pseudomonadales;f__Halomonadaceae;g__Halomonas;s__Halomonas_sp003182195	0.0163211328689709	0.0	0.0	0.0157706467531787	0.0041479429481816	0.0051590766924928	0.0	0.0036838760962231	0.0	0.0071801502639905	0.0	0.0
k__Bacteria;p__Pseudomonadota;c__Gammaproteobacteria;o__Pseudomonadales;f__Halomonadaceae;g__Halomonas;s__Halomonas_sp003202205	0.0	0.0	0.0	0.0	0.0012379723316334	0.0	0.0	0.0	0.0	0.0	0.0	0.0
k__Bacteria;p__Pseudomonadota;c__Gammaproteobacteria;o__Pseudomonadales;f__Halomonadaceae;g__Halomonas;s__Halomonas_sp003339685	0.0	0.0	0.0	0.0	0.0	0.0	0.0	0.0	0.0	0.0	0.0	0.0071487696591163
k__Bacteria;p__Pseudomonadota;c__Gammaproteobacteria;o__Pseudomonadales;f__Halomonadaceae;g__Halomonas;s__Halomonas_sp003552795	0.0	0.0	0.0	0.0	0.000432975042982	0.0	0.0	0.0	0.0	0.0	0.0	0.0
k__Bacteria;p__Pseudomonadota;c__Gammaproteobacteria;o__Pseudomonadales;f__Halomonadaceae;g__Halomonas;s__Halomonas_sp007129225	0.0	0.0	0.0	0.0	0.0002984585247739	0.0	0.0	0.0	0.0	0.0	0.0	0.0
k__Bacteria;p__Pseudomonadota;c__Gammaproteobacteria;o__Pseudomonadales;f__Halomonadaceae;g__Halomonas;s__Halomonas_sp010993975	0.0	0.0053084809708491	0.0	0.0	0.00029425488358	0.0	0.0	0.0	0.0	0.0	0.0	0.0
k__Bacteria;p__Pseudomonadota;c__Gammaproteobacteria;o__Pseudomonadales;f__Halomonadaceae;g__Halomonas;s__Halomonas_sp014859505	0.0	0.0	0.0	0.0	0.0012894669362601	0.0	0.0	0.0	0.0	0.0	0.0	0.0
k__Bacteria;p__Pseudomonadota;c__Gammaproteobacteria;o__Pseudomonadales;f__Halomonadaceae;g__Halomonas;s__Halomonas_sp014931605	0.0	0.0	0.0	0.0	6.095279731303574e-05	0.0	0.0	0.0	0.0	0.0	0.0	0.0
k__Bacteria;p__Pseudomonadota;c__Gammaproteobacteria;o__Pseudomonadales;f__Halomonadaceae;g__Halomonas;s__Halomonas_sp015595025	0.0002628466289919	0.0	0.0	0.0	0.0008228627637259	0.0	0.0	0.0027912050030741	0.0	0.0	0.0	0.0
k__Bacteria;p__Pseudomonadota;c__Gammaproteobacteria;o__Pseudomonadales;f__Halomonadaceae;g__Halomonas;s__Halomonas_sp020832045	0.0035566434485475	0.0	0.0	0.0	0.000334189474923	0.0	0.0	0.0	0.0	0.0	0.0	0.0
k__Bacteria;p__Pseudomonadota;c__Gammaproteobacteria;o__Pseudomonadales;f__Halomonadaceae;g__Halomonas;s__Halomonas_sp023094245	0.0	0.0	0.0	0.0	0.0007566554149202	0.0	0.0	0.0	0.0	0.0	0.0	0.0
k__Bacteria;p__Pseudomonadota;c__Gammaproteobacteria;o__Pseudomonadales;f__Halomonadaceae;g__Halomonas;s__Halomonas_sulfidoxydans	0.0036716388487315	0.0	0.0099943254724938	0.0	0.0028731887561005	0.0	0.0	0.0	0.0	0.0109024655440946	0.0	0.0
k__Bacteria;p__Pseudomonadota;c__Gammaproteobacteria;o__Pseudomonadales;f__Halomonadaceae;g__Halomonas;s__Halomonas_tianxiuensis	0.0	0.0	0.0	0.0	0.0013535724644687	0.0	0.0072194090252778	0.0	0.0	0.0062658973881754	0.008300212774499	0.0
k__Bacteria;p__Pseudomonadota;c__Gammaproteobacteria;o__Pseudomonadales;f__Halomonadaceae;g__Halomonas;s__Halomonas_zhangzhouensis	0.0	0.0	0.0	0.0	0.0011433904047684	0.0	0.0	0.0	0.0	0.006412830886074	0.0	0.0
k__Bacteria;p__Pseudomonadota;c__Gammaproteobacteria;o__Pseudomonadales;f__Halomonadaceae;g__Halomonas_A;s__Halomonas_A_qijiaojingensis	0.0	0.0	0.0	0.0	0.0004224659399972	0.0	0.0	0.0	0.0	0.0	0.0	0.0044006321017382
k__Bacteria;p__Pseudomonadota;c__Gammaproteobacteria;o__Pseudomonadales;f__Halomonadaceae;g__Halomonas_B;s__Halomonas_B_pantelleriensis	0.0036141411486397	0.0101845199383003	0.0087265031107656	0.0041189064988641	0.0058409594390662	0.0334225178523873	0.0320065308778628	0.0080031693682614	0.0	0.0119538563512818	0.0	0.0116246519677929
k__Bacteria;p__Pseudomonadota;c__Gammaproteobacteria;o__Pseudomonadales;f__Halomonadaceae;g__Halomonas_B;s__Halomonas_B_salipaludis	0.0024231173610197	0.0051177978827367	0.0	0.0064329355857854	0.0040281391741526	0.008361048661303	0.0186716868432442	0.0026805858186204	0.0	0.005710815285002	0.0003693444136655	0.001574234329144
k__Bacteria;p__Pseudomonadota;c__Gammaproteobacteria;o__Pseudomonadales;f__Halomonadaceae;g__Halomonas_B;s__Halomonas_B_socia	0.0	0.0	0.0	0.0	0.002049275082076	0.0	0.0	0.0	0.0064367486351044	0.0004440656825385	0.0	0.0
k__Bacteria;p__Pseudomonadota;c__Gammaproteobacteria;o__Pseudomonadales;f__Halomonadaceae;g__Halomonas_B;s__Halomonas_B_sp001971685	0.0295825666973322	0.000429036948253	0.0	0.0	0.0035394658853499	0.0	0.0240462971839946	0.0	0.0	0.0	0.023278734593922	0.0106554293024306
k__Bacteria;p__Pseudomonadota;c__Gammaproteobacteria;o__Pseudomonadales;f__Halomonadaceae;g__Halomonas_B;s__Halomonas_B_sp014779595	0.0035422690235246	0.0049986209526663	0.0	0.0093736128880648	0.0022058607165525	0.0	0.0	0.0074526459851665	0.0	0.0128844351713081	0.0	0.0050297238317404
k__Bacteria;p__Pseudomonadota;c__Gammaproteobacteria;o__Pseudomonadales;f__Halomonadaceae;g__Halomonas_F;s__Halomonas_F_sp015645095	0.0	0.0	0.0	0.0	9.668374746205672e-05	0.0	0.0	0.0	0.0	0.0	0.0	0.0
k__Bacteria;p__Pseudomonadota;c__Gammaproteobacteria;o__Pseudomonadales;f__Halomonadaceae;g__Modicisalibacter;s__Modicisalibacter_xianhensis	0.0	0.0	0.0	0.0	0.0003898877207436	0.0	0.0	0.0	0.0	0.0	0.0	0.0
k__Bacteria;p__Pseudomonadota;c__Gammaproteobacteria;o__Pseudomonadales;f__Moraxellaceae;g__Acinetobacter;s__Acinetobacter_geminorum	0.0	0.0	0.0	0.0	0.006340141830854	0.0	0.0	0.0	0.0	0.0	0.0	0.0
k__Bacteria;p__Pseudomonadota;c__Gammaproteobacteria;o__Pseudomonadales;f__Moraxellaceae;g__Acinetobacter;s__Acinetobacter_johnsonii	0.0	0.0	0.0	0.0	0.0	0.0	0.0	0.0316782473805121	0.0	0.0	0.0	0.0
k__Bacteria;p__Pseudomonadota;c__Gammaproteobacteria;o__Pseudomonadales;f__Moraxellaceae;g__Acinetobacter;s__Acinetobacter_junii	0.0101503975555264	0.027339187758146	0.0	0.0	0.0052829260705623	0.0	0.0992124016954723	0.0	0.0	0.0	0.0	0.0
k__Bacteria;p__Pseudomonadota;c__Gammaproteobacteria;o__Pseudomonadales;f__Moraxellaceae;g__Acinetobacter;s__Acinetobacter_radioresistens	0.0	0.0	0.0	0.0	0.0	0.0	0.0	0.0400287095371747	0.0	0.0	0.0	0.0
k__Bacteria;p__Pseudomonadota;c__Gammaproteobacteria;o__Pseudomonadales;f__Moraxellaceae;g__Moraxella;s__Moraxella_sp943908425	0.0	0.0	0.0	0.0	0.0003121203586545	0.0	0.0	0.0	0.0	0.0	0.0	0.0
k__Bacteria;p__Pseudomonadota;c__Gammaproteobacteria;o__Pseudomonadales;f__Moraxellaceae;g__Moraxella_A;s__Moraxella_A_cinereus	0.0	0.0	0.0	0.0	0.0	0.0	0.0	0.0	0.0	0.0	0.0	0.0075159906689741
k__Bacteria;p__Pseudomonadota;c__Gammaproteobacteria;o__Pseudomonadales;f__Moraxellaceae;g__Moraxella_A;s__Moraxella_A_osloensis	0.0120888914443422	0.0	0.0	0.0	0.0108653615761976	0.0	0.0	0.0	0.0	0.0	0.0	0.0
k__Bacteria;p__Pseudomonadota;c__Gammaproteobacteria;o__Pseudomonadales;f__Oleiphilaceae;g__Marinobacter;s__Marinobacter_lutaoensis	0.0	0.0	0.0	0.0	0.0001355674285065	0.0	0.0	0.0	0.0	0.0	0.0	0.0
k__Bacteria;p__Pseudomonadota;c__Gammaproteobacteria;o__Pseudomonadales;f__Pseudomonadaceae;g__Halopseudomonas;s__Halopseudomonas_bauzanensis	0.0	0.0	0.0	0.0	0.0011959359196936	0.0	0.0	0.0	0.0	0.0	0.0	0.0
k__Bacteria;p__Pseudomonadota;c__Gammaproteobacteria;o__Pseudomonadales;f__Pseudomonadaceae;g__Pseudomonas;s__Pseudomonas_aeruginosa	0.0	0.0	0.0	0.0	0.0017266456204364	0.0006936573704191	0.0	0.0	0.0	0.0	0.0	0.0
k__Bacteria;p__Pseudomonadota;c__Gammaproteobacteria;o__Pseudomonadales;f__Pseudomonadaceae;g__Pseudomonas_E;s__Pseudomonas_E_fulva	0.0	0.0	0.0	0.0	0.0	0.0	0.0023996908872752	0.0	0.0	0.0	0.0	0.0
k__Bacteria;p__Pseudomonadota;c__Gammaproteobacteria;o__Pseudomonadales;f__Pseudomonadaceae;g__Pseudomonas_E;s__Pseudomonas_E_guariconensis	0.0	0.0	0.0	0.0	0.0024244500586408	0.0	0.0	0.0	0.0	0.0022007372796402	0.0	0.0
k__Bacteria;p__Pseudomonadota;c__Gammaproteobacteria;o__Pseudomonadales;f__Pseudomonadaceae;g__Pseudomonas_E;s__Pseudomonas_E_kermanshahensis	0.0	0.0	0.0	0.0	0.0	0.0	0.0	0.0	0.0	0.0	0.0	0.0047287230039881
k__Bacteria;p__Pseudomonadota;c__Gammaproteobacteria;o__Pseudomonadales;f__Pseudomonadaceae;g__Pseudomonas_E;s__Pseudomonas_E_palmensis	0.0	0.0	0.0	0.0	0.0002564221128341	0.0	0.0	0.0	0.0	0.0	0.0	0.0
k__Bacteria;p__Pseudomonadota;c__Gammaproteobacteria;o__Pseudomonadales;f__Pseudomonadaceae;g__Pseudomonas_E;s__Pseudomonas_E_sp002282595	0.0	0.0	0.0	0.0	0.0007881827238752	0.0	0.0	0.0	0.0	0.0	0.0	0.0
k__Bacteria;p__Pseudomonadota;c__Gammaproteobacteria;o__Pseudomonadales;f__Pseudomonadaceae;g__Pseudomonas_E;s__Pseudomonas_E_sp900109995	0.0031048758049676	0.0	0.0	0.0	0.0	0.0	0.0	0.0	0.0	0.0	0.0	0.0
k__Bacteria;p__Pseudomonadota;c__Gammaproteobacteria;o__Pseudomonadales;f__Pseudomonadaceae;g__Stutzerimonas;s__Stutzerimonas_nitrititolerans	0.0	0.0	0.0	0.0	0.0005527788170112	0.0	0.0	0.0	0.0	0.0	0.0	0.0
k__Bacteria;p__Pseudomonadota;c__Gammaproteobacteria;o__Pseudomonadales;f__Pseudomonadaceae;g__Stutzerimonas;s__Stutzerimonas_stutzeri	0.0	0.0105011900667732	0.0	0.0	0.006260272648168	0.0	0.0	0.0	0.0	0.0	0.0	0.0
k__Bacteria;p__Pseudomonadota;c__Gammaproteobacteria;o__Pseudomonadales;f__Pseudomonadaceae;g__Stutzerimonas;s__Stutzerimonas_stutzeri_C	0.0	0.0	0.0	0.0	0.00029425488358	0.0	0.0	0.0	0.0	0.0	0.0	0.0
k__Bacteria;p__Pseudomonadota;c__Gammaproteobacteria;o__Steroidobacterales;f__Steroidobacteraceae;g__JAAYXG01;s__JAAYXG01_sp012516015	0.0	0.0	0.0	0.0	0.0004550441592505	0.0	0.0	0.0	0.0	0.0	0.0048315869765946	0.0
k__Bacteria;p__Pseudomonadota;c__Gammaproteobacteria;o__Steroidobacterales;f__Steroidobacteraceae;g__JAAYXG01;s__JAAYXG01_sp017577615	0.0	0.0	0.0	0.0	0.000424567760594	0.0	0.0	0.0	0.0	0.0	0.0	0.0
k__Bacteria;p__Pseudomonadota;c__Gammaproteobacteria;o__Steroidobacterales;f__Steroidobacteraceae;g__ZC4RG24;s__ZC4RG24_sp003242685	0.0	0.0	0.0	0.0	0.0013567251953641	0.0	0.0	0.0	0.0	0.0	0.0	0.0
k__Bacteria;p__Pseudomonadota;c__Gammaproteobacteria;o__Steroidobacterales;f__Steroidobacteraceae;g__ZC4RG39;s__ZC4RG39_sp003242495	0.0	0.0	0.0	0.0	0.000134516518208	0.0	0.0	0.0	0.0	0.0	0.0	0.0
k__Bacteria;p__Pseudomonadota;c__Gammaproteobacteria;o__Xanthomonadales;f__Rhodanobacteraceae;g__Rhodanobacter;s__Rhodanobacter_sp021793575	0.0	0.0	0.0	0.0	0.0002953057938785	0.0	0.0	0.0	0.0	0.0	0.0	0.0
k__Bacteria;p__Pseudomonadota;c__Gammaproteobacteria;o__Xanthomonadales;f__Wenzhouxiangellaceae;g__Wenzhouxiangella;s__Wenzhouxiangella_sp007135355	0.0	0.0	0.0	0.0	0.0016362673347653	0.0	0.0	0.0	0.0	0.0	0.0	0.0
k__Bacteria;p__Pseudomonadota;c__Gammaproteobacteria;o__Xanthomonadales;f__Xanthomonadaceae;g__GCA_002840015;s__GCA_002840015_sp002839995	0.0	0.0	0.0	0.0	0.0002911021526845	0.0	0.0	0.0	0.0	0.0	0.0	0.0
k__Bacteria;p__Pseudomonadota;c__Gammaproteobacteria;o__Xanthomonadales;f__Xanthomonadaceae;g__Luteimonas_D;s__Luteimonas_D_sp000472505	0.0	0.0	0.0	0.0	0.0024517737264016	0.0	0.0	0.0	0.0	0.0	0.0	0.0
k__Bacteria;p__Pseudomonadota;c__Gammaproteobacteria;o__Xanthomonadales;f__Xanthomonadaceae;g__Luteimonas_D;s__Luteimonas_D_wenzhouensis	0.0	0.0	0.0	0.0	0.000155534724178	0.0	0.0	0.0	0.0	0.0	0.0	0.0
k__Bacteria;p__Pseudomonadota;c__Gammaproteobacteria;o__Xanthomonadales;f__Xanthomonadaceae;g__Lysobacter_C;s__Lysobacter_C_luteus	0.0	0.0	0.0	0.0	0.0006746844116373	0.0	0.0	0.0	0.0	0.0	0.0	0.0
k__Bacteria;p__Pseudomonadota;c__Gammaproteobacteria;o__Xanthomonadales;f__Xanthomonadaceae;g__Pseudoxanthomonas;s__Pseudoxanthomonas_sp000513995	0.0	0.0	0.0	0.0	0.0009048337670087	0.0	0.0	0.0	0.0	0.0	0.0	0.0
k__Bacteria;p__Pseudomonadota;c__Gammaproteobacteria;o__Xanthomonadales;f__Xanthomonadaceae;g__Pseudoxanthomonas;s__Pseudoxanthomonas_taiwanensis	0.0	0.0	0.0	0.0	0.0020597841850611	0.0	0.0	0.0	0.0	0.0	0.0	0.0
k__Bacteria;p__Pseudomonadota;c__Gammaproteobacteria;o__Xanthomonadales;f__Xanthomonadaceae;g__Stenotrophomonas;s__Stenotrophomonas_maltophilia_L	0.0004743560257586	0.0	0.0	0.0	0.0	0.0	0.0	0.0	0.0	0.0	0.0	0.0
k__Bacteria;p__Pseudomonadota;c__Gammaproteobacteria;o__Xanthomonadales;f__Xanthomonadaceae;g__Xanthomonas;s__Xanthomonas_campestris	0.0030576455513207	0.0160241895117491	0.0	0.0	0.0045683070675819	0.0543499129831606	0.003910392172243	0.0	0.0	0.0	0.0	0.0
k__Bacteria;p__Pseudomonadota;c__Magnetococcia;o__Magnetococcales;f__UBA8363;g__UBA8363;s__UBA8363_sp002753515	0.0	0.0	0.0	0.0	0.0004550441592505	0.0	0.0	0.0	0.0	0.0	0.0	0.0
k__Bacteria;p__Spirochaetota;c__Spirochaetia;o__Treponematales;f__Treponemataceae;g__Treponema;s__Treponema_vincentii	0.0001334768037849	0.0	0.0	0.0	0.0	0.0	0.0	0.0	0.0	0.0	0.0	0.0
k__Bacteria;p__Spirochaetota;c__Spirochaetia;o__Treponematales;f__Treponemataceae;g__Treponema_B;s__Treponema_B_sp905372345	0.0	0.0	0.0	0.0	0.0	0.0	0.0915862654011643	0.0	0.0	0.0	0.0	0.0
k__Bacteria;p__Spirochaetota;c__Spirochaetia;o__Treponematales;f__Treponemataceae;g__Treponema_C;s__Treponema_C_lecithinolyticum	0.0	0.0	0.0002147118515828	0.0	0.0	0.0	0.0	0.0	0.0	0.0	0.0	0.0
k__Bacteria;p__Verrucomicrobiota;c__Verrucomicrobiae;o__Verrucomicrobiales;f__Akkermansiaceae;g__Akkermansia;s__Akkermansia_muciniphila	0.0	0.0	0.0966458941470582	0.0004308206480585	0.0	0.0	0.0	0.0	0.0	0.0	0.0	0.0
k__Fungi;p__Ascomycota;c__Eurotiomycetes;o__Eurotiales;f__Aspergillaceae;g__Aspergillus;s__Aspergillus_flavus	0.0	0.0	0.0	0.0	0.0010404011955154	0.0	0.0	0.0	0.0	0.0	0.0	0.0
k__Fungi;p__Ascomycota;c__Eurotiomycetes;o__Eurotiales;f__Aspergillaceae;g__Aspergillus;s__Aspergillus_fumigatus	0.0	0.0	0.0	0.0	5.254551492503082e-05	0.0	0.0	0.0	0.0	0.0	0.0	0.0
k__Fungi;p__Ascomycota;c__Sordariomycetes;o__Hypocreales;f__Cordycipitaceae;g__Lecanicillium;s__Lecanicillium_sp_S3808	0.0032650479695096	0.0109268219598817	0.0	0.0	0.0055708754923515	0.0	0.0424797580553789	0.0219103161393389	0.0	0.0	0.0	0.0
k__Fungi;p__Basidiomycota;c__Malasseziomycetes;o__unknown;f__unknown;g__unknown;s__Malasseziomycetes_sp	0.0	0.0	0.0	0.0	0.0	0.0	0.0	0.0	0.0	0.0052210369586722	0.0	0.0
