# Supplementary material for: Integrated analysis of the aqueous humor microbiome and lens capsule transcriptome in high myopia cataract: a pilot study
Source: Front Med (Lausanne). 2026 Jun 16;13:1845205. doi: 10.3389/fmed.2026.1845205 (PMC13314463; doi:10.3389/fmed.2026.1845205)
Supplement: Supplementary file 3 [file Data_Sheet_1.zip › 7.Average/1.Community_Structure/abundance/C372089/Class.xls]

Taxonomy	PM	Control
ABY1	0.00028812457350553333	0.0
Acidimicrobiia	0.02256087753918465	0.023643466317519634
Actinomycetia	0.472049462047811	0.4581023133366053
Alphaproteobacteria	0.035434072444374715	0.04684639825996186
Anaerolineae	0.0015847727301388833	0.003555790649152167
Bacilli	0.018896415626514066	0.02226648092209795
Bacteroidia	0.059293228481073025	0.037742343941451185
Blastocatellia	0.0009814233854429	0.0041593236661149335
Campylobacteria	0.00024673545020825	0.0
Chlamydiia	0.0003734234594005	0.03145759186710547
Chloroflexia	0.00207624844640435	0.0
Clostridia	0.0064781632327057	0.00765362559157895
Coriobacteriia	0.0004171216698227117	1.071891322225117e-05
DUMD01	0.0010980261102167	0.0
Dehalococcoidia	0.002330942101332317	0.0034842969380215333
Deinococci	0.00030879247604275	0.0021218768330761666
Desulfovibrionia	0.00036764345275875	0.0
Dormibacteria	8.599949276061667e-05	0.0
Eurotiomycetes	0.00018215778507340002	0.0
Gammaproteobacteria	0.3340519948892182	0.319304877063264
Gemmatimonadetes	0.0011936782077121499	0.0024559662074722503
JAGRBM01	1.9266688805833333e-05	0.0
Limnochordia	0.0013807209805133502	0.0
Limnocylindria	6.025219044733334e-05	0.0
Magnetococcia	7.584069320841666e-05	0.0
Malasseziomycetes	0.0	0.0008701728264453667
Negativicutes	0.007687272884645067	0.00010829542993283333
Planctomycetia	2.0142447387916666e-05	0.0
Polyangia	0.0019405297980970666	0.004107285446989933
Rubrobacteria	0.0005457727483545833	0.0012793234038567
Saccharimonadia	0.006135741038319116	0.0
Sordariomycetes	0.0032937909036238	0.010731679032452967
Spirochaetia	5.803144256128333e-05	0.015264377566860715
Syntrophobacteria	0.00010491587813363333	0.0
Thermoanaerobaculia	5.4647335522016665e-05	0.0
Thermoleophilia	0.0009002162611155333	0.0002255259341961333
Thermoplasmata	0.0008869682919344499	0.004608269852620283
UBA1135	4.186126022358333e-05	0.0
Verrucomicrobiae	0.01617945246585278	0.0
Vicinamibacteria	0.00031527308955015	0.0
