# Supplementary material for: Integrated analysis of the aqueous humor microbiome and lens capsule transcriptome in high myopia cataract: a pilot study
Source: Front Med (Lausanne). 2026 Jun 16;13:1845205. doi: 10.3389/fmed.2026.1845205 (PMC13314463; doi:10.3389/fmed.2026.1845205)
Supplement: Supplementary file 3 [file Data_Sheet_1.zip › 7.Average/1.Community_Structure/abundance/C372089/Class_lineage.xls]

Taxonomy	PM	Control
k__Archaea;p__Thermoplasmatota;c__Thermoplasmata	0.0008869682919344499	0.004608269852620283
k__Bacteria;p__Acidobacteriota;c__Blastocatellia	0.0009814233854429	0.0041593236661149335
k__Bacteria;p__Acidobacteriota;c__Thermoanaerobaculia	5.4647335522016665e-05	0.0
k__Bacteria;p__Acidobacteriota;c__Vicinamibacteria	0.00031527308955015	0.0
k__Bacteria;p__Actinomycetota;c__Acidimicrobiia	0.02256087753918465	0.023643466317519634
k__Bacteria;p__Actinomycetota;c__Actinomycetia	0.472049462047811	0.4581023133366053
k__Bacteria;p__Actinomycetota;c__Coriobacteriia	0.0004171216698227117	1.071891322225117e-05
k__Bacteria;p__Actinomycetota;c__Rubrobacteria	0.0005457727483545833	0.0012793234038567
k__Bacteria;p__Actinomycetota;c__Thermoleophilia	0.0009002162611155333	0.0002255259341961333
k__Bacteria;p__Bacillota;c__Bacilli	0.018896415626514066	0.02226648092209795
k__Bacteria;p__Bacillota_A;c__Clostridia	0.0064781632327057	0.00765362559157895
k__Bacteria;p__Bacillota_C;c__Negativicutes	0.007687272884645067	0.00010829542993283333
k__Bacteria;p__Bacillota_G;c__Limnochordia	0.0013807209805133502	0.0
k__Bacteria;p__Bacteroidota;c__Bacteroidia	0.059293228481073025	0.037742343941451185
k__Bacteria;p__Campylobacterota;c__Campylobacteria	0.00024673545020825	0.0
k__Bacteria;p__Chlamydiota;c__Chlamydiia	0.0003734234594005	0.03145759186710547
k__Bacteria;p__Chloroflexota;c__Anaerolineae	0.0015847727301388833	0.003555790649152167
k__Bacteria;p__Chloroflexota;c__Chloroflexia	0.00207624844640435	0.0
k__Bacteria;p__Chloroflexota;c__Dehalococcoidia	0.002330942101332317	0.0034842969380215333
k__Bacteria;p__Chloroflexota;c__Limnocylindria	6.025219044733334e-05	0.0
k__Bacteria;p__DUMD01;c__DUMD01	0.0010980261102167	0.0
k__Bacteria;p__Deinococcota;c__Deinococci	0.00030879247604275	0.0021218768330761666
k__Bacteria;p__Desulfobacterota;c__Desulfovibrionia	0.00036764345275875	0.0
k__Bacteria;p__Desulfobacterota;c__Syntrophobacteria	0.00010491587813363333	0.0
k__Bacteria;p__Dormibacterota;c__Dormibacteria	8.599949276061667e-05	0.0
k__Bacteria;p__Gemmatimonadota;c__Gemmatimonadetes	0.0011936782077121499	0.0024559662074722503
k__Bacteria;p__JAGRBM01;c__JAGRBM01	1.9266688805833333e-05	0.0
k__Bacteria;p__Myxococcota;c__Polyangia	0.0019405297980970666	0.004107285446989933
k__Bacteria;p__Patescibacteria;c__ABY1	0.00028812457350553333	0.0
k__Bacteria;p__Patescibacteria;c__Saccharimonadia	0.006135741038319116	0.0
k__Bacteria;p__Planctomycetota;c__Planctomycetia	2.0142447387916666e-05	0.0
k__Bacteria;p__Planctomycetota;c__UBA1135	4.186126022358333e-05	0.0
k__Bacteria;p__Pseudomonadota;c__Alphaproteobacteria	0.035434072444374715	0.04684639825996186
k__Bacteria;p__Pseudomonadota;c__Gammaproteobacteria	0.3340519948892182	0.319304877063264
k__Bacteria;p__Pseudomonadota;c__Magnetococcia	7.584069320841666e-05	0.0
k__Bacteria;p__Spirochaetota;c__Spirochaetia	5.803144256128333e-05	0.015264377566860715
k__Bacteria;p__Verrucomicrobiota;c__Verrucomicrobiae	0.01617945246585278	0.0
k__Fungi;p__Ascomycota;c__Eurotiomycetes	0.00018215778507340002	0.0
k__Fungi;p__Ascomycota;c__Sordariomycetes	0.0032937909036238	0.010731679032452967
k__Fungi;p__Basidiomycota;c__Malasseziomycetes	0.0	0.0008701728264453667
