# Supplementary material for: Integrated analysis of the aqueous humor microbiome and lens capsule transcriptome in high myopia cataract: a pilot study
Source: Front Med (Lausanne). 2026 Jun 16;13:1845205. doi: 10.3389/fmed.2026.1845205 (PMC13314463; doi:10.3389/fmed.2026.1845205)
Supplement: Supplementary file 3 [file Data_Sheet_1.zip › 7.Average/1.Community_Structure/abundance/C372089/Family.xls]

Taxonomy	PM	Control
70_9	0.0001247080220887	0.0
AC_14	0.0027974995110964834	0.0
Acetobacteraceae	9.966132664113334e-05	0.0009267694330434333
Acidimicrobiaceae	0.00022471965216268333	0.006368227630128599
Actinomycetaceae	0.0008536393894275334	2.5494694706598237e-05
Actinopolymorphaceae	6.830916940254013e-06	0.00048711967291243334
Aerococcaceae	0.00048674661992215	0.0
Aeromonadaceae	0.0008600697638761	0.0
Akkermansiaceae	0.01617945246585278	0.0
Alteromonadaceae	0.004957276073568983	0.0
Anoxybacillaceae	3.8533377611683335e-05	0.0
Aspergillaceae	0.00018215778507340002	0.0
Atopobiaceae	0.000165428653331845	1.071891322225117e-05
Bacillaceae	0.0002812936565652833	0.0
Bacteroidaceae	0.03536870494776942	0.0172349448562595
Beijerinckiaceae	0.0020998760790045833	0.0
Beutenbergiaceae	0.00012330680835736667	0.0
Bifidobacteriaceae	0.00420795900462685	0.0019123585923194167
Brevibacteriaceae	0.0007135680926817833	0.0
Burkholderiaceae	0.06906111559064823	0.058353638987281714
Burkholderiaceae_A	4.569906990659853e-05	0.0
Burkholderiaceae_B	0.008934431708638283	0.010135573480449666
Burkholderiaceae_C	0.0005571576099215667	0.0028891479272037004
Butyricicoccaceae	7.058614171591666e-05	0.0008467941445578167
CAG_74	0.0018885893688160166	0.0007758239993576334
CAJPTX01	0.00017734706202536665	1.6555045526375387e-05
CSP1_4	6.025219044733334e-05	0.0
Campylobacteraceae	0.00024673545020825	0.0
Caulobacteraceae	0.00024854028559533335	0.0
Cellulomonadaceae	0.00019126567432705	0.0
Chitinophagaceae	0.0007484232842488	0.0
Chlamydiaceae	0.0003734234594005	0.03145759186710547
Chromobacteriaceae	1.7690323358083333e-05	0.0005483292518099
Competibacteraceae	0.0013997509935194075	0.0019444653472797165
Cordycipitaceae	0.0032937909036238	0.010731679032452967
Coriobacteriaceae	5.9026128432433336e-05	0.0
DSM_21159	1.6113957910342786e-05	0.0005616710528459334
DSM_44946	0.00030966823462480003	0.0
DSM_8532	0.0004881478336534833	0.0
DTU010	0.00022244267984926664	0.0
DUMD01	0.0010980261102167	0.0
Deinococcaceae	0.0	0.0021218768330761666
Dermabacteraceae	0.0021179488503873666	0.0008162139112549001
Dermatophilaceae	0.00024991713657231666	0.002781746921678233
Desulfovibrionaceae	0.00036764345275875	0.0
Devosiaceae	0.00011034558134253333	0.0
Dialisteraceae	0.0009364349254462834	5.659660659806666e-05
Dormibacteraceae	8.599949276061667e-05	0.0
Dysgonomonadaceae	0.0012546819555789167	0.0
Eggerthellaceae	0.00019266688805843332	0.0
Egibacteraceae	0.009158915943104315	0.005764357346042633
Enterobacteriaceae	0.0037444915042495835	0.021599709117248202
Enterococcaceae	0.0	0.0007100208118418833
Erysipelotrichaceae	1.8566081940166666e-05	0.0
Flavobacteriaceae	0.0049405418336879664	0.0
Frankiaceae	7.496493462636667e-05	0.0
Ga0077536	4.694065999966667e-05	0.0
Geodermatophilaceae	0.00330449699979425	0.0018192543832439001
Halieaceae	0.05305127519286166	0.03338314782539308
Halomonadaceae	0.14061584019323642	0.15767509103733265
Hyphomicrobiaceae	0.0009661368677548166	0.0
Hyphomonadaceae	0.0019220089638699335	0.0
Ilumatobacteraceae	0.008031181852534867	0.0084602131816712
Im1	7.3563720895e-05	0.0
JAAYBP01	0.0007979942133326	0.0007735721273232833
JACDBD01	4.256186708926667e-05	0.0
JACDCH01	0.006060382609385284	0.0
JADJMO01	8.778252941861892e-05	5.7691825319183337e-05
JAGRBM01	1.9266688805833333e-05	0.0
JAHWKO01	0.0053616044414680495	0.0070394095416802666
JAHWKY01	0.002615989750298283	0.0
Jiangellaceae	0.00015746139305861668	0.0006240750495397
Lachnospiraceae	0.0022409159007013334	0.00453967412788775
Limnochordaceae	0.0011582783006640833	0.0
Marinilabiliaceae	0.00032017733760980003	0.0
MedAcidi_G1	0.0009982373236816667	0.008041453378396584
Megasphaeraceae	0.0021499408706503833	5.169882333476667e-05
Microbacteriaceae	0.0059068982450459	0.006639284195221484
Micrococcaceae	0.20137813358008436	0.17861273440648995
Micromonosporaceae	0.0028338659285791165	0.0
Microtrichaceae	6.830916940254013e-06	0.0
Moraxellaceae	0.012063171099047166	0.029739224880355533
Muribaculaceae	0.003990251016746267	0.0
Mycobacteriaceae	0.002940896730875867	0.0005637199020545168
Nakamurellaceae	5.534794238768333e-05	0.0
Nannocystaceae	0.00030188355627879996	0.0002821217960096
Neisseriaceae	0.011741514931103168	0.0
Nitriliruptoraceae	0.18831079380968885	0.23202393634132537
Nocardioidaceae	0.008402994756763149	0.008776836013923517
OUC007	3.748246731318333e-05	0.0
Oleiphilaceae	2.2594571417749998e-05	0.0
Paenibacillaceae	3.958428791018334e-05	0.00020705225321063334
Paludibacteraceae	4.351723717763333e-05	0.0
Pasteurellaceae	0.004944428850747433	0.0
Phototrophicaceae	3.310367440276667e-05	0.0
Phreatobacteraceae	0.0009507401637328834	0.008825205408481565
Pirellulaceae	2.0142447387916666e-05	0.0
Planococcaceae	0.0007953639442484666	0.0026001493270116
Pleomorphomonadaceae	1.576365447750924e-05	0.0
Polyangiaceae	3.76576190296e-05	0.0
Porphyromonadaceae	0.002466103505114763	0.004224939506763483
Propionibacteriaceae	0.012640596518026003	0.0042349945594383495
Pseudomonadaceae	0.004633111004399866	0.0015548585284839167
Pseudonocardiaceae	0.006389944333095699	0.0022937470698381666
Psychromonadaceae	0.0021565060016647164	0.0
Pyrinomonadaceae	0.0009814233854429	0.0041593236661149335
RAAP_2	6.725825910401667e-05	0.0
RSA9	4.571459798476667e-05	0.0
Rhizobiaceae	0.00067922580738535	0.0025773919679111168
Rhodanobacteraceae	4.921763231308333e-05	0.0
Rhodobacteraceae	0.019307536363158365	0.018492893015126435
Rhodocyclaceae	4.256186708926667e-05	2.469415561965e-05
Rikenellaceae	0.005905551389691417	0.008405022311573583
Rubrobacteraceae	0.0005457727483545833	0.0012793234038567
Ruminococcaceae	0.0017899239878189667	0.00149133331977575
SBBC01	0.00028812457350553333	0.0
SCN_69_37	0.00031527308955015	0.0
SCTD01	4.448853596981667e-05	0.0
SG8_38	0.00035520768089315	0.0
SG8_39	0.00023312693455065	0.0
Saccharimonadaceae	0.006135741038319116	0.0
Salisediminibacteriaceae	0.007009742287089117	0.0035220503644494664
Sandaracinaceae	0.0011579984124769167	0.0037674718256611502
Selenomonadaceae	0.0006923933468868	0.0
Solirubrobacteraceae	0.0007755082390268333	0.0002255259341961333
Sphingomonadaceae	0.007983861699991367	0.013659117422041867
Sporichthyaceae	7.1461900298e-05	0.0
Staphylococcaceae	0.00816399875870325	0.0
Steroidobacteraceae	0.0003951422722361	0.0008052644960991
Streptococcaceae	0.0	0.015227208165584384
Streptomycetaceae	0.007413385943824499	0.0033380939383295164
Streptosporangiaceae	0.006522784487501483	0.0003489367966062667
Syntrophobacteraceae	0.00010491587813363333	0.0
Tannerellaceae	0.0003066865814060663	1.354503724885261e-05
Thermomicrobiaceae	0.00207624844640435	0.0
Treponemataceae	5.803144256128333e-05	0.015264377566860715
Trueperaceae	0.00030879247604275	0.0
UBA184	0.0008869682919344499	0.004608269852620283
UBA2386	4.186126022358333e-05	0.0
UBA2979	0.002330942101332317	0.0034842969380215333
UBA3940	0.0011199200747688	0.0
UBA4823	0.0004317489809673167	0.0
UBA5704	5.4647335522016665e-05	0.0
UBA6663	0.0	0.003555790649152167
UBA6960	0.0011479636097273833	0.0024559662074722503
UBA7960	0.0032682066004676665	0.007847337184079416
UBA8139	8.75758582083847e-06	0.0
UBA8363	7.584069320841666e-05	0.0
Vagococcaceae	0.0017529183778989667	0.0
Veillonellaceae	0.0039085037416616	0.0
Weeksellaceae	0.00050303572954895	0.0
Wenzhouxiangellaceae	0.00027271122246088334	0.0
Xanthobacteraceae	0.0009606979726154999	0.0018033499605115168
Xanthomonadaceae	0.01416868735109035	0.0006517320287071667
ZC4RG35	0.003525453748036683	0.0
unknown	0.0	0.0008701728264453667
