# Supplementary material for: Integrated analysis of the aqueous humor microbiome and lens capsule transcriptome in high myopia cataract: a pilot study
Source: Front Med (Lausanne). 2026 Jun 16;13:1845205. doi: 10.3389/fmed.2026.1845205 (PMC13314463; doi:10.3389/fmed.2026.1845205)
Supplement: Supplementary file 3 [file Data_Sheet_1.zip › 7.Average/1.Community_Structure/abundance/C372089/Family_lineage.xls]

Taxonomy	PM	Control
k__Archaea;p__Thermoplasmatota;c__Thermoplasmata;o__UBA184;f__UBA184	0.0008869682919344499	0.004608269852620283
k__Bacteria;p__Acidobacteriota;c__Blastocatellia;o__Pyrinomonadales;f__Pyrinomonadaceae	0.0009814233854429	0.0041593236661149335
k__Bacteria;p__Acidobacteriota;c__Thermoanaerobaculia;o__UBA5704;f__UBA5704	5.4647335522016665e-05	0.0
k__Bacteria;p__Acidobacteriota;c__Vicinamibacteria;o__Vicinamibacterales;f__SCN_69_37	0.00031527308955015	0.0
k__Bacteria;p__Actinomycetota;c__Acidimicrobiia;o__Acidimicrobiales;f__AC_14	0.0027974995110964834	0.0
k__Bacteria;p__Actinomycetota;c__Acidimicrobiia;o__Acidimicrobiales;f__Acidimicrobiaceae	0.00022471965216268333	0.006368227630128599
k__Bacteria;p__Actinomycetota;c__Acidimicrobiia;o__Acidimicrobiales;f__Ilumatobacteraceae	0.008031181852534867	0.0084602131816712
k__Bacteria;p__Actinomycetota;c__Acidimicrobiia;o__Acidimicrobiales;f__JAAYBP01	0.0007979942133326	0.0007735721273232833
k__Bacteria;p__Actinomycetota;c__Acidimicrobiia;o__Acidimicrobiales;f__JACDCH01	0.006060382609385284	0.0
k__Bacteria;p__Actinomycetota;c__Acidimicrobiia;o__Acidimicrobiales;f__MedAcidi_G1	0.0009982373236816667	0.008041453378396584
k__Bacteria;p__Actinomycetota;c__Acidimicrobiia;o__Acidimicrobiales;f__Microtrichaceae	6.830916940254013e-06	0.0
k__Bacteria;p__Actinomycetota;c__Acidimicrobiia;o__Acidimicrobiales;f__RAAP_2	6.725825910401667e-05	0.0
k__Bacteria;p__Actinomycetota;c__Acidimicrobiia;o__Acidimicrobiales;f__UBA8139	8.75758582083847e-06	0.0
k__Bacteria;p__Actinomycetota;c__Acidimicrobiia;o__IMCC26256;f__JACDBD01	4.256186708926667e-05	0.0
k__Bacteria;p__Actinomycetota;c__Acidimicrobiia;o__UBA5794;f__ZC4RG35	0.003525453748036683	0.0
k__Bacteria;p__Actinomycetota;c__Actinomycetia;o__Actinomycetales;f__Actinomycetaceae	0.0008536393894275334	2.5494694706598237e-05
k__Bacteria;p__Actinomycetota;c__Actinomycetia;o__Actinomycetales;f__Beutenbergiaceae	0.00012330680835736667	0.0
k__Bacteria;p__Actinomycetota;c__Actinomycetia;o__Actinomycetales;f__Bifidobacteriaceae	0.00420795900462685	0.0019123585923194167
k__Bacteria;p__Actinomycetota;c__Actinomycetia;o__Actinomycetales;f__Brevibacteriaceae	0.0007135680926817833	0.0
k__Bacteria;p__Actinomycetota;c__Actinomycetia;o__Actinomycetales;f__Cellulomonadaceae	0.00019126567432705	0.0
k__Bacteria;p__Actinomycetota;c__Actinomycetia;o__Actinomycetales;f__Dermabacteraceae	0.0021179488503873666	0.0008162139112549001
k__Bacteria;p__Actinomycetota;c__Actinomycetia;o__Actinomycetales;f__Dermatophilaceae	0.00024991713657231666	0.002781746921678233
k__Bacteria;p__Actinomycetota;c__Actinomycetia;o__Actinomycetales;f__Microbacteriaceae	0.0059068982450459	0.006639284195221484
k__Bacteria;p__Actinomycetota;c__Actinomycetia;o__Actinomycetales;f__Micrococcaceae	0.20137813358008436	0.17861273440648995
k__Bacteria;p__Actinomycetota;c__Actinomycetia;o__Euzebyales;f__Egibacteraceae	0.009158915943104315	0.005764357346042633
k__Bacteria;p__Actinomycetota;c__Actinomycetia;o__Jiangellales;f__Jiangellaceae	0.00015746139305861668	0.0006240750495397
k__Bacteria;p__Actinomycetota;c__Actinomycetia;o__Mycobacteriales;f__Frankiaceae	7.496493462636667e-05	0.0
k__Bacteria;p__Actinomycetota;c__Actinomycetia;o__Mycobacteriales;f__Geodermatophilaceae	0.00330449699979425	0.0018192543832439001
k__Bacteria;p__Actinomycetota;c__Actinomycetia;o__Mycobacteriales;f__Micromonosporaceae	0.0028338659285791165	0.0
k__Bacteria;p__Actinomycetota;c__Actinomycetia;o__Mycobacteriales;f__Mycobacteriaceae	0.002940896730875867	0.0005637199020545168
k__Bacteria;p__Actinomycetota;c__Actinomycetia;o__Mycobacteriales;f__Nakamurellaceae	5.534794238768333e-05	0.0
k__Bacteria;p__Actinomycetota;c__Actinomycetia;o__Mycobacteriales;f__Pseudonocardiaceae	0.006389944333095699	0.0022937470698381666
k__Bacteria;p__Actinomycetota;c__Actinomycetia;o__Mycobacteriales;f__SCTD01	4.448853596981667e-05	0.0
k__Bacteria;p__Actinomycetota;c__Actinomycetia;o__Nitriliruptorales;f__JAHWKO01	0.0053616044414680495	0.0070394095416802666
k__Bacteria;p__Actinomycetota;c__Actinomycetia;o__Nitriliruptorales;f__JAHWKY01	0.002615989750298283	0.0
k__Bacteria;p__Actinomycetota;c__Actinomycetia;o__Nitriliruptorales;f__Nitriliruptoraceae	0.18831079380968885	0.23202393634132537
k__Bacteria;p__Actinomycetota;c__Actinomycetia;o__Propionibacteriales;f__Actinopolymorphaceae	6.830916940254013e-06	0.00048711967291243334
k__Bacteria;p__Actinomycetota;c__Actinomycetia;o__Propionibacteriales;f__Nocardioidaceae	0.008402994756763149	0.008776836013923517
k__Bacteria;p__Actinomycetota;c__Actinomycetia;o__Propionibacteriales;f__Propionibacteriaceae	0.012640596518026003	0.0042349945594383495
k__Bacteria;p__Actinomycetota;c__Actinomycetia;o__Sporichthyales;f__Sporichthyaceae	7.1461900298e-05	0.0
k__Bacteria;p__Actinomycetota;c__Actinomycetia;o__Streptomycetales;f__Streptomycetaceae	0.007413385943824499	0.0033380939383295164
k__Bacteria;p__Actinomycetota;c__Actinomycetia;o__Streptosporangiales;f__Streptosporangiaceae	0.006522784487501483	0.0003489367966062667
k__Bacteria;p__Actinomycetota;c__Coriobacteriia;o__Coriobacteriales;f__Atopobiaceae	0.000165428653331845	1.071891322225117e-05
k__Bacteria;p__Actinomycetota;c__Coriobacteriia;o__Coriobacteriales;f__Coriobacteriaceae	5.9026128432433336e-05	0.0
k__Bacteria;p__Actinomycetota;c__Coriobacteriia;o__Coriobacteriales;f__Eggerthellaceae	0.00019266688805843332	0.0
k__Bacteria;p__Actinomycetota;c__Rubrobacteria;o__Rubrobacterales;f__Rubrobacteraceae	0.0005457727483545833	0.0012793234038567
k__Bacteria;p__Actinomycetota;c__Thermoleophilia;o__Solirubrobacterales;f__70_9	0.0001247080220887	0.0
k__Bacteria;p__Actinomycetota;c__Thermoleophilia;o__Solirubrobacterales;f__Solirubrobacteraceae	0.0007755082390268333	0.0002255259341961333
k__Bacteria;p__Bacillota;c__Bacilli;o__Bacillales;f__Anoxybacillaceae	3.8533377611683335e-05	0.0
k__Bacteria;p__Bacillota;c__Bacilli;o__Bacillales;f__Bacillaceae	0.0002812936565652833	0.0
k__Bacteria;p__Bacillota;c__Bacilli;o__Bacillales;f__Planococcaceae	0.0007953639442484666	0.0026001493270116
k__Bacteria;p__Bacillota;c__Bacilli;o__Bacillales_H;f__Salisediminibacteriaceae	0.007009742287089117	0.0035220503644494664
k__Bacteria;p__Bacillota;c__Bacilli;o__Erysipelotrichales;f__Erysipelotrichaceae	1.8566081940166666e-05	0.0
k__Bacteria;p__Bacillota;c__Bacilli;o__Lactobacillales;f__Aerococcaceae	0.00048674661992215	0.0
k__Bacteria;p__Bacillota;c__Bacilli;o__Lactobacillales;f__Enterococcaceae	0.0	0.0007100208118418833
k__Bacteria;p__Bacillota;c__Bacilli;o__Lactobacillales;f__Streptococcaceae	0.0	0.015227208165584384
k__Bacteria;p__Bacillota;c__Bacilli;o__Lactobacillales;f__Vagococcaceae	0.0017529183778989667	0.0
k__Bacteria;p__Bacillota;c__Bacilli;o__Paenibacillales;f__Paenibacillaceae	3.958428791018334e-05	0.00020705225321063334
k__Bacteria;p__Bacillota;c__Bacilli;o__Staphylococcales;f__Staphylococcaceae	0.00816399875870325	0.0
k__Bacteria;p__Bacillota;c__Bacilli;o__Thermoactinomycetales;f__DSM_44946	0.00030966823462480003	0.0
k__Bacteria;p__Bacillota_A;c__Clostridia;o__Acetivibrionales_A;f__DSM_8532	0.0004881478336534833	0.0
k__Bacteria;p__Bacillota_A;c__Clostridia;o__Christensenellales;f__CAG_74	0.0018885893688160166	0.0007758239993576334
k__Bacteria;p__Bacillota_A;c__Clostridia;o__Lachnospirales;f__Lachnospiraceae	0.0022409159007013334	0.00453967412788775
k__Bacteria;p__Bacillota_A;c__Clostridia;o__Oscillospirales;f__Butyricicoccaceae	7.058614171591666e-05	0.0008467941445578167
k__Bacteria;p__Bacillota_A;c__Clostridia;o__Oscillospirales;f__Ruminococcaceae	0.0017899239878189667	0.00149133331977575
k__Bacteria;p__Bacillota_C;c__Negativicutes;o__Selenomonadales;f__Selenomonadaceae	0.0006923933468868	0.0
k__Bacteria;p__Bacillota_C;c__Negativicutes;o__Veillonellales;f__Dialisteraceae	0.0009364349254462834	5.659660659806666e-05
k__Bacteria;p__Bacillota_C;c__Negativicutes;o__Veillonellales;f__Megasphaeraceae	0.0021499408706503833	5.169882333476667e-05
k__Bacteria;p__Bacillota_C;c__Negativicutes;o__Veillonellales;f__Veillonellaceae	0.0039085037416616	0.0
k__Bacteria;p__Bacillota_G;c__Limnochordia;o__DTU010;f__DTU010	0.00022244267984926664	0.0
k__Bacteria;p__Bacillota_G;c__Limnochordia;o__Limnochordales;f__Limnochordaceae	0.0011582783006640833	0.0
k__Bacteria;p__Bacteroidota;c__Bacteroidia;o__Bacteroidales;f__Bacteroidaceae	0.03536870494776942	0.0172349448562595
k__Bacteria;p__Bacteroidota;c__Bacteroidia;o__Bacteroidales;f__CAJPTX01	0.00017734706202536665	1.6555045526375387e-05
k__Bacteria;p__Bacteroidota;c__Bacteroidia;o__Bacteroidales;f__Dysgonomonadaceae	0.0012546819555789167	0.0
k__Bacteria;p__Bacteroidota;c__Bacteroidia;o__Bacteroidales;f__Marinilabiliaceae	0.00032017733760980003	0.0
k__Bacteria;p__Bacteroidota;c__Bacteroidia;o__Bacteroidales;f__Muribaculaceae	0.003990251016746267	0.0
k__Bacteria;p__Bacteroidota;c__Bacteroidia;o__Bacteroidales;f__Paludibacteraceae	4.351723717763333e-05	0.0
k__Bacteria;p__Bacteroidota;c__Bacteroidia;o__Bacteroidales;f__Porphyromonadaceae	0.002466103505114763	0.004224939506763483
k__Bacteria;p__Bacteroidota;c__Bacteroidia;o__Bacteroidales;f__Rikenellaceae	0.005905551389691417	0.008405022311573583
k__Bacteria;p__Bacteroidota;c__Bacteroidia;o__Bacteroidales;f__Tannerellaceae	0.0003066865814060663	1.354503724885261e-05
k__Bacteria;p__Bacteroidota;c__Bacteroidia;o__Bacteroidales;f__UBA7960	0.0032682066004676665	0.007847337184079416
k__Bacteria;p__Bacteroidota;c__Bacteroidia;o__Chitinophagales;f__Chitinophagaceae	0.0007484232842488	0.0
k__Bacteria;p__Bacteroidota;c__Bacteroidia;o__Flavobacteriales;f__Flavobacteriaceae	0.0049405418336879664	0.0
k__Bacteria;p__Bacteroidota;c__Bacteroidia;o__Flavobacteriales;f__Weeksellaceae	0.00050303572954895	0.0
k__Bacteria;p__Campylobacterota;c__Campylobacteria;o__Campylobacterales;f__Campylobacteraceae	0.00024673545020825	0.0
k__Bacteria;p__Chlamydiota;c__Chlamydiia;o__Chlamydiales;f__Chlamydiaceae	0.0003734234594005	0.03145759186710547
k__Bacteria;p__Chloroflexota;c__Anaerolineae;o__Aggregatilineales;f__Phototrophicaceae	3.310367440276667e-05	0.0
k__Bacteria;p__Chloroflexota;c__Anaerolineae;o__Aggregatilineales;f__UBA3940	0.0011199200747688	0.0
k__Bacteria;p__Chloroflexota;c__Anaerolineae;o__Anaerolineales;f__UBA4823	0.0004317489809673167	0.0
k__Bacteria;p__Chloroflexota;c__Anaerolineae;o__Anaerolineales;f__UBA6663	0.0	0.003555790649152167
k__Bacteria;p__Chloroflexota;c__Chloroflexia;o__Thermomicrobiales;f__Thermomicrobiaceae	0.00207624844640435	0.0
k__Bacteria;p__Chloroflexota;c__Dehalococcoidia;o__UBA2979;f__UBA2979	0.002330942101332317	0.0034842969380215333
k__Bacteria;p__Chloroflexota;c__Limnocylindria;o__Limnocylindrales;f__CSP1_4	6.025219044733334e-05	0.0
k__Bacteria;p__DUMD01;c__DUMD01;o__DUMD01;f__DUMD01	0.0010980261102167	0.0
k__Bacteria;p__Deinococcota;c__Deinococci;o__Deinococcales;f__Deinococcaceae	0.0	0.0021218768330761666
k__Bacteria;p__Deinococcota;c__Deinococci;o__Deinococcales;f__Trueperaceae	0.00030879247604275	0.0
k__Bacteria;p__Desulfobacterota;c__Desulfovibrionia;o__Desulfovibrionales;f__Desulfovibrionaceae	0.00036764345275875	0.0
k__Bacteria;p__Desulfobacterota;c__Syntrophobacteria;o__Syntrophobacterales;f__Syntrophobacteraceae	0.00010491587813363333	0.0
k__Bacteria;p__Dormibacterota;c__Dormibacteria;o__Dormibacterales;f__Dormibacteraceae	8.599949276061667e-05	0.0
k__Bacteria;p__Gemmatimonadota;c__Gemmatimonadetes;o__Longimicrobiales;f__RSA9	4.571459798476667e-05	0.0
k__Bacteria;p__Gemmatimonadota;c__Gemmatimonadetes;o__Longimicrobiales;f__UBA6960	0.0011479636097273833	0.0024559662074722503
k__Bacteria;p__JAGRBM01;c__JAGRBM01;o__JAGRBM01;f__JAGRBM01	1.9266688805833333e-05	0.0
k__Bacteria;p__Myxococcota;c__Polyangia;o__Nannocystales;f__Nannocystaceae	0.00030188355627879996	0.0002821217960096
k__Bacteria;p__Myxococcota;c__Polyangia;o__Polyangiales;f__JADJMO01	8.778252941861892e-05	5.7691825319183337e-05
k__Bacteria;p__Myxococcota;c__Polyangia;o__Polyangiales;f__Polyangiaceae	3.76576190296e-05	0.0
k__Bacteria;p__Myxococcota;c__Polyangia;o__Polyangiales;f__SG8_38	0.00035520768089315	0.0
k__Bacteria;p__Myxococcota;c__Polyangia;o__Polyangiales;f__Sandaracinaceae	0.0011579984124769167	0.0037674718256611502
k__Bacteria;p__Patescibacteria;c__ABY1;o__SBBC01;f__SBBC01	0.00028812457350553333	0.0
k__Bacteria;p__Patescibacteria;c__Saccharimonadia;o__Saccharimonadales;f__Saccharimonadaceae	0.006135741038319116	0.0
k__Bacteria;p__Planctomycetota;c__Planctomycetia;o__Pirellulales;f__Pirellulaceae	2.0142447387916666e-05	0.0
k__Bacteria;p__Planctomycetota;c__UBA1135;o__UBA2386;f__UBA2386	4.186126022358333e-05	0.0
k__Bacteria;p__Pseudomonadota;c__Alphaproteobacteria;o__Acetobacterales;f__Acetobacteraceae	9.966132664113334e-05	0.0009267694330434333
k__Bacteria;p__Pseudomonadota;c__Alphaproteobacteria;o__Caulobacterales;f__Caulobacteraceae	0.00024854028559533335	0.0
k__Bacteria;p__Pseudomonadota;c__Alphaproteobacteria;o__Caulobacterales;f__Hyphomonadaceae	0.0019220089638699335	0.0
k__Bacteria;p__Pseudomonadota;c__Alphaproteobacteria;o__Kiloniellales;f__DSM_21159	1.6113957910342786e-05	0.0005616710528459334
k__Bacteria;p__Pseudomonadota;c__Alphaproteobacteria;o__Rhizobiales;f__Beijerinckiaceae	0.0020998760790045833	0.0
k__Bacteria;p__Pseudomonadota;c__Alphaproteobacteria;o__Rhizobiales;f__Devosiaceae	0.00011034558134253333	0.0
k__Bacteria;p__Pseudomonadota;c__Alphaproteobacteria;o__Rhizobiales;f__Hyphomicrobiaceae	0.0009661368677548166	0.0
k__Bacteria;p__Pseudomonadota;c__Alphaproteobacteria;o__Rhizobiales;f__Im1	7.3563720895e-05	0.0
k__Bacteria;p__Pseudomonadota;c__Alphaproteobacteria;o__Rhizobiales;f__Phreatobacteraceae	0.0009507401637328834	0.008825205408481565
k__Bacteria;p__Pseudomonadota;c__Alphaproteobacteria;o__Rhizobiales;f__Pleomorphomonadaceae	1.576365447750924e-05	0.0
k__Bacteria;p__Pseudomonadota;c__Alphaproteobacteria;o__Rhizobiales;f__Rhizobiaceae	0.00067922580738535	0.0025773919679111168
k__Bacteria;p__Pseudomonadota;c__Alphaproteobacteria;o__Rhizobiales;f__Xanthobacteraceae	0.0009606979726154999	0.0018033499605115168
k__Bacteria;p__Pseudomonadota;c__Alphaproteobacteria;o__Rhodobacterales;f__Rhodobacteraceae	0.019307536363158365	0.018492893015126435
k__Bacteria;p__Pseudomonadota;c__Alphaproteobacteria;o__Sphingomonadales;f__Sphingomonadaceae	0.007983861699991367	0.013659117422041867
k__Bacteria;p__Pseudomonadota;c__Gammaproteobacteria;o__Burkholderiales;f__Burkholderiaceae	0.06906111559064823	0.058353638987281714
k__Bacteria;p__Pseudomonadota;c__Gammaproteobacteria;o__Burkholderiales;f__Burkholderiaceae_A	4.569906990659853e-05	0.0
k__Bacteria;p__Pseudomonadota;c__Gammaproteobacteria;o__Burkholderiales;f__Burkholderiaceae_B	0.008934431708638283	0.010135573480449666
k__Bacteria;p__Pseudomonadota;c__Gammaproteobacteria;o__Burkholderiales;f__Burkholderiaceae_C	0.0005571576099215667	0.0028891479272037004
k__Bacteria;p__Pseudomonadota;c__Gammaproteobacteria;o__Burkholderiales;f__Chromobacteriaceae	1.7690323358083333e-05	0.0005483292518099
k__Bacteria;p__Pseudomonadota;c__Gammaproteobacteria;o__Burkholderiales;f__Neisseriaceae	0.011741514931103168	0.0
k__Bacteria;p__Pseudomonadota;c__Gammaproteobacteria;o__Burkholderiales;f__Rhodocyclaceae	4.256186708926667e-05	2.469415561965e-05
k__Bacteria;p__Pseudomonadota;c__Gammaproteobacteria;o__Burkholderiales;f__SG8_39	0.00023312693455065	0.0
k__Bacteria;p__Pseudomonadota;c__Gammaproteobacteria;o__Competibacterales;f__Competibacteraceae	0.0013997509935194075	0.0019444653472797165
k__Bacteria;p__Pseudomonadota;c__Gammaproteobacteria;o__Enterobacterales;f__Enterobacteriaceae	0.0037444915042495835	0.021599709117248202
k__Bacteria;p__Pseudomonadota;c__Gammaproteobacteria;o__Enterobacterales_A;f__Aeromonadaceae	0.0008600697638761	0.0
k__Bacteria;p__Pseudomonadota;c__Gammaproteobacteria;o__Enterobacterales_A;f__Alteromonadaceae	0.004957276073568983	0.0
k__Bacteria;p__Pseudomonadota;c__Gammaproteobacteria;o__Enterobacterales_A;f__Pasteurellaceae	0.004944428850747433	0.0
k__Bacteria;p__Pseudomonadota;c__Gammaproteobacteria;o__Enterobacterales_A;f__Psychromonadaceae	0.0021565060016647164	0.0
k__Bacteria;p__Pseudomonadota;c__Gammaproteobacteria;o__Ga0077536;f__Ga0077536	4.694065999966667e-05	0.0
k__Bacteria;p__Pseudomonadota;c__Gammaproteobacteria;o__Nevskiales;f__OUC007	3.748246731318333e-05	0.0
k__Bacteria;p__Pseudomonadota;c__Gammaproteobacteria;o__Pseudomonadales;f__Halieaceae	0.05305127519286166	0.03338314782539308
k__Bacteria;p__Pseudomonadota;c__Gammaproteobacteria;o__Pseudomonadales;f__Halomonadaceae	0.14061584019323642	0.15767509103733265
k__Bacteria;p__Pseudomonadota;c__Gammaproteobacteria;o__Pseudomonadales;f__Moraxellaceae	0.012063171099047166	0.029739224880355533
k__Bacteria;p__Pseudomonadota;c__Gammaproteobacteria;o__Pseudomonadales;f__Oleiphilaceae	2.2594571417749998e-05	0.0
k__Bacteria;p__Pseudomonadota;c__Gammaproteobacteria;o__Pseudomonadales;f__Pseudomonadaceae	0.004633111004399866	0.0015548585284839167
k__Bacteria;p__Pseudomonadota;c__Gammaproteobacteria;o__Steroidobacterales;f__Steroidobacteraceae	0.0003951422722361	0.0008052644960991
k__Bacteria;p__Pseudomonadota;c__Gammaproteobacteria;o__Xanthomonadales;f__Rhodanobacteraceae	4.921763231308333e-05	0.0
k__Bacteria;p__Pseudomonadota;c__Gammaproteobacteria;o__Xanthomonadales;f__Wenzhouxiangellaceae	0.00027271122246088334	0.0
k__Bacteria;p__Pseudomonadota;c__Gammaproteobacteria;o__Xanthomonadales;f__Xanthomonadaceae	0.01416868735109035	0.0006517320287071667
k__Bacteria;p__Pseudomonadota;c__Magnetococcia;o__Magnetococcales;f__UBA8363	7.584069320841666e-05	0.0
k__Bacteria;p__Spirochaetota;c__Spirochaetia;o__Treponematales;f__Treponemataceae	5.803144256128333e-05	0.015264377566860715
k__Bacteria;p__Verrucomicrobiota;c__Verrucomicrobiae;o__Verrucomicrobiales;f__Akkermansiaceae	0.01617945246585278	0.0
k__Fungi;p__Ascomycota;c__Eurotiomycetes;o__Eurotiales;f__Aspergillaceae	0.00018215778507340002	0.0
k__Fungi;p__Ascomycota;c__Sordariomycetes;o__Hypocreales;f__Cordycipitaceae	0.0032937909036238	0.010731679032452967
k__Fungi;p__Basidiomycota;c__Malasseziomycetes;o__unknown;f__unknown	0.0	0.0008701728264453667
