# Supplementary material for: Integrated analysis of the aqueous humor microbiome and lens capsule transcriptome in high myopia cataract: a pilot study
Source: Front Med (Lausanne). 2026 Jun 16;13:1845205. doi: 10.3389/fmed.2026.1845205 (PMC13314463; doi:10.3389/fmed.2026.1845205)
Supplement: Supplementary file 3 [file Data_Sheet_1.zip › 7.Average/1.Community_Structure/abundance/C372089/Genus.xls]

Taxonomy	PM	Control
AWVT01	3.745560659353333e-05	0.0
Abyssibacter	3.748246731318333e-05	0.0
Achromobacter	9.300556141724999e-05	0.0
Acidovorax	0.0012835162723654667	0.007824307207955251
Acidovorax_A	7.303826574575e-05	0.0
Acinetobacter	0.008185442202514784	0.02848655976885985
Actinoalloteichus	0.0009685890162371165	0.0
Actinomyces	0.00018092577227404966	1.243393933781137e-05
Actinoplanes	0.00038366395518912204	0.0
Actinopolymorpha	6.830916940254013e-06	0.00048711967291243334
Aeromicrobium	0.0019915104240875166	0.0
Aeromonas	0.0008600697638761	0.0
Afipia	0.00019038991574495	0.0
Agathobacter	0.0017572971708094166	0.0
Akkermansia	0.01617945246585278	0.0
Alcaligenes	8.810131335761666e-05	0.0028891479272037004
Algihabitans	1.6113957910342786e-05	0.0005616710528459334
Alishewanella	0.004957276073568983	0.0
Alistipes	0.005905551389691417	0.008405022311573583
Alkalicoccus	0.007009742287089117	0.0035220503644494664
Alloprevotella	0.007124165329498416	0.0005128512068909666
Allorhizobium	5.2895818357833336e-05	0.0
Anaeroglobus	0.0021499408706503833	5.169882333476667e-05
Antribacter	7.286311402933334e-05	0.0
Aquabacterium	0.00011647589141711666	0.0
Aquamicrobium_A	1.5063047611842179e-05	0.0
Arachnia	0.00027231281091733337	0.0009681322422336666
Arthrobacter	0.0030988373182830498	0.0
Asanoa	0.0005305391614622499	0.0
Aspergillus	0.00018215778507340002	0.0
Aureimonas	4.063519820868333e-05	0.0
Bacillus	0.0002812936565652833	0.0
Bacteroides	0.00147114801669025	0.0
Bacteroides_D	0.00017734706202536665	1.6555045526375387e-05
Baekduia	0.00017386209313526667	0.0
Bifidobacterium	0.00420795900462685	0.0019123585923194167
Blastococcus	0.0021714905710220997	0.0018192543832439001
Bordetella_A	0.00020037356358073332	0.0
Bosea	0.00016222565383096666	0.0
Brachybacterium	0.0021179488503873666	0.0008162139112549001
Brachymonas	0.00010614194014853334	0.0
Bradyrhizobium	0.0007594486504527167	0.0018033499605115168
Brevibacterium	0.0007135680926817833	0.0
Brevundimonas	2.9600640074433334e-05	0.0
Butyrivibrio	5.6234056366950005e-05	0.0
CADDZP01	0.0027974995110964834	0.0
CAG_485	0.0039611758318211	0.0
CAG_873	2.9075184925166667e-05	0.0
CAHJWT01	5.2370363208600005e-05	0.0
CF_105	8.599949276061667e-05	0.0
CSBr16_57R1	0.015677196525736233	0.013356429847388267
CSSed11_175R1	0.0103452037948036	0.02851270876140467
Campylobacter_A	0.00024673545020825	0.0
Capillimicrobium	7.11115968652e-05	0.0
Capnocytophaga	0.004668706369809167	0.0
Centipeda	0.0005237918120922833	0.0
Chelatococcus_A	6.865947283535e-05	0.0
Chlamydophila	0.0003734234594005	0.03145759186710547
Choladousia	0.0001998481084315	0.0
Chromobacterium	1.7690323358083333e-05	0.0005483292518099
Chryseobacterium	0.00050303572954895	0.0
Chthonobacter	1.576365447750924e-05	0.0
Citrobacter	1.261092358200738e-05	0.0
Cobetia	0.00013013772529763334	0.0
Collinsella	5.9026128432433336e-05	0.0
Comamonas	0.0	0.0002913940075207
Contendobacter	0.0013867897665045667	0.0019444653472797165
Corynebacterium	0.0005785983515283326	0.0
Cupriavidus	0.00018566081940175002	0.0
Curtobacterium	0.0	0.0009368248361676666
Cutibacterium	0.012318293351100467	0.0032668623172046832
DTU010	0.00022244267984926664	0.0
DUMD01	0.0010980261102167	0.0
Deinococcus	0.0	0.0021218768330761666
Dermacoccus	0.00016026382052131667	0.0
Desertimonas	0.0010176246490606166	0.0
Desulfocurvibacter	0.00036764345275875	0.0
Desulforhabdus	0.00010491587813363333	0.0
Devosia	0.00010263890582019999	0.0
Dialister	0.0009364349254462834	5.659660659806666e-05
Diaphorobacter	0.006745097995755216	0.0006422772802772834
Dietzia	0.00025274392678928333	0.0
Dorea_A	0.0	0.00453967412788775
Dysgonomonas	0.0012546819555789167	0.0
EFPC_2	4.606490141758333e-05	0.0
Egicoccus	0.026834156969984185	0.03881606868166108
Eikenella	0.00025295176592135	0.0
Enterococcus	0.0	0.0007100208118418833
Escherichia	0.00309720080348645	0.017996216013457383
F0058	4.351723717763333e-05	0.0
Faecalibacterium	0.0017899239878189667	0.00149133331977575
Faecalibaculum	1.8566081940166666e-05	0.0
Flavobacterium	0.0002718354638788	0.0
Frankia	7.496493462636667e-05	0.0
Frigidibacter	1.5063047611842179e-05	0.0
G017794825	0.0	0.0025773919679111168
GCA_002840015	4.8517025447416665e-05	0.0
Ga0077550	0.00030188355627879996	0.0002821217960096
Geobacillus	3.8533377611683335e-05	0.0
Geodermatophilus	0.0010419275362354666	0.0
Geofilum	0.00032017733760980003	0.0
Globicatella	0.00048674661992215	0.0
Gordonia	4.95679357459e-05	0.0
Gryllotalpicola	0.00350720571861885	0.004158598329897633
Haemophilus_D	0.004944428850747433	0.0
Halioglobus	0.05305127519286166	0.03338314782539308
Haloactinopolyspora	5.0969149477266664e-05	0.0
Halomonas	0.11566898042543165	0.12647115974686293
Halomonas_A	7.041098999953333e-05	0.0007334386836230334
Halomonas_B	0.024665215807806635	0.03047049260684667
Halomonas_F	1.6113957910342786e-05	0.0
Halopseudomonas	0.00019932265328226668	0.0
Herbaspirillum	0.0	0.0008340358906419166
Hydrogenophaga	2.5396998880416666e-05	0.0
Hyphomicrobium_A	1.8215778507333334e-05	0.0
Hyphomonas	0.0019220089638699335	0.0
Intestinibacillus	7.058614171591666e-05	0.0008467941445578167
JAAYBZ01	0.00032928522686348336	0.0
JAAYXE01	0.0004317489809673167	0.0
JAAYXG01	0.00014660198664075	0.0008052644960991
JAAYYF01	0.00030879247604275	0.0
JACDBD01	4.256186708926667e-05	0.0
JACDQM01	0.0	0.0006753498921943333
JACKEH01	2.5922454029666664e-05	0.0
JACQPY01	0.00028812457350553333	0.0
JACQWY01	4.694065999966667e-05	0.0
JACRLW01	1.593880619392603e-05	0.0
JACTMI01	5.4647335522016665e-05	0.0
JADGOP01	0.0007979942133326	0.0007735721273232833
JADJBW01	6.830916940254013e-06	0.0
JADZEB01	9.966132664113334e-05	0.0009267694330434333
JAEUHS01	2.5922454029666664e-05	0.0
JAFIEP01	8.75758582083847e-06	0.0
JAGRBM01	1.9266688805833333e-05	0.0
JAGVSZ01	4.8166722014566664e-05	0.0
JAHWJY01	0.02356562555365564	0.0078412670904675
JAHWKW01	0.0053616044414680495	0.0070394095416802666
JAHWKY01	0.002615989750298283	0.0
JAJYNJ01	6.025219044733334e-05	0.0
JAJYTD01	0.00030721611059498333	0.0
JAJYVT01	6.725825910401667e-05	0.0
JAKARV01	0.00022471965216268333	0.006368227630128599
JALHOE01	8.778252941861892e-05	5.7691825319183337e-05
Janibacter	1.2435771865590627e-05	9.682193292693334e-05
Jiangella	0.00010649224358134999	0.0006240750495397
Kingella_A	9.688247868783256e-05	0.0
Klebsiella	0.00032385552365455	0.0
Knoellia	4.641520485043334e-05	0.0
Kocuria	0.00553047297170425	0.0008952059409022499
Lautropia	4.569906990659853e-05	0.0
Lecanicillium	0.0032937909036238	0.010731679032452967
Limnobacter	0.0011061462303412334	0.00010638724958845
Limnochorda	0.0011582783006640833	0.0
Luteimonas_D	0.00043455140842991666	0.0
Lysobacter_C	0.00011244740193955	0.0
MED_G138	0.0011487153715068333	0.0037674718256611502
Marihabitans	3.080233933498333e-05	0.0
Marinobacter	2.2594571417749998e-05	0.0
Marmoricola	8.337221701433333e-05	0.0
Mesorhizobium	0.0004664290208178	0.0
Mesorhizobium_A	3.4855191566933334e-05	0.0
Methylobacterium	0.00012488317380505	0.0
Microbacterium	0.0020304709472656166	0.0015438610291562
Microcella	2.6973364328166666e-05	0.0
Microvirga	0.0017441077785332168	0.0
Mobiluncus	3.4269824277383335e-05	0.0
Modestobacter	9.107889253668333e-05	0.0
Modicisalibacter	6.49812867906e-05	0.0
Moraxella	5.202005977575e-05	0.0
Moraxella_A	0.0038257088367566333	0.0012526651114956834
Mumia	0.00010228860238735	0.0
Murinocardiopsis	0.00018036480921711665	0.0
Mycobacterium	0.0009691027518334334	0.0004260890562808167
NIC37A_2	3.76576190296e-05	0.0
Nakamurella	5.534794238768333e-05	0.0
Neisseria	0.011391680686494	0.0
Neorhizobium	5.955158358170164e-06	0.0
Nesterenkonia	0.19257086695338052	0.17771752846558772
Nitriliruptor	0.01656529535154375	0.012551921676149434
Nocardia	2.8024274626666664e-05	0.0
Nocardioides	0.005748885389471149	0.008776836013923517
Nocardioides_A	8.93273753725e-05	0.0
Nocardiopsis	0.0012822424803746	0.0
Nonomuraea	0.00011150449155833334	0.0
Novosphingobium	1.9792143955083334e-05	0.0
OLB17	0.0009814233854429	0.0041593236661149335
Oceanitalea	1.9091537089416667e-05	0.0
Ochrobactrum	4.710326283733333e-05	0.0
Olsenella_F	0.00010883328721284467	1.071891322225117e-05
Oribacterium	0.00010224373884901667	0.0
Ottowia	0.00010589955164238333	0.0
PCRC01	0.00040319925119138337	0.0
PUIC01	0.0002189396455209	0.0
PWLA01	0.0011479636097273833	0.0024559662074722503
PWLR01	0.009195178183187934	0.0011301207689469166
Paenibacillus_D	3.958428791018334e-05	0.00020705225321063334
Palsa_465	0.0005305345490263666	0.0
Parabacteroides	2.3004841241033335e-05	0.0
Paracoccus	0.01765173254738753	0.018413440086633016
Paradevosia	7.706675522337865e-06	0.0
Parasphingorhabdus	0.00018425960567041666	0.0
Pauljensenia	0.0006193522557866667	1.3060755368786868e-05
Pedococcus	0.0	0.0012773173044053167
Phocaeicola	0.0	0.0018838572403548834
Phreatobacter	0.0009507401637328834	0.008825205408481565
Planifilum	0.00030966823462480003	0.0
Planococcus	0.0	0.0026001493270116
Planotetraspora	3.940913619376667e-05	0.0
Plasticicumulans_A	1.2961227014840928e-05	0.0
Porphyromonas	0.002466103505114763	0.004224939506763483
Prauserella	4.343762567135e-05	0.0
Prevotella	0.026773391601580734	0.014838236409013649
Promicromonospora	0.00011840256029771667	0.0
Propionibacterium	4.999035600820282e-05	0.0
Pseudactinotalea	0.00012330680835736667	0.0
Pseudogemmobacter	2.0142447387916666e-05	0.0
Pseudolysinimonas	0.00034224821483325	0.0
Pseudomonas	0.00040338383180925	0.0
Pseudomonas_E	0.0010956551167196167	0.0015548585284839167
Pseudonocardia	0.005082086442159367	0.0011482099843675333
Pseudoxanthomonas	0.0004941029920116333	0.0
Psychromonas	0.0021565060016647164	0.0
Pusillimonas_B	9.493223029786667e-05	0.0
Pusillimonas_D	8.07449412681e-05	0.0
QS_5_72_10	0.008902493830270232	0.005764357346042633
Qipengyuania	4.431338425343333e-05	0.0020883508468158333
RCIO01	1.628910962675954e-05	0.0
RSA1	0.0018735979105101667	0.0
RSA11	0.0001247080220887	0.0
RSA9	4.571459798476667e-05	0.0
Ralstonia	0.06776930854090525	0.05608408923575773
Rhodanobacter	4.921763231308333e-05	0.0
Rhodococcus	0.0010628594903522666	0.00013763084577369999
Rhodoligotrophos	7.3563720895e-05	0.0
Rothia	0.00017795633671651668	0.0
Rubellimicrobium	0.0016205983207710833	0.0
Rubrivivax	4.308732223851667e-05	0.0007022450925020999
Rubrobacter_D	0.0005457727483545833	0.0012793234038567
SCN_69_37	0.00031527308955015	0.0
SCTD01	4.448853596981667e-05	0.0
SHYP01	0.002330942101332317	0.0034842969380215333
SKJO01	0.0028349414978628335	0.00025357387302096666
SKLC01	0.059665964826392213	0.09789022611747995
SKPY01	6.340492134285e-05	0.0
SKQL01	0.00019301719149125	0.0
SKTG01	0.0048552189900693	0.008102811887189316
SKVR01	0.0032682066004676665	0.007847337184079416
SLDB01	0.00481813326956675	0.009138273791572166
SLMP01	0.0010810363937242833	0.004720285466567684
SYBY01	0.0	0.0002255259341961333
Saccharimonas	0.006135741038319116	0.0
Saccharomonospora	9.615829231278334e-05	0.0011455370854706332
Salmonella	0.0003108242535265833	0.0036034931037908194
Salsipaludibacter	0.00054072858336805	0.0030460379217189166
Sandaracinus	9.283040970088773e-06	0.0
Sediminibacterium	0.0007484232842488	0.0
Selenomonas	0.00013114592820098332	0.0
Senegalimassilia	0.00019266688805843332	0.0
SpSt_583	0.0	0.003555790649152167
Sphaerobacter	0.00207624844640435	0.0
Sphingobium	4.326247395493334e-05	0.0
Sphingomicrobium	0.0015757274379852	0.0
Sphingomonas	0.005982865894546367	0.011570766575226035
Spirillospora	0.00037675134201243333	0.0003489367966062667
Sporichthya	7.1461900298e-05	0.0
Staphylococcus	0.00816399875870325	0.0
Stenotrophomonas	7.905933762643334e-05	0.0
Stieleria	2.0142447387916666e-05	0.0
Stomatobaculum	0.00012529282624445	0.0
Streptococcus	0.0	0.015227208165584384
Streptomonospora	0.0017440969027905167	0.0
Streptomyces	0.007413385943824499	0.0033380939383295164
Stutzerimonas	0.0029347494025887336	0.0
Sulfuritalea	4.256186708926667e-05	2.469415561965e-05
T1Sed10_7	0.012332113869794032	0.006664210457758483
Tannerella	0.000283681740165033	1.354503724885261e-05
Telluria	0.0	0.0013291266112936166
Tetrasphaera_A	0.0	0.0014076076843459833
Thermobifida	0.0003438228193260833	0.0
Thermobispora	0.00041703623678828334	0.0
Thermoclostridium_A	0.0004881478336534833	0.0
Thermocrispum	0.00019967295671508334	0.0
Thermopolyspora	0.0002716603121623167	0.0
Thermostaphylospora	0.00144867984648305	0.0
Tractidigestivibacter	5.659536611901596e-05	0.0
Treponema	2.2246133964149998e-05	0.0
Treponema_B	0.0	0.015264377566860715
Treponema_C	3.578530859713333e-05	0.0
Tsuneonella	8.127039641735001e-05	0.0
U87765	1.0859406417839721e-05	0.0
UBA184	0.0008869682919344499	0.004608269852620283
UBA3940	0.0011199200747688	0.0
UBA4001	0.0003876107484303	0.0
UBA668	0.0069962171835490335	0.0084602131816712
UBA8363	7.584069320841666e-05	0.0
UBA9410	0.0009982373236816667	0.008041453378396584
UBA996	0.0	7.945292849341667e-05
Ureibacillus	0.0007953639442484666	0.0
VFMC01	1.734001992525e-05	0.0
Vagococcus	0.0017529183778989667	0.0
Variovorax	3.257821925351667e-05	0.0
Veillonella	0.0039085037416616	0.0
Ventricola	0.0018885893688160166	0.0007758239993576334
Wenzhouxiangella	0.00027271122246088334	0.0
Xanthomonas	0.013000009185635384	0.0006517320287071667
ZC4RG17	0.003525453748036683	0.0
ZC4RG19	0.006060382609385284	0.0
ZC4RG24	0.00022612086589401665	0.0
ZC4RG25	0.0009479210892475	0.0
ZC4RG36	3.310367440276667e-05	0.0
ZC4RG39	2.2419419701333332e-05	0.0
ZC4RG42	0.00018496021253608334	0.0
unknown	0.0	0.0008701728264453667
