# Supplementary material for: Integrated analysis of the aqueous humor microbiome and lens capsule transcriptome in high myopia cataract: a pilot study
Source: Front Med (Lausanne). 2026 Jun 16;13:1845205. doi: 10.3389/fmed.2026.1845205 (PMC13314463; doi:10.3389/fmed.2026.1845205)
Supplement: Supplementary file 3 [file Data_Sheet_1.zip › 7.Average/1.Community_Structure/abundance/C372089/Genus_lineage.xls]

Taxonomy	PM	Control
k__Archaea;p__Thermoplasmatota;c__Thermoplasmata;o__UBA184;f__UBA184;g__UBA184	0.0008869682919344499	0.004608269852620283
k__Bacteria;p__Acidobacteriota;c__Blastocatellia;o__Pyrinomonadales;f__Pyrinomonadaceae;g__OLB17	0.0009814233854429	0.0041593236661149335
k__Bacteria;p__Acidobacteriota;c__Thermoanaerobaculia;o__UBA5704;f__UBA5704;g__JACTMI01	5.4647335522016665e-05	0.0
k__Bacteria;p__Acidobacteriota;c__Vicinamibacteria;o__Vicinamibacterales;f__SCN_69_37;g__SCN_69_37	0.00031527308955015	0.0
k__Bacteria;p__Actinomycetota;c__Acidimicrobiia;o__Acidimicrobiales;f__AC_14;g__CADDZP01	0.0027974995110964834	0.0
k__Bacteria;p__Actinomycetota;c__Acidimicrobiia;o__Acidimicrobiales;f__Acidimicrobiaceae;g__JAKARV01	0.00022471965216268333	0.006368227630128599
k__Bacteria;p__Actinomycetota;c__Acidimicrobiia;o__Acidimicrobiales;f__Ilumatobacteraceae;g__Desertimonas	0.0010176246490606166	0.0
k__Bacteria;p__Actinomycetota;c__Acidimicrobiia;o__Acidimicrobiales;f__Ilumatobacteraceae;g__UBA668	0.0069962171835490335	0.0084602131816712
k__Bacteria;p__Actinomycetota;c__Acidimicrobiia;o__Acidimicrobiales;f__Ilumatobacteraceae;g__VFMC01	1.734001992525e-05	0.0
k__Bacteria;p__Actinomycetota;c__Acidimicrobiia;o__Acidimicrobiales;f__JAAYBP01;g__JADGOP01	0.0007979942133326	0.0007735721273232833
k__Bacteria;p__Actinomycetota;c__Acidimicrobiia;o__Acidimicrobiales;f__JACDCH01;g__ZC4RG19	0.006060382609385284	0.0
k__Bacteria;p__Actinomycetota;c__Acidimicrobiia;o__Acidimicrobiales;f__MedAcidi_G1;g__UBA9410	0.0009982373236816667	0.008041453378396584
k__Bacteria;p__Actinomycetota;c__Acidimicrobiia;o__Acidimicrobiales;f__Microtrichaceae;g__JADJBW01	6.830916940254013e-06	0.0
k__Bacteria;p__Actinomycetota;c__Acidimicrobiia;o__Acidimicrobiales;f__RAAP_2;g__JAJYVT01	6.725825910401667e-05	0.0
k__Bacteria;p__Actinomycetota;c__Acidimicrobiia;o__Acidimicrobiales;f__UBA8139;g__JAFIEP01	8.75758582083847e-06	0.0
k__Bacteria;p__Actinomycetota;c__Acidimicrobiia;o__IMCC26256;f__JACDBD01;g__JACDBD01	4.256186708926667e-05	0.0
k__Bacteria;p__Actinomycetota;c__Acidimicrobiia;o__UBA5794;f__ZC4RG35;g__ZC4RG17	0.003525453748036683	0.0
k__Bacteria;p__Actinomycetota;c__Actinomycetia;o__Actinomycetales;f__Actinomycetaceae;g__Actinomyces	0.00018092577227404966	1.243393933781137e-05
k__Bacteria;p__Actinomycetota;c__Actinomycetia;o__Actinomycetales;f__Actinomycetaceae;g__Mobiluncus	3.4269824277383335e-05	0.0
k__Bacteria;p__Actinomycetota;c__Actinomycetia;o__Actinomycetales;f__Actinomycetaceae;g__Oceanitalea	1.9091537089416667e-05	0.0
k__Bacteria;p__Actinomycetota;c__Actinomycetia;o__Actinomycetales;f__Actinomycetaceae;g__Pauljensenia	0.0006193522557866667	1.3060755368786868e-05
k__Bacteria;p__Actinomycetota;c__Actinomycetia;o__Actinomycetales;f__Beutenbergiaceae;g__Pseudactinotalea	0.00012330680835736667	0.0
k__Bacteria;p__Actinomycetota;c__Actinomycetia;o__Actinomycetales;f__Bifidobacteriaceae;g__Bifidobacterium	0.00420795900462685	0.0019123585923194167
k__Bacteria;p__Actinomycetota;c__Actinomycetia;o__Actinomycetales;f__Brevibacteriaceae;g__Brevibacterium	0.0007135680926817833	0.0
k__Bacteria;p__Actinomycetota;c__Actinomycetia;o__Actinomycetales;f__Cellulomonadaceae;g__Antribacter	7.286311402933334e-05	0.0
k__Bacteria;p__Actinomycetota;c__Actinomycetia;o__Actinomycetales;f__Cellulomonadaceae;g__Promicromonospora	0.00011840256029771667	0.0
k__Bacteria;p__Actinomycetota;c__Actinomycetia;o__Actinomycetales;f__Dermabacteraceae;g__Brachybacterium	0.0021179488503873666	0.0008162139112549001
k__Bacteria;p__Actinomycetota;c__Actinomycetia;o__Actinomycetales;f__Dermatophilaceae;g__Dermacoccus	0.00016026382052131667	0.0
k__Bacteria;p__Actinomycetota;c__Actinomycetia;o__Actinomycetales;f__Dermatophilaceae;g__Janibacter	1.2435771865590627e-05	9.682193292693334e-05
k__Bacteria;p__Actinomycetota;c__Actinomycetia;o__Actinomycetales;f__Dermatophilaceae;g__Knoellia	4.641520485043334e-05	0.0
k__Bacteria;p__Actinomycetota;c__Actinomycetia;o__Actinomycetales;f__Dermatophilaceae;g__Marihabitans	3.080233933498333e-05	0.0
k__Bacteria;p__Actinomycetota;c__Actinomycetia;o__Actinomycetales;f__Dermatophilaceae;g__Pedococcus	0.0	0.0012773173044053167
k__Bacteria;p__Actinomycetota;c__Actinomycetia;o__Actinomycetales;f__Dermatophilaceae;g__Tetrasphaera_A	0.0	0.0014076076843459833
k__Bacteria;p__Actinomycetota;c__Actinomycetia;o__Actinomycetales;f__Microbacteriaceae;g__Curtobacterium	0.0	0.0009368248361676666
k__Bacteria;p__Actinomycetota;c__Actinomycetia;o__Actinomycetales;f__Microbacteriaceae;g__Gryllotalpicola	0.00350720571861885	0.004158598329897633
k__Bacteria;p__Actinomycetota;c__Actinomycetia;o__Actinomycetales;f__Microbacteriaceae;g__Microbacterium	0.0020304709472656166	0.0015438610291562
k__Bacteria;p__Actinomycetota;c__Actinomycetia;o__Actinomycetales;f__Microbacteriaceae;g__Microcella	2.6973364328166666e-05	0.0
k__Bacteria;p__Actinomycetota;c__Actinomycetia;o__Actinomycetales;f__Microbacteriaceae;g__Pseudolysinimonas	0.00034224821483325	0.0
k__Bacteria;p__Actinomycetota;c__Actinomycetia;o__Actinomycetales;f__Micrococcaceae;g__Arthrobacter	0.0030988373182830498	0.0
k__Bacteria;p__Actinomycetota;c__Actinomycetia;o__Actinomycetales;f__Micrococcaceae;g__Kocuria	0.00553047297170425	0.0008952059409022499
k__Bacteria;p__Actinomycetota;c__Actinomycetia;o__Actinomycetales;f__Micrococcaceae;g__Nesterenkonia	0.19257086695338052	0.17771752846558772
k__Bacteria;p__Actinomycetota;c__Actinomycetia;o__Actinomycetales;f__Micrococcaceae;g__Rothia	0.00017795633671651668	0.0
k__Bacteria;p__Actinomycetota;c__Actinomycetia;o__Euzebyales;f__Egibacteraceae;g__QS_5_72_10	0.008902493830270232	0.005764357346042633
k__Bacteria;p__Actinomycetota;c__Actinomycetia;o__Euzebyales;f__Egibacteraceae;g__SKPY01	6.340492134285e-05	0.0
k__Bacteria;p__Actinomycetota;c__Actinomycetia;o__Euzebyales;f__Egibacteraceae;g__SKQL01	0.00019301719149125	0.0
k__Bacteria;p__Actinomycetota;c__Actinomycetia;o__Jiangellales;f__Jiangellaceae;g__Haloactinopolyspora	5.0969149477266664e-05	0.0
k__Bacteria;p__Actinomycetota;c__Actinomycetia;o__Jiangellales;f__Jiangellaceae;g__Jiangella	0.00010649224358134999	0.0006240750495397
k__Bacteria;p__Actinomycetota;c__Actinomycetia;o__Mycobacteriales;f__Frankiaceae;g__Frankia	7.496493462636667e-05	0.0
k__Bacteria;p__Actinomycetota;c__Actinomycetia;o__Mycobacteriales;f__Geodermatophilaceae;g__Blastococcus	0.0021714905710220997	0.0018192543832439001
k__Bacteria;p__Actinomycetota;c__Actinomycetia;o__Mycobacteriales;f__Geodermatophilaceae;g__Geodermatophilus	0.0010419275362354666	0.0
k__Bacteria;p__Actinomycetota;c__Actinomycetia;o__Mycobacteriales;f__Geodermatophilaceae;g__Modestobacter	9.107889253668333e-05	0.0
k__Bacteria;p__Actinomycetota;c__Actinomycetia;o__Mycobacteriales;f__Micromonosporaceae;g__Actinoplanes	0.00038366395518912204	0.0
k__Bacteria;p__Actinomycetota;c__Actinomycetia;o__Mycobacteriales;f__Micromonosporaceae;g__Asanoa	0.0005305391614622499	0.0
k__Bacteria;p__Actinomycetota;c__Actinomycetia;o__Mycobacteriales;f__Micromonosporaceae;g__EFPC_2	4.606490141758333e-05	0.0
k__Bacteria;p__Actinomycetota;c__Actinomycetia;o__Mycobacteriales;f__Micromonosporaceae;g__RSA1	0.0018735979105101667	0.0
k__Bacteria;p__Actinomycetota;c__Actinomycetia;o__Mycobacteriales;f__Mycobacteriaceae;g__Corynebacterium	0.0005785983515283326	0.0
k__Bacteria;p__Actinomycetota;c__Actinomycetia;o__Mycobacteriales;f__Mycobacteriaceae;g__Dietzia	0.00025274392678928333	0.0
k__Bacteria;p__Actinomycetota;c__Actinomycetia;o__Mycobacteriales;f__Mycobacteriaceae;g__Gordonia	4.95679357459e-05	0.0
k__Bacteria;p__Actinomycetota;c__Actinomycetia;o__Mycobacteriales;f__Mycobacteriaceae;g__Mycobacterium	0.0009691027518334334	0.0004260890562808167
k__Bacteria;p__Actinomycetota;c__Actinomycetia;o__Mycobacteriales;f__Mycobacteriaceae;g__Nocardia	2.8024274626666664e-05	0.0
k__Bacteria;p__Actinomycetota;c__Actinomycetia;o__Mycobacteriales;f__Mycobacteriaceae;g__Rhodococcus	0.0010628594903522666	0.00013763084577369999
k__Bacteria;p__Actinomycetota;c__Actinomycetia;o__Mycobacteriales;f__Nakamurellaceae;g__Nakamurella	5.534794238768333e-05	0.0
k__Bacteria;p__Actinomycetota;c__Actinomycetia;o__Mycobacteriales;f__Pseudonocardiaceae;g__Actinoalloteichus	0.0009685890162371165	0.0
k__Bacteria;p__Actinomycetota;c__Actinomycetia;o__Mycobacteriales;f__Pseudonocardiaceae;g__Prauserella	4.343762567135e-05	0.0
k__Bacteria;p__Actinomycetota;c__Actinomycetia;o__Mycobacteriales;f__Pseudonocardiaceae;g__Pseudonocardia	0.005082086442159367	0.0011482099843675333
k__Bacteria;p__Actinomycetota;c__Actinomycetia;o__Mycobacteriales;f__Pseudonocardiaceae;g__Saccharomonospora	9.615829231278334e-05	0.0011455370854706332
k__Bacteria;p__Actinomycetota;c__Actinomycetia;o__Mycobacteriales;f__Pseudonocardiaceae;g__Thermocrispum	0.00019967295671508334	0.0
k__Bacteria;p__Actinomycetota;c__Actinomycetia;o__Mycobacteriales;f__SCTD01;g__SCTD01	4.448853596981667e-05	0.0
k__Bacteria;p__Actinomycetota;c__Actinomycetia;o__Nitriliruptorales;f__JAHWKO01;g__JAHWKW01	0.0053616044414680495	0.0070394095416802666
k__Bacteria;p__Actinomycetota;c__Actinomycetia;o__Nitriliruptorales;f__JAHWKY01;g__JAHWKY01	0.002615989750298283	0.0
k__Bacteria;p__Actinomycetota;c__Actinomycetia;o__Nitriliruptorales;f__Nitriliruptoraceae;g__CSBr16_57R1	0.015677196525736233	0.013356429847388267
k__Bacteria;p__Actinomycetota;c__Actinomycetia;o__Nitriliruptorales;f__Nitriliruptoraceae;g__CSSed11_175R1	0.0103452037948036	0.02851270876140467
k__Bacteria;p__Actinomycetota;c__Actinomycetia;o__Nitriliruptorales;f__Nitriliruptoraceae;g__Egicoccus	0.026834156969984185	0.03881606868166108
k__Bacteria;p__Actinomycetota;c__Actinomycetia;o__Nitriliruptorales;f__Nitriliruptoraceae;g__JAHWJY01	0.02356562555365564	0.0078412670904675
k__Bacteria;p__Actinomycetota;c__Actinomycetia;o__Nitriliruptorales;f__Nitriliruptoraceae;g__Nitriliruptor	0.01656529535154375	0.012551921676149434
k__Bacteria;p__Actinomycetota;c__Actinomycetia;o__Nitriliruptorales;f__Nitriliruptoraceae;g__PWLR01	0.009195178183187934	0.0011301207689469166
k__Bacteria;p__Actinomycetota;c__Actinomycetia;o__Nitriliruptorales;f__Nitriliruptoraceae;g__SKJO01	0.0028349414978628335	0.00025357387302096666
k__Bacteria;p__Actinomycetota;c__Actinomycetia;o__Nitriliruptorales;f__Nitriliruptoraceae;g__SKLC01	0.059665964826392213	0.09789022611747995
k__Bacteria;p__Actinomycetota;c__Actinomycetia;o__Nitriliruptorales;f__Nitriliruptoraceae;g__SKTG01	0.0048552189900693	0.008102811887189316
k__Bacteria;p__Actinomycetota;c__Actinomycetia;o__Nitriliruptorales;f__Nitriliruptoraceae;g__SLDB01	0.00481813326956675	0.009138273791572166
k__Bacteria;p__Actinomycetota;c__Actinomycetia;o__Nitriliruptorales;f__Nitriliruptoraceae;g__SLMP01	0.0010810363937242833	0.004720285466567684
k__Bacteria;p__Actinomycetota;c__Actinomycetia;o__Nitriliruptorales;f__Nitriliruptoraceae;g__Salsipaludibacter	0.00054072858336805	0.0030460379217189166
k__Bacteria;p__Actinomycetota;c__Actinomycetia;o__Nitriliruptorales;f__Nitriliruptoraceae;g__T1Sed10_7	0.012332113869794032	0.006664210457758483
k__Bacteria;p__Actinomycetota;c__Actinomycetia;o__Propionibacteriales;f__Actinopolymorphaceae;g__Actinopolymorpha	6.830916940254013e-06	0.00048711967291243334
k__Bacteria;p__Actinomycetota;c__Actinomycetia;o__Propionibacteriales;f__Nocardioidaceae;g__Aeromicrobium	0.0019915104240875166	0.0
k__Bacteria;p__Actinomycetota;c__Actinomycetia;o__Propionibacteriales;f__Nocardioidaceae;g__Marmoricola	8.337221701433333e-05	0.0
k__Bacteria;p__Actinomycetota;c__Actinomycetia;o__Propionibacteriales;f__Nocardioidaceae;g__Mumia	0.00010228860238735	0.0
k__Bacteria;p__Actinomycetota;c__Actinomycetia;o__Propionibacteriales;f__Nocardioidaceae;g__Nocardioides	0.005748885389471149	0.008776836013923517
k__Bacteria;p__Actinomycetota;c__Actinomycetia;o__Propionibacteriales;f__Nocardioidaceae;g__Nocardioides_A	8.93273753725e-05	0.0
k__Bacteria;p__Actinomycetota;c__Actinomycetia;o__Propionibacteriales;f__Nocardioidaceae;g__UBA4001	0.0003876107484303	0.0
k__Bacteria;p__Actinomycetota;c__Actinomycetia;o__Propionibacteriales;f__Propionibacteriaceae;g__Arachnia	0.00027231281091733337	0.0009681322422336666
k__Bacteria;p__Actinomycetota;c__Actinomycetia;o__Propionibacteriales;f__Propionibacteriaceae;g__Cutibacterium	0.012318293351100467	0.0032668623172046832
k__Bacteria;p__Actinomycetota;c__Actinomycetia;o__Propionibacteriales;f__Propionibacteriaceae;g__Propionibacterium	4.999035600820282e-05	0.0
k__Bacteria;p__Actinomycetota;c__Actinomycetia;o__Sporichthyales;f__Sporichthyaceae;g__Sporichthya	7.1461900298e-05	0.0
k__Bacteria;p__Actinomycetota;c__Actinomycetia;o__Streptomycetales;f__Streptomycetaceae;g__Streptomyces	0.007413385943824499	0.0033380939383295164
k__Bacteria;p__Actinomycetota;c__Actinomycetia;o__Streptosporangiales;f__Streptosporangiaceae;g__JAJYTD01	0.00030721611059498333	0.0
k__Bacteria;p__Actinomycetota;c__Actinomycetia;o__Streptosporangiales;f__Streptosporangiaceae;g__Murinocardiopsis	0.00018036480921711665	0.0
k__Bacteria;p__Actinomycetota;c__Actinomycetia;o__Streptosporangiales;f__Streptosporangiaceae;g__Nocardiopsis	0.0012822424803746	0.0
k__Bacteria;p__Actinomycetota;c__Actinomycetia;o__Streptosporangiales;f__Streptosporangiaceae;g__Nonomuraea	0.00011150449155833334	0.0
k__Bacteria;p__Actinomycetota;c__Actinomycetia;o__Streptosporangiales;f__Streptosporangiaceae;g__Planotetraspora	3.940913619376667e-05	0.0
k__Bacteria;p__Actinomycetota;c__Actinomycetia;o__Streptosporangiales;f__Streptosporangiaceae;g__Spirillospora	0.00037675134201243333	0.0003489367966062667
k__Bacteria;p__Actinomycetota;c__Actinomycetia;o__Streptosporangiales;f__Streptosporangiaceae;g__Streptomonospora	0.0017440969027905167	0.0
k__Bacteria;p__Actinomycetota;c__Actinomycetia;o__Streptosporangiales;f__Streptosporangiaceae;g__Thermobifida	0.0003438228193260833	0.0
k__Bacteria;p__Actinomycetota;c__Actinomycetia;o__Streptosporangiales;f__Streptosporangiaceae;g__Thermobispora	0.00041703623678828334	0.0
k__Bacteria;p__Actinomycetota;c__Actinomycetia;o__Streptosporangiales;f__Streptosporangiaceae;g__Thermopolyspora	0.0002716603121623167	0.0
k__Bacteria;p__Actinomycetota;c__Actinomycetia;o__Streptosporangiales;f__Streptosporangiaceae;g__Thermostaphylospora	0.00144867984648305	0.0
k__Bacteria;p__Actinomycetota;c__Coriobacteriia;o__Coriobacteriales;f__Atopobiaceae;g__Olsenella_F	0.00010883328721284467	1.071891322225117e-05
k__Bacteria;p__Actinomycetota;c__Coriobacteriia;o__Coriobacteriales;f__Atopobiaceae;g__Tractidigestivibacter	5.659536611901596e-05	0.0
k__Bacteria;p__Actinomycetota;c__Coriobacteriia;o__Coriobacteriales;f__Coriobacteriaceae;g__Collinsella	5.9026128432433336e-05	0.0
k__Bacteria;p__Actinomycetota;c__Coriobacteriia;o__Coriobacteriales;f__Eggerthellaceae;g__Senegalimassilia	0.00019266688805843332	0.0
k__Bacteria;p__Actinomycetota;c__Rubrobacteria;o__Rubrobacterales;f__Rubrobacteraceae;g__Rubrobacter_D	0.0005457727483545833	0.0012793234038567
k__Bacteria;p__Actinomycetota;c__Thermoleophilia;o__Solirubrobacterales;f__70_9;g__RSA11	0.0001247080220887	0.0
k__Bacteria;p__Actinomycetota;c__Thermoleophilia;o__Solirubrobacterales;f__Solirubrobacteraceae;g__Baekduia	0.00017386209313526667	0.0
k__Bacteria;p__Actinomycetota;c__Thermoleophilia;o__Solirubrobacterales;f__Solirubrobacteraceae;g__Capillimicrobium	7.11115968652e-05	0.0
k__Bacteria;p__Actinomycetota;c__Thermoleophilia;o__Solirubrobacterales;f__Solirubrobacteraceae;g__Palsa_465	0.0005305345490263666	0.0
k__Bacteria;p__Actinomycetota;c__Thermoleophilia;o__Solirubrobacterales;f__Solirubrobacteraceae;g__SYBY01	0.0	0.0002255259341961333
k__Bacteria;p__Bacillota;c__Bacilli;o__Bacillales;f__Anoxybacillaceae;g__Geobacillus	3.8533377611683335e-05	0.0
k__Bacteria;p__Bacillota;c__Bacilli;o__Bacillales;f__Bacillaceae;g__Bacillus	0.0002812936565652833	0.0
k__Bacteria;p__Bacillota;c__Bacilli;o__Bacillales;f__Planococcaceae;g__Planococcus	0.0	0.0026001493270116
k__Bacteria;p__Bacillota;c__Bacilli;o__Bacillales;f__Planococcaceae;g__Ureibacillus	0.0007953639442484666	0.0
k__Bacteria;p__Bacillota;c__Bacilli;o__Bacillales_H;f__Salisediminibacteriaceae;g__Alkalicoccus	0.007009742287089117	0.0035220503644494664
k__Bacteria;p__Bacillota;c__Bacilli;o__Erysipelotrichales;f__Erysipelotrichaceae;g__Faecalibaculum	1.8566081940166666e-05	0.0
k__Bacteria;p__Bacillota;c__Bacilli;o__Lactobacillales;f__Aerococcaceae;g__Globicatella	0.00048674661992215	0.0
k__Bacteria;p__Bacillota;c__Bacilli;o__Lactobacillales;f__Enterococcaceae;g__Enterococcus	0.0	0.0007100208118418833
k__Bacteria;p__Bacillota;c__Bacilli;o__Lactobacillales;f__Streptococcaceae;g__Streptococcus	0.0	0.015227208165584384
k__Bacteria;p__Bacillota;c__Bacilli;o__Lactobacillales;f__Vagococcaceae;g__Vagococcus	0.0017529183778989667	0.0
k__Bacteria;p__Bacillota;c__Bacilli;o__Paenibacillales;f__Paenibacillaceae;g__Paenibacillus_D	3.958428791018334e-05	0.00020705225321063334
k__Bacteria;p__Bacillota;c__Bacilli;o__Staphylococcales;f__Staphylococcaceae;g__Staphylococcus	0.00816399875870325	0.0
k__Bacteria;p__Bacillota;c__Bacilli;o__Thermoactinomycetales;f__DSM_44946;g__Planifilum	0.00030966823462480003	0.0
k__Bacteria;p__Bacillota_A;c__Clostridia;o__Acetivibrionales_A;f__DSM_8532;g__Thermoclostridium_A	0.0004881478336534833	0.0
k__Bacteria;p__Bacillota_A;c__Clostridia;o__Christensenellales;f__CAG_74;g__Ventricola	0.0018885893688160166	0.0007758239993576334
k__Bacteria;p__Bacillota_A;c__Clostridia;o__Lachnospirales;f__Lachnospiraceae;g__Agathobacter	0.0017572971708094166	0.0
k__Bacteria;p__Bacillota_A;c__Clostridia;o__Lachnospirales;f__Lachnospiraceae;g__Butyrivibrio	5.6234056366950005e-05	0.0
k__Bacteria;p__Bacillota_A;c__Clostridia;o__Lachnospirales;f__Lachnospiraceae;g__Choladousia	0.0001998481084315	0.0
k__Bacteria;p__Bacillota_A;c__Clostridia;o__Lachnospirales;f__Lachnospiraceae;g__Dorea_A	0.0	0.00453967412788775
k__Bacteria;p__Bacillota_A;c__Clostridia;o__Lachnospirales;f__Lachnospiraceae;g__Oribacterium	0.00010224373884901667	0.0
k__Bacteria;p__Bacillota_A;c__Clostridia;o__Lachnospirales;f__Lachnospiraceae;g__Stomatobaculum	0.00012529282624445	0.0
k__Bacteria;p__Bacillota_A;c__Clostridia;o__Oscillospirales;f__Butyricicoccaceae;g__Intestinibacillus	7.058614171591666e-05	0.0008467941445578167
k__Bacteria;p__Bacillota_A;c__Clostridia;o__Oscillospirales;f__Ruminococcaceae;g__Faecalibacterium	0.0017899239878189667	0.00149133331977575
k__Bacteria;p__Bacillota_C;c__Negativicutes;o__Selenomonadales;f__Selenomonadaceae;g__AWVT01	3.745560659353333e-05	0.0
k__Bacteria;p__Bacillota_C;c__Negativicutes;o__Selenomonadales;f__Selenomonadaceae;g__Centipeda	0.0005237918120922833	0.0
k__Bacteria;p__Bacillota_C;c__Negativicutes;o__Selenomonadales;f__Selenomonadaceae;g__Selenomonas	0.00013114592820098332	0.0
k__Bacteria;p__Bacillota_C;c__Negativicutes;o__Veillonellales;f__Dialisteraceae;g__Dialister	0.0009364349254462834	5.659660659806666e-05
k__Bacteria;p__Bacillota_C;c__Negativicutes;o__Veillonellales;f__Megasphaeraceae;g__Anaeroglobus	0.0021499408706503833	5.169882333476667e-05
k__Bacteria;p__Bacillota_C;c__Negativicutes;o__Veillonellales;f__Veillonellaceae;g__Veillonella	0.0039085037416616	0.0
k__Bacteria;p__Bacillota_G;c__Limnochordia;o__DTU010;f__DTU010;g__DTU010	0.00022244267984926664	0.0
k__Bacteria;p__Bacillota_G;c__Limnochordia;o__Limnochordales;f__Limnochordaceae;g__Limnochorda	0.0011582783006640833	0.0
k__Bacteria;p__Bacteroidota;c__Bacteroidia;o__Bacteroidales;f__Bacteroidaceae;g__Alloprevotella	0.007124165329498416	0.0005128512068909666
k__Bacteria;p__Bacteroidota;c__Bacteroidia;o__Bacteroidales;f__Bacteroidaceae;g__Bacteroides	0.00147114801669025	0.0
k__Bacteria;p__Bacteroidota;c__Bacteroidia;o__Bacteroidales;f__Bacteroidaceae;g__Phocaeicola	0.0	0.0018838572403548834
k__Bacteria;p__Bacteroidota;c__Bacteroidia;o__Bacteroidales;f__Bacteroidaceae;g__Prevotella	0.026773391601580734	0.014838236409013649
k__Bacteria;p__Bacteroidota;c__Bacteroidia;o__Bacteroidales;f__CAJPTX01;g__Bacteroides_D	0.00017734706202536665	1.6555045526375387e-05
k__Bacteria;p__Bacteroidota;c__Bacteroidia;o__Bacteroidales;f__Dysgonomonadaceae;g__Dysgonomonas	0.0012546819555789167	0.0
k__Bacteria;p__Bacteroidota;c__Bacteroidia;o__Bacteroidales;f__Marinilabiliaceae;g__Geofilum	0.00032017733760980003	0.0
k__Bacteria;p__Bacteroidota;c__Bacteroidia;o__Bacteroidales;f__Muribaculaceae;g__CAG_485	0.0039611758318211	0.0
k__Bacteria;p__Bacteroidota;c__Bacteroidia;o__Bacteroidales;f__Muribaculaceae;g__CAG_873	2.9075184925166667e-05	0.0
k__Bacteria;p__Bacteroidota;c__Bacteroidia;o__Bacteroidales;f__Paludibacteraceae;g__F0058	4.351723717763333e-05	0.0
k__Bacteria;p__Bacteroidota;c__Bacteroidia;o__Bacteroidales;f__Porphyromonadaceae;g__Porphyromonas	0.002466103505114763	0.004224939506763483
k__Bacteria;p__Bacteroidota;c__Bacteroidia;o__Bacteroidales;f__Rikenellaceae;g__Alistipes	0.005905551389691417	0.008405022311573583
k__Bacteria;p__Bacteroidota;c__Bacteroidia;o__Bacteroidales;f__Tannerellaceae;g__Parabacteroides	2.3004841241033335e-05	0.0
k__Bacteria;p__Bacteroidota;c__Bacteroidia;o__Bacteroidales;f__Tannerellaceae;g__Tannerella	0.000283681740165033	1.354503724885261e-05
k__Bacteria;p__Bacteroidota;c__Bacteroidia;o__Bacteroidales;f__UBA7960;g__SKVR01	0.0032682066004676665	0.007847337184079416
k__Bacteria;p__Bacteroidota;c__Bacteroidia;o__Chitinophagales;f__Chitinophagaceae;g__Sediminibacterium	0.0007484232842488	0.0
k__Bacteria;p__Bacteroidota;c__Bacteroidia;o__Flavobacteriales;f__Flavobacteriaceae;g__Capnocytophaga	0.004668706369809167	0.0
k__Bacteria;p__Bacteroidota;c__Bacteroidia;o__Flavobacteriales;f__Flavobacteriaceae;g__Flavobacterium	0.0002718354638788	0.0
k__Bacteria;p__Bacteroidota;c__Bacteroidia;o__Flavobacteriales;f__Weeksellaceae;g__Chryseobacterium	0.00050303572954895	0.0
k__Bacteria;p__Campylobacterota;c__Campylobacteria;o__Campylobacterales;f__Campylobacteraceae;g__Campylobacter_A	0.00024673545020825	0.0
k__Bacteria;p__Chlamydiota;c__Chlamydiia;o__Chlamydiales;f__Chlamydiaceae;g__Chlamydophila	0.0003734234594005	0.03145759186710547
k__Bacteria;p__Chloroflexota;c__Anaerolineae;o__Aggregatilineales;f__Phototrophicaceae;g__ZC4RG36	3.310367440276667e-05	0.0
k__Bacteria;p__Chloroflexota;c__Anaerolineae;o__Aggregatilineales;f__UBA3940;g__UBA3940	0.0011199200747688	0.0
k__Bacteria;p__Chloroflexota;c__Anaerolineae;o__Anaerolineales;f__UBA4823;g__JAAYXE01	0.0004317489809673167	0.0
k__Bacteria;p__Chloroflexota;c__Anaerolineae;o__Anaerolineales;f__UBA6663;g__SpSt_583	0.0	0.003555790649152167
k__Bacteria;p__Chloroflexota;c__Chloroflexia;o__Thermomicrobiales;f__Thermomicrobiaceae;g__Sphaerobacter	0.00207624844640435	0.0
k__Bacteria;p__Chloroflexota;c__Dehalococcoidia;o__UBA2979;f__UBA2979;g__SHYP01	0.002330942101332317	0.0034842969380215333
k__Bacteria;p__Chloroflexota;c__Limnocylindria;o__Limnocylindrales;f__CSP1_4;g__JAJYNJ01	6.025219044733334e-05	0.0
k__Bacteria;p__DUMD01;c__DUMD01;o__DUMD01;f__DUMD01;g__DUMD01	0.0010980261102167	0.0
k__Bacteria;p__Deinococcota;c__Deinococci;o__Deinococcales;f__Deinococcaceae;g__Deinococcus	0.0	0.0021218768330761666
k__Bacteria;p__Deinococcota;c__Deinococci;o__Deinococcales;f__Trueperaceae;g__JAAYYF01	0.00030879247604275	0.0
k__Bacteria;p__Desulfobacterota;c__Desulfovibrionia;o__Desulfovibrionales;f__Desulfovibrionaceae;g__Desulfocurvibacter	0.00036764345275875	0.0
k__Bacteria;p__Desulfobacterota;c__Syntrophobacteria;o__Syntrophobacterales;f__Syntrophobacteraceae;g__Desulforhabdus	0.00010491587813363333	0.0
k__Bacteria;p__Dormibacterota;c__Dormibacteria;o__Dormibacterales;f__Dormibacteraceae;g__CF_105	8.599949276061667e-05	0.0
k__Bacteria;p__Gemmatimonadota;c__Gemmatimonadetes;o__Longimicrobiales;f__RSA9;g__RSA9	4.571459798476667e-05	0.0
k__Bacteria;p__Gemmatimonadota;c__Gemmatimonadetes;o__Longimicrobiales;f__UBA6960;g__PWLA01	0.0011479636097273833	0.0024559662074722503
k__Bacteria;p__JAGRBM01;c__JAGRBM01;o__JAGRBM01;f__JAGRBM01;g__JAGRBM01	1.9266688805833333e-05	0.0
k__Bacteria;p__Myxococcota;c__Polyangia;o__Nannocystales;f__Nannocystaceae;g__Ga0077550	0.00030188355627879996	0.0002821217960096
k__Bacteria;p__Myxococcota;c__Polyangia;o__Polyangiales;f__JADJMO01;g__JALHOE01	8.778252941861892e-05	5.7691825319183337e-05
k__Bacteria;p__Myxococcota;c__Polyangia;o__Polyangiales;f__Polyangiaceae;g__NIC37A_2	3.76576190296e-05	0.0
k__Bacteria;p__Myxococcota;c__Polyangia;o__Polyangiales;f__SG8_38;g__JAAYBZ01	0.00032928522686348336	0.0
k__Bacteria;p__Myxococcota;c__Polyangia;o__Polyangiales;f__SG8_38;g__JACKEH01	2.5922454029666664e-05	0.0
k__Bacteria;p__Myxococcota;c__Polyangia;o__Polyangiales;f__Sandaracinaceae;g__MED_G138	0.0011487153715068333	0.0037674718256611502
k__Bacteria;p__Myxococcota;c__Polyangia;o__Polyangiales;f__Sandaracinaceae;g__Sandaracinus	9.283040970088773e-06	0.0
k__Bacteria;p__Patescibacteria;c__ABY1;o__SBBC01;f__SBBC01;g__JACQPY01	0.00028812457350553333	0.0
k__Bacteria;p__Patescibacteria;c__Saccharimonadia;o__Saccharimonadales;f__Saccharimonadaceae;g__Saccharimonas	0.006135741038319116	0.0
k__Bacteria;p__Planctomycetota;c__Planctomycetia;o__Pirellulales;f__Pirellulaceae;g__Stieleria	2.0142447387916666e-05	0.0
k__Bacteria;p__Planctomycetota;c__UBA1135;o__UBA2386;f__UBA2386;g__JACRLW01	1.593880619392603e-05	0.0
k__Bacteria;p__Planctomycetota;c__UBA1135;o__UBA2386;f__UBA2386;g__JAEUHS01	2.5922454029666664e-05	0.0
k__Bacteria;p__Pseudomonadota;c__Alphaproteobacteria;o__Acetobacterales;f__Acetobacteraceae;g__JADZEB01	9.966132664113334e-05	0.0009267694330434333
k__Bacteria;p__Pseudomonadota;c__Alphaproteobacteria;o__Caulobacterales;f__Caulobacteraceae;g__Brevundimonas	2.9600640074433334e-05	0.0
k__Bacteria;p__Pseudomonadota;c__Alphaproteobacteria;o__Caulobacterales;f__Caulobacteraceae;g__PUIC01	0.0002189396455209	0.0
k__Bacteria;p__Pseudomonadota;c__Alphaproteobacteria;o__Caulobacterales;f__Hyphomonadaceae;g__Hyphomonas	0.0019220089638699335	0.0
k__Bacteria;p__Pseudomonadota;c__Alphaproteobacteria;o__Kiloniellales;f__DSM_21159;g__Algihabitans	1.6113957910342786e-05	0.0005616710528459334
k__Bacteria;p__Pseudomonadota;c__Alphaproteobacteria;o__Rhizobiales;f__Beijerinckiaceae;g__Bosea	0.00016222565383096666	0.0
k__Bacteria;p__Pseudomonadota;c__Alphaproteobacteria;o__Rhizobiales;f__Beijerinckiaceae;g__Chelatococcus_A	6.865947283535e-05	0.0
k__Bacteria;p__Pseudomonadota;c__Alphaproteobacteria;o__Rhizobiales;f__Beijerinckiaceae;g__Methylobacterium	0.00012488317380505	0.0
k__Bacteria;p__Pseudomonadota;c__Alphaproteobacteria;o__Rhizobiales;f__Beijerinckiaceae;g__Microvirga	0.0017441077785332168	0.0
k__Bacteria;p__Pseudomonadota;c__Alphaproteobacteria;o__Rhizobiales;f__Devosiaceae;g__Devosia	0.00010263890582019999	0.0
k__Bacteria;p__Pseudomonadota;c__Alphaproteobacteria;o__Rhizobiales;f__Devosiaceae;g__Paradevosia	7.706675522337865e-06	0.0
k__Bacteria;p__Pseudomonadota;c__Alphaproteobacteria;o__Rhizobiales;f__Hyphomicrobiaceae;g__Hyphomicrobium_A	1.8215778507333334e-05	0.0
k__Bacteria;p__Pseudomonadota;c__Alphaproteobacteria;o__Rhizobiales;f__Hyphomicrobiaceae;g__ZC4RG25	0.0009479210892475	0.0
k__Bacteria;p__Pseudomonadota;c__Alphaproteobacteria;o__Rhizobiales;f__Im1;g__Rhodoligotrophos	7.3563720895e-05	0.0
k__Bacteria;p__Pseudomonadota;c__Alphaproteobacteria;o__Rhizobiales;f__Phreatobacteraceae;g__Phreatobacter	0.0009507401637328834	0.008825205408481565
k__Bacteria;p__Pseudomonadota;c__Alphaproteobacteria;o__Rhizobiales;f__Pleomorphomonadaceae;g__Chthonobacter	1.576365447750924e-05	0.0
k__Bacteria;p__Pseudomonadota;c__Alphaproteobacteria;o__Rhizobiales;f__Rhizobiaceae;g__Allorhizobium	5.2895818357833336e-05	0.0
k__Bacteria;p__Pseudomonadota;c__Alphaproteobacteria;o__Rhizobiales;f__Rhizobiaceae;g__Aquamicrobium_A	1.5063047611842179e-05	0.0
k__Bacteria;p__Pseudomonadota;c__Alphaproteobacteria;o__Rhizobiales;f__Rhizobiaceae;g__Aureimonas	4.063519820868333e-05	0.0
k__Bacteria;p__Pseudomonadota;c__Alphaproteobacteria;o__Rhizobiales;f__Rhizobiaceae;g__G017794825	0.0	0.0025773919679111168
k__Bacteria;p__Pseudomonadota;c__Alphaproteobacteria;o__Rhizobiales;f__Rhizobiaceae;g__Mesorhizobium	0.0004664290208178	0.0
k__Bacteria;p__Pseudomonadota;c__Alphaproteobacteria;o__Rhizobiales;f__Rhizobiaceae;g__Mesorhizobium_A	3.4855191566933334e-05	0.0
k__Bacteria;p__Pseudomonadota;c__Alphaproteobacteria;o__Rhizobiales;f__Rhizobiaceae;g__Neorhizobium	5.955158358170164e-06	0.0
k__Bacteria;p__Pseudomonadota;c__Alphaproteobacteria;o__Rhizobiales;f__Rhizobiaceae;g__Ochrobactrum	4.710326283733333e-05	0.0
k__Bacteria;p__Pseudomonadota;c__Alphaproteobacteria;o__Rhizobiales;f__Rhizobiaceae;g__RCIO01	1.628910962675954e-05	0.0
k__Bacteria;p__Pseudomonadota;c__Alphaproteobacteria;o__Rhizobiales;f__Xanthobacteraceae;g__Afipia	0.00019038991574495	0.0
k__Bacteria;p__Pseudomonadota;c__Alphaproteobacteria;o__Rhizobiales;f__Xanthobacteraceae;g__Bradyrhizobium	0.0007594486504527167	0.0018033499605115168
k__Bacteria;p__Pseudomonadota;c__Alphaproteobacteria;o__Rhizobiales;f__Xanthobacteraceae;g__U87765	1.0859406417839721e-05	0.0
k__Bacteria;p__Pseudomonadota;c__Alphaproteobacteria;o__Rhodobacterales;f__Rhodobacteraceae;g__Frigidibacter	1.5063047611842179e-05	0.0
k__Bacteria;p__Pseudomonadota;c__Alphaproteobacteria;o__Rhodobacterales;f__Rhodobacteraceae;g__Paracoccus	0.01765173254738753	0.018413440086633016
k__Bacteria;p__Pseudomonadota;c__Alphaproteobacteria;o__Rhodobacterales;f__Rhodobacteraceae;g__Pseudogemmobacter	2.0142447387916666e-05	0.0
k__Bacteria;p__Pseudomonadota;c__Alphaproteobacteria;o__Rhodobacterales;f__Rhodobacteraceae;g__Rubellimicrobium	0.0016205983207710833	0.0
k__Bacteria;p__Pseudomonadota;c__Alphaproteobacteria;o__Rhodobacterales;f__Rhodobacteraceae;g__UBA996	0.0	7.945292849341667e-05
k__Bacteria;p__Pseudomonadota;c__Alphaproteobacteria;o__Sphingomonadales;f__Sphingomonadaceae;g__CAHJWT01	5.2370363208600005e-05	0.0
k__Bacteria;p__Pseudomonadota;c__Alphaproteobacteria;o__Sphingomonadales;f__Sphingomonadaceae;g__Novosphingobium	1.9792143955083334e-05	0.0
k__Bacteria;p__Pseudomonadota;c__Alphaproteobacteria;o__Sphingomonadales;f__Sphingomonadaceae;g__Parasphingorhabdus	0.00018425960567041666	0.0
k__Bacteria;p__Pseudomonadota;c__Alphaproteobacteria;o__Sphingomonadales;f__Sphingomonadaceae;g__Qipengyuania	4.431338425343333e-05	0.0020883508468158333
k__Bacteria;p__Pseudomonadota;c__Alphaproteobacteria;o__Sphingomonadales;f__Sphingomonadaceae;g__Sphingobium	4.326247395493334e-05	0.0
k__Bacteria;p__Pseudomonadota;c__Alphaproteobacteria;o__Sphingomonadales;f__Sphingomonadaceae;g__Sphingomicrobium	0.0015757274379852	0.0
k__Bacteria;p__Pseudomonadota;c__Alphaproteobacteria;o__Sphingomonadales;f__Sphingomonadaceae;g__Sphingomonas	0.005982865894546367	0.011570766575226035
k__Bacteria;p__Pseudomonadota;c__Alphaproteobacteria;o__Sphingomonadales;f__Sphingomonadaceae;g__Tsuneonella	8.127039641735001e-05	0.0
k__Bacteria;p__Pseudomonadota;c__Gammaproteobacteria;o__Burkholderiales;f__Burkholderiaceae;g__Cupriavidus	0.00018566081940175002	0.0
k__Bacteria;p__Pseudomonadota;c__Gammaproteobacteria;o__Burkholderiales;f__Burkholderiaceae;g__Herbaspirillum	0.0	0.0008340358906419166
k__Bacteria;p__Pseudomonadota;c__Gammaproteobacteria;o__Burkholderiales;f__Burkholderiaceae;g__Limnobacter	0.0011061462303412334	0.00010638724958845
k__Bacteria;p__Pseudomonadota;c__Gammaproteobacteria;o__Burkholderiales;f__Burkholderiaceae;g__Ralstonia	0.06776930854090525	0.05608408923575773
k__Bacteria;p__Pseudomonadota;c__Gammaproteobacteria;o__Burkholderiales;f__Burkholderiaceae;g__Telluria	0.0	0.0013291266112936166
k__Bacteria;p__Pseudomonadota;c__Gammaproteobacteria;o__Burkholderiales;f__Burkholderiaceae_A;g__Lautropia	4.569906990659853e-05	0.0
k__Bacteria;p__Pseudomonadota;c__Gammaproteobacteria;o__Burkholderiales;f__Burkholderiaceae_B;g__Acidovorax	0.0012835162723654667	0.007824307207955251
k__Bacteria;p__Pseudomonadota;c__Gammaproteobacteria;o__Burkholderiales;f__Burkholderiaceae_B;g__Acidovorax_A	7.303826574575e-05	0.0
k__Bacteria;p__Pseudomonadota;c__Gammaproteobacteria;o__Burkholderiales;f__Burkholderiaceae_B;g__Aquabacterium	0.00011647589141711666	0.0
k__Bacteria;p__Pseudomonadota;c__Gammaproteobacteria;o__Burkholderiales;f__Burkholderiaceae_B;g__Brachymonas	0.00010614194014853334	0.0
k__Bacteria;p__Pseudomonadota;c__Gammaproteobacteria;o__Burkholderiales;f__Burkholderiaceae_B;g__Comamonas	0.0	0.0002913940075207
k__Bacteria;p__Pseudomonadota;c__Gammaproteobacteria;o__Burkholderiales;f__Burkholderiaceae_B;g__Diaphorobacter	0.006745097995755216	0.0006422772802772834
k__Bacteria;p__Pseudomonadota;c__Gammaproteobacteria;o__Burkholderiales;f__Burkholderiaceae_B;g__Hydrogenophaga	2.5396998880416666e-05	0.0
k__Bacteria;p__Pseudomonadota;c__Gammaproteobacteria;o__Burkholderiales;f__Burkholderiaceae_B;g__JACDQM01	0.0	0.0006753498921943333
k__Bacteria;p__Pseudomonadota;c__Gammaproteobacteria;o__Burkholderiales;f__Burkholderiaceae_B;g__Ottowia	0.00010589955164238333	0.0
k__Bacteria;p__Pseudomonadota;c__Gammaproteobacteria;o__Burkholderiales;f__Burkholderiaceae_B;g__PCRC01	0.00040319925119138337	0.0
k__Bacteria;p__Pseudomonadota;c__Gammaproteobacteria;o__Burkholderiales;f__Burkholderiaceae_B;g__Rubrivivax	4.308732223851667e-05	0.0007022450925020999
k__Bacteria;p__Pseudomonadota;c__Gammaproteobacteria;o__Burkholderiales;f__Burkholderiaceae_B;g__Variovorax	3.257821925351667e-05	0.0
k__Bacteria;p__Pseudomonadota;c__Gammaproteobacteria;o__Burkholderiales;f__Burkholderiaceae_C;g__Achromobacter	9.300556141724999e-05	0.0
k__Bacteria;p__Pseudomonadota;c__Gammaproteobacteria;o__Burkholderiales;f__Burkholderiaceae_C;g__Alcaligenes	8.810131335761666e-05	0.0028891479272037004
k__Bacteria;p__Pseudomonadota;c__Gammaproteobacteria;o__Burkholderiales;f__Burkholderiaceae_C;g__Bordetella_A	0.00020037356358073332	0.0
k__Bacteria;p__Pseudomonadota;c__Gammaproteobacteria;o__Burkholderiales;f__Burkholderiaceae_C;g__Pusillimonas_B	9.493223029786667e-05	0.0
k__Bacteria;p__Pseudomonadota;c__Gammaproteobacteria;o__Burkholderiales;f__Burkholderiaceae_C;g__Pusillimonas_D	8.07449412681e-05	0.0
k__Bacteria;p__Pseudomonadota;c__Gammaproteobacteria;o__Burkholderiales;f__Chromobacteriaceae;g__Chromobacterium	1.7690323358083333e-05	0.0005483292518099
k__Bacteria;p__Pseudomonadota;c__Gammaproteobacteria;o__Burkholderiales;f__Neisseriaceae;g__Eikenella	0.00025295176592135	0.0
k__Bacteria;p__Pseudomonadota;c__Gammaproteobacteria;o__Burkholderiales;f__Neisseriaceae;g__Kingella_A	9.688247868783256e-05	0.0
k__Bacteria;p__Pseudomonadota;c__Gammaproteobacteria;o__Burkholderiales;f__Neisseriaceae;g__Neisseria	0.011391680686494	0.0
k__Bacteria;p__Pseudomonadota;c__Gammaproteobacteria;o__Burkholderiales;f__Rhodocyclaceae;g__Sulfuritalea	4.256186708926667e-05	2.469415561965e-05
k__Bacteria;p__Pseudomonadota;c__Gammaproteobacteria;o__Burkholderiales;f__SG8_39;g__JAGVSZ01	4.8166722014566664e-05	0.0
k__Bacteria;p__Pseudomonadota;c__Gammaproteobacteria;o__Burkholderiales;f__SG8_39;g__ZC4RG42	0.00018496021253608334	0.0
k__Bacteria;p__Pseudomonadota;c__Gammaproteobacteria;o__Competibacterales;f__Competibacteraceae;g__Contendobacter	0.0013867897665045667	0.0019444653472797165
k__Bacteria;p__Pseudomonadota;c__Gammaproteobacteria;o__Competibacterales;f__Competibacteraceae;g__Plasticicumulans_A	1.2961227014840928e-05	0.0
k__Bacteria;p__Pseudomonadota;c__Gammaproteobacteria;o__Enterobacterales;f__Enterobacteriaceae;g__Citrobacter	1.261092358200738e-05	0.0
k__Bacteria;p__Pseudomonadota;c__Gammaproteobacteria;o__Enterobacterales;f__Enterobacteriaceae;g__Escherichia	0.00309720080348645	0.017996216013457383
k__Bacteria;p__Pseudomonadota;c__Gammaproteobacteria;o__Enterobacterales;f__Enterobacteriaceae;g__Klebsiella	0.00032385552365455	0.0
k__Bacteria;p__Pseudomonadota;c__Gammaproteobacteria;o__Enterobacterales;f__Enterobacteriaceae;g__Salmonella	0.0003108242535265833	0.0036034931037908194
k__Bacteria;p__Pseudomonadota;c__Gammaproteobacteria;o__Enterobacterales_A;f__Aeromonadaceae;g__Aeromonas	0.0008600697638761	0.0
k__Bacteria;p__Pseudomonadota;c__Gammaproteobacteria;o__Enterobacterales_A;f__Alteromonadaceae;g__Alishewanella	0.004957276073568983	0.0
k__Bacteria;p__Pseudomonadota;c__Gammaproteobacteria;o__Enterobacterales_A;f__Pasteurellaceae;g__Haemophilus_D	0.004944428850747433	0.0
k__Bacteria;p__Pseudomonadota;c__Gammaproteobacteria;o__Enterobacterales_A;f__Psychromonadaceae;g__Psychromonas	0.0021565060016647164	0.0
k__Bacteria;p__Pseudomonadota;c__Gammaproteobacteria;o__Ga0077536;f__Ga0077536;g__JACQWY01	4.694065999966667e-05	0.0
k__Bacteria;p__Pseudomonadota;c__Gammaproteobacteria;o__Nevskiales;f__OUC007;g__Abyssibacter	3.748246731318333e-05	0.0
k__Bacteria;p__Pseudomonadota;c__Gammaproteobacteria;o__Pseudomonadales;f__Halieaceae;g__Halioglobus	0.05305127519286166	0.03338314782539308
k__Bacteria;p__Pseudomonadota;c__Gammaproteobacteria;o__Pseudomonadales;f__Halomonadaceae;g__Cobetia	0.00013013772529763334	0.0
k__Bacteria;p__Pseudomonadota;c__Gammaproteobacteria;o__Pseudomonadales;f__Halomonadaceae;g__Halomonas	0.11566898042543165	0.12647115974686293
k__Bacteria;p__Pseudomonadota;c__Gammaproteobacteria;o__Pseudomonadales;f__Halomonadaceae;g__Halomonas_A	7.041098999953333e-05	0.0007334386836230334
k__Bacteria;p__Pseudomonadota;c__Gammaproteobacteria;o__Pseudomonadales;f__Halomonadaceae;g__Halomonas_B	0.024665215807806635	0.03047049260684667
k__Bacteria;p__Pseudomonadota;c__Gammaproteobacteria;o__Pseudomonadales;f__Halomonadaceae;g__Halomonas_F	1.6113957910342786e-05	0.0
k__Bacteria;p__Pseudomonadota;c__Gammaproteobacteria;o__Pseudomonadales;f__Halomonadaceae;g__Modicisalibacter	6.49812867906e-05	0.0
k__Bacteria;p__Pseudomonadota;c__Gammaproteobacteria;o__Pseudomonadales;f__Moraxellaceae;g__Acinetobacter	0.008185442202514784	0.02848655976885985
k__Bacteria;p__Pseudomonadota;c__Gammaproteobacteria;o__Pseudomonadales;f__Moraxellaceae;g__Moraxella	5.202005977575e-05	0.0
k__Bacteria;p__Pseudomonadota;c__Gammaproteobacteria;o__Pseudomonadales;f__Moraxellaceae;g__Moraxella_A	0.0038257088367566333	0.0012526651114956834
k__Bacteria;p__Pseudomonadota;c__Gammaproteobacteria;o__Pseudomonadales;f__Oleiphilaceae;g__Marinobacter	2.2594571417749998e-05	0.0
k__Bacteria;p__Pseudomonadota;c__Gammaproteobacteria;o__Pseudomonadales;f__Pseudomonadaceae;g__Halopseudomonas	0.00019932265328226668	0.0
k__Bacteria;p__Pseudomonadota;c__Gammaproteobacteria;o__Pseudomonadales;f__Pseudomonadaceae;g__Pseudomonas	0.00040338383180925	0.0
k__Bacteria;p__Pseudomonadota;c__Gammaproteobacteria;o__Pseudomonadales;f__Pseudomonadaceae;g__Pseudomonas_E	0.0010956551167196167	0.0015548585284839167
k__Bacteria;p__Pseudomonadota;c__Gammaproteobacteria;o__Pseudomonadales;f__Pseudomonadaceae;g__Stutzerimonas	0.0029347494025887336	0.0
k__Bacteria;p__Pseudomonadota;c__Gammaproteobacteria;o__Steroidobacterales;f__Steroidobacteraceae;g__JAAYXG01	0.00014660198664075	0.0008052644960991
k__Bacteria;p__Pseudomonadota;c__Gammaproteobacteria;o__Steroidobacterales;f__Steroidobacteraceae;g__ZC4RG24	0.00022612086589401665	0.0
k__Bacteria;p__Pseudomonadota;c__Gammaproteobacteria;o__Steroidobacterales;f__Steroidobacteraceae;g__ZC4RG39	2.2419419701333332e-05	0.0
k__Bacteria;p__Pseudomonadota;c__Gammaproteobacteria;o__Xanthomonadales;f__Rhodanobacteraceae;g__Rhodanobacter	4.921763231308333e-05	0.0
k__Bacteria;p__Pseudomonadota;c__Gammaproteobacteria;o__Xanthomonadales;f__Wenzhouxiangellaceae;g__Wenzhouxiangella	0.00027271122246088334	0.0
k__Bacteria;p__Pseudomonadota;c__Gammaproteobacteria;o__Xanthomonadales;f__Xanthomonadaceae;g__GCA_002840015	4.8517025447416665e-05	0.0
k__Bacteria;p__Pseudomonadota;c__Gammaproteobacteria;o__Xanthomonadales;f__Xanthomonadaceae;g__Luteimonas_D	0.00043455140842991666	0.0
k__Bacteria;p__Pseudomonadota;c__Gammaproteobacteria;o__Xanthomonadales;f__Xanthomonadaceae;g__Lysobacter_C	0.00011244740193955	0.0
k__Bacteria;p__Pseudomonadota;c__Gammaproteobacteria;o__Xanthomonadales;f__Xanthomonadaceae;g__Pseudoxanthomonas	0.0004941029920116333	0.0
k__Bacteria;p__Pseudomonadota;c__Gammaproteobacteria;o__Xanthomonadales;f__Xanthomonadaceae;g__Stenotrophomonas	7.905933762643334e-05	0.0
k__Bacteria;p__Pseudomonadota;c__Gammaproteobacteria;o__Xanthomonadales;f__Xanthomonadaceae;g__Xanthomonas	0.013000009185635384	0.0006517320287071667
k__Bacteria;p__Pseudomonadota;c__Magnetococcia;o__Magnetococcales;f__UBA8363;g__UBA8363	7.584069320841666e-05	0.0
k__Bacteria;p__Spirochaetota;c__Spirochaetia;o__Treponematales;f__Treponemataceae;g__Treponema	2.2246133964149998e-05	0.0
k__Bacteria;p__Spirochaetota;c__Spirochaetia;o__Treponematales;f__Treponemataceae;g__Treponema_B	0.0	0.015264377566860715
k__Bacteria;p__Spirochaetota;c__Spirochaetia;o__Treponematales;f__Treponemataceae;g__Treponema_C	3.578530859713333e-05	0.0
k__Bacteria;p__Verrucomicrobiota;c__Verrucomicrobiae;o__Verrucomicrobiales;f__Akkermansiaceae;g__Akkermansia	0.01617945246585278	0.0
k__Fungi;p__Ascomycota;c__Eurotiomycetes;o__Eurotiales;f__Aspergillaceae;g__Aspergillus	0.00018215778507340002	0.0
k__Fungi;p__Ascomycota;c__Sordariomycetes;o__Hypocreales;f__Cordycipitaceae;g__Lecanicillium	0.0032937909036238	0.010731679032452967
k__Fungi;p__Basidiomycota;c__Malasseziomycetes;o__unknown;f__unknown;g__unknown	0.0	0.0008701728264453667
