# Supplementary material for: Integrated analysis of the aqueous humor microbiome and lens capsule transcriptome in high myopia cataract: a pilot study
Source: Front Med (Lausanne). 2026 Jun 16;13:1845205. doi: 10.3389/fmed.2026.1845205 (PMC13314463; doi:10.3389/fmed.2026.1845205)
Supplement: Supplementary file 3 [file Data_Sheet_1.zip › 7.Average/1.Community_Structure/abundance/C372089/Order.xls]

Taxonomy	PM	Control
Acetivibrionales_A	0.0004881478336534833	0.0
Acetobacterales	9.966132664113334e-05	0.0009267694330434333
Acidimicrobiales	0.0189928619240587	0.023643466317519634
Actinomycetales	0.21574263678151054	0.19078783272167057
Aggregatilineales	0.0011530237491715666	0.0
Anaerolineales	0.0004317489809673167	0.003555790649152167
Bacillales	0.0011151909784254167	0.0026001493270116
Bacillales_H	0.007009742287089117	0.0035220503644494664
Bacteroidales	0.05310122763358735	0.037742343941451185
Burkholderiales	0.09063329803521586	0.07195138380236461
Campylobacterales	0.00024673545020825	0.0
Caulobacterales	0.002170549249465267	0.0
Chitinophagales	0.0007484232842488	0.0
Chlamydiales	0.0003734234594005	0.03145759186710547
Christensenellales	0.0018885893688160166	0.0007758239993576334
Competibacterales	0.0013997509935194075	0.0019444653472797165
Coriobacteriales	0.0004171216698227117	1.071891322225117e-05
DTU010	0.00022244267984926664	0.0
DUMD01	0.0010980261102167	0.0
Deinococcales	0.00030879247604275	0.0021218768330761666
Desulfovibrionales	0.00036764345275875	0.0
Dormibacterales	8.599949276061667e-05	0.0
Enterobacterales	0.0037444915042495835	0.021599709117248202
Enterobacterales_A	0.012918280689857233	0.0
Erysipelotrichales	1.8566081940166666e-05	0.0
Eurotiales	0.00018215778507340002	0.0
Euzebyales	0.009158915943104315	0.005764357346042633
Flavobacteriales	0.005443577563236917	0.0
Ga0077536	4.694065999966667e-05	0.0
Hypocreales	0.0032937909036238	0.010731679032452967
IMCC26256	4.256186708926667e-05	0.0
JAGRBM01	1.9266688805833333e-05	0.0
Jiangellales	0.00015746139305861668	0.0006240750495397
Kiloniellales	1.6113957910342786e-05	0.0005616710528459334
Lachnospirales	0.0022409159007013334	0.00453967412788775
Lactobacillales	0.0022396649978211167	0.015937228977426266
Limnochordales	0.0011582783006640833	0.0
Limnocylindrales	6.025219044733334e-05	0.0
Longimicrobiales	0.0011936782077121499	0.0024559662074722503
Magnetococcales	7.584069320841666e-05	0.0
Mycobacteriales	0.0156440054053288	0.004676721355136583
Nannocystales	0.00030188355627879996	0.0002821217960096
Nevskiales	3.748246731318333e-05	0.0
Nitriliruptorales	0.1962883880014552	0.23906334588300562
Oscillospirales	0.0018605101295348832	0.0023381274643335666
Paenibacillales	3.958428791018334e-05	0.00020705225321063334
Pirellulales	2.0142447387916666e-05	0.0
Polyangiales	0.0016386462418182832	0.0038251636509803334
Propionibacteriales	0.021050422191729385	0.013498950246274316
Pseudomonadales	0.21038599206096287	0.22235232227156518
Pyrinomonadales	0.0009814233854429	0.0041593236661149335
Rhizobiales	0.005856349847208217	0.013205947336904183
Rhodobacterales	0.019307536363158365	0.018492893015126435
Rubrobacterales	0.0005457727483545833	0.0012793234038567
SBBC01	0.00028812457350553333	0.0
Saccharimonadales	0.006135741038319116	0.0
Selenomonadales	0.0006923933468868	0.0
Solirubrobacterales	0.0009002162611155333	0.0002255259341961333
Sphingomonadales	0.007983861699991367	0.013659117422041867
Sporichthyales	7.1461900298e-05	0.0
Staphylococcales	0.00816399875870325	0.0
Steroidobacterales	0.0003951422722361	0.0008052644960991
Streptomycetales	0.007413385943824499	0.0033380939383295164
Streptosporangiales	0.006522784487501483	0.0003489367966062667
Syntrophobacterales	0.00010491587813363333	0.0
Thermoactinomycetales	0.00030966823462480003	0.0
Thermomicrobiales	0.00207624844640435	0.0
Treponematales	5.803144256128333e-05	0.015264377566860715
UBA184	0.0008869682919344499	0.004608269852620283
UBA2386	4.186126022358333e-05	0.0
UBA2979	0.002330942101332317	0.0034842969380215333
UBA5704	5.4647335522016665e-05	0.0
UBA5794	0.003525453748036683	0.0
Veillonellales	0.006994879537758267	0.00010829542993283333
Verrucomicrobiales	0.01617945246585278	0.0
Vicinamibacterales	0.00031527308955015	0.0
Xanthomonadales	0.014490616205864316	0.0006517320287071667
unknown	0.0	0.0008701728264453667
