# Supplementary material for: Integrated analysis of the aqueous humor microbiome and lens capsule transcriptome in high myopia cataract: a pilot study
Source: Front Med (Lausanne). 2026 Jun 16;13:1845205. doi: 10.3389/fmed.2026.1845205 (PMC13314463; doi:10.3389/fmed.2026.1845205)
Supplement: Supplementary file 3 [file Data_Sheet_1.zip › 7.Average/1.Community_Structure/abundance/C372089/Order_lineage.xls]

Taxonomy	PM	Control
k__Archaea;p__Thermoplasmatota;c__Thermoplasmata;o__UBA184	0.0008869682919344499	0.004608269852620283
k__Bacteria;p__Acidobacteriota;c__Blastocatellia;o__Pyrinomonadales	0.0009814233854429	0.0041593236661149335
k__Bacteria;p__Acidobacteriota;c__Thermoanaerobaculia;o__UBA5704	5.4647335522016665e-05	0.0
k__Bacteria;p__Acidobacteriota;c__Vicinamibacteria;o__Vicinamibacterales	0.00031527308955015	0.0
k__Bacteria;p__Actinomycetota;c__Acidimicrobiia;o__Acidimicrobiales	0.0189928619240587	0.023643466317519634
k__Bacteria;p__Actinomycetota;c__Acidimicrobiia;o__IMCC26256	4.256186708926667e-05	0.0
k__Bacteria;p__Actinomycetota;c__Acidimicrobiia;o__UBA5794	0.003525453748036683	0.0
k__Bacteria;p__Actinomycetota;c__Actinomycetia;o__Actinomycetales	0.21574263678151054	0.19078783272167057
k__Bacteria;p__Actinomycetota;c__Actinomycetia;o__Euzebyales	0.009158915943104315	0.005764357346042633
k__Bacteria;p__Actinomycetota;c__Actinomycetia;o__Jiangellales	0.00015746139305861668	0.0006240750495397
k__Bacteria;p__Actinomycetota;c__Actinomycetia;o__Mycobacteriales	0.0156440054053288	0.004676721355136583
k__Bacteria;p__Actinomycetota;c__Actinomycetia;o__Nitriliruptorales	0.1962883880014552	0.23906334588300562
k__Bacteria;p__Actinomycetota;c__Actinomycetia;o__Propionibacteriales	0.021050422191729385	0.013498950246274316
k__Bacteria;p__Actinomycetota;c__Actinomycetia;o__Sporichthyales	7.1461900298e-05	0.0
k__Bacteria;p__Actinomycetota;c__Actinomycetia;o__Streptomycetales	0.007413385943824499	0.0033380939383295164
k__Bacteria;p__Actinomycetota;c__Actinomycetia;o__Streptosporangiales	0.006522784487501483	0.0003489367966062667
k__Bacteria;p__Actinomycetota;c__Coriobacteriia;o__Coriobacteriales	0.0004171216698227117	1.071891322225117e-05
k__Bacteria;p__Actinomycetota;c__Rubrobacteria;o__Rubrobacterales	0.0005457727483545833	0.0012793234038567
k__Bacteria;p__Actinomycetota;c__Thermoleophilia;o__Solirubrobacterales	0.0009002162611155333	0.0002255259341961333
k__Bacteria;p__Bacillota;c__Bacilli;o__Bacillales	0.0011151909784254167	0.0026001493270116
k__Bacteria;p__Bacillota;c__Bacilli;o__Bacillales_H	0.007009742287089117	0.0035220503644494664
k__Bacteria;p__Bacillota;c__Bacilli;o__Erysipelotrichales	1.8566081940166666e-05	0.0
k__Bacteria;p__Bacillota;c__Bacilli;o__Lactobacillales	0.0022396649978211167	0.015937228977426266
k__Bacteria;p__Bacillota;c__Bacilli;o__Paenibacillales	3.958428791018334e-05	0.00020705225321063334
k__Bacteria;p__Bacillota;c__Bacilli;o__Staphylococcales	0.00816399875870325	0.0
k__Bacteria;p__Bacillota;c__Bacilli;o__Thermoactinomycetales	0.00030966823462480003	0.0
k__Bacteria;p__Bacillota_A;c__Clostridia;o__Acetivibrionales_A	0.0004881478336534833	0.0
k__Bacteria;p__Bacillota_A;c__Clostridia;o__Christensenellales	0.0018885893688160166	0.0007758239993576334
k__Bacteria;p__Bacillota_A;c__Clostridia;o__Lachnospirales	0.0022409159007013334	0.00453967412788775
k__Bacteria;p__Bacillota_A;c__Clostridia;o__Oscillospirales	0.0018605101295348832	0.0023381274643335666
k__Bacteria;p__Bacillota_C;c__Negativicutes;o__Selenomonadales	0.0006923933468868	0.0
k__Bacteria;p__Bacillota_C;c__Negativicutes;o__Veillonellales	0.006994879537758267	0.00010829542993283333
k__Bacteria;p__Bacillota_G;c__Limnochordia;o__DTU010	0.00022244267984926664	0.0
k__Bacteria;p__Bacillota_G;c__Limnochordia;o__Limnochordales	0.0011582783006640833	0.0
k__Bacteria;p__Bacteroidota;c__Bacteroidia;o__Bacteroidales	0.05310122763358735	0.037742343941451185
k__Bacteria;p__Bacteroidota;c__Bacteroidia;o__Chitinophagales	0.0007484232842488	0.0
k__Bacteria;p__Bacteroidota;c__Bacteroidia;o__Flavobacteriales	0.005443577563236917	0.0
k__Bacteria;p__Campylobacterota;c__Campylobacteria;o__Campylobacterales	0.00024673545020825	0.0
k__Bacteria;p__Chlamydiota;c__Chlamydiia;o__Chlamydiales	0.0003734234594005	0.03145759186710547
k__Bacteria;p__Chloroflexota;c__Anaerolineae;o__Aggregatilineales	0.0011530237491715666	0.0
k__Bacteria;p__Chloroflexota;c__Anaerolineae;o__Anaerolineales	0.0004317489809673167	0.003555790649152167
k__Bacteria;p__Chloroflexota;c__Chloroflexia;o__Thermomicrobiales	0.00207624844640435	0.0
k__Bacteria;p__Chloroflexota;c__Dehalococcoidia;o__UBA2979	0.002330942101332317	0.0034842969380215333
k__Bacteria;p__Chloroflexota;c__Limnocylindria;o__Limnocylindrales	6.025219044733334e-05	0.0
k__Bacteria;p__DUMD01;c__DUMD01;o__DUMD01	0.0010980261102167	0.0
k__Bacteria;p__Deinococcota;c__Deinococci;o__Deinococcales	0.00030879247604275	0.0021218768330761666
k__Bacteria;p__Desulfobacterota;c__Desulfovibrionia;o__Desulfovibrionales	0.00036764345275875	0.0
k__Bacteria;p__Desulfobacterota;c__Syntrophobacteria;o__Syntrophobacterales	0.00010491587813363333	0.0
k__Bacteria;p__Dormibacterota;c__Dormibacteria;o__Dormibacterales	8.599949276061667e-05	0.0
k__Bacteria;p__Gemmatimonadota;c__Gemmatimonadetes;o__Longimicrobiales	0.0011936782077121499	0.0024559662074722503
k__Bacteria;p__JAGRBM01;c__JAGRBM01;o__JAGRBM01	1.9266688805833333e-05	0.0
k__Bacteria;p__Myxococcota;c__Polyangia;o__Nannocystales	0.00030188355627879996	0.0002821217960096
k__Bacteria;p__Myxococcota;c__Polyangia;o__Polyangiales	0.0016386462418182832	0.0038251636509803334
k__Bacteria;p__Patescibacteria;c__ABY1;o__SBBC01	0.00028812457350553333	0.0
k__Bacteria;p__Patescibacteria;c__Saccharimonadia;o__Saccharimonadales	0.006135741038319116	0.0
k__Bacteria;p__Planctomycetota;c__Planctomycetia;o__Pirellulales	2.0142447387916666e-05	0.0
k__Bacteria;p__Planctomycetota;c__UBA1135;o__UBA2386	4.186126022358333e-05	0.0
k__Bacteria;p__Pseudomonadota;c__Alphaproteobacteria;o__Acetobacterales	9.966132664113334e-05	0.0009267694330434333
k__Bacteria;p__Pseudomonadota;c__Alphaproteobacteria;o__Caulobacterales	0.002170549249465267	0.0
k__Bacteria;p__Pseudomonadota;c__Alphaproteobacteria;o__Kiloniellales	1.6113957910342786e-05	0.0005616710528459334
k__Bacteria;p__Pseudomonadota;c__Alphaproteobacteria;o__Rhizobiales	0.005856349847208217	0.013205947336904183
k__Bacteria;p__Pseudomonadota;c__Alphaproteobacteria;o__Rhodobacterales	0.019307536363158365	0.018492893015126435
k__Bacteria;p__Pseudomonadota;c__Alphaproteobacteria;o__Sphingomonadales	0.007983861699991367	0.013659117422041867
k__Bacteria;p__Pseudomonadota;c__Gammaproteobacteria;o__Burkholderiales	0.09063329803521586	0.07195138380236461
k__Bacteria;p__Pseudomonadota;c__Gammaproteobacteria;o__Competibacterales	0.0013997509935194075	0.0019444653472797165
k__Bacteria;p__Pseudomonadota;c__Gammaproteobacteria;o__Enterobacterales	0.0037444915042495835	0.021599709117248202
k__Bacteria;p__Pseudomonadota;c__Gammaproteobacteria;o__Enterobacterales_A	0.012918280689857233	0.0
k__Bacteria;p__Pseudomonadota;c__Gammaproteobacteria;o__Ga0077536	4.694065999966667e-05	0.0
k__Bacteria;p__Pseudomonadota;c__Gammaproteobacteria;o__Nevskiales	3.748246731318333e-05	0.0
k__Bacteria;p__Pseudomonadota;c__Gammaproteobacteria;o__Pseudomonadales	0.21038599206096287	0.22235232227156518
k__Bacteria;p__Pseudomonadota;c__Gammaproteobacteria;o__Steroidobacterales	0.0003951422722361	0.0008052644960991
k__Bacteria;p__Pseudomonadota;c__Gammaproteobacteria;o__Xanthomonadales	0.014490616205864316	0.0006517320287071667
k__Bacteria;p__Pseudomonadota;c__Magnetococcia;o__Magnetococcales	7.584069320841666e-05	0.0
k__Bacteria;p__Spirochaetota;c__Spirochaetia;o__Treponematales	5.803144256128333e-05	0.015264377566860715
k__Bacteria;p__Verrucomicrobiota;c__Verrucomicrobiae;o__Verrucomicrobiales	0.01617945246585278	0.0
k__Fungi;p__Ascomycota;c__Eurotiomycetes;o__Eurotiales	0.00018215778507340002	0.0
k__Fungi;p__Ascomycota;c__Sordariomycetes;o__Hypocreales	0.0032937909036238	0.010731679032452967
k__Fungi;p__Basidiomycota;c__Malasseziomycetes;o__unknown	0.0	0.0008701728264453667
