# Supplementary material for: Integrated analysis of the aqueous humor microbiome and lens capsule transcriptome in high myopia cataract: a pilot study
Source: Front Med (Lausanne). 2026 Jun 16;13:1845205. doi: 10.3389/fmed.2026.1845205 (PMC13314463; doi:10.3389/fmed.2026.1845205)
Supplement: Supplementary file 3 [file Data_Sheet_1.zip › 7.Average/1.Community_Structure/abundance/C372089/Phylum.xls]

Taxonomy	PM	Control
Acidobacteriota	0.0013513438105150668	0.0041593236661149335
Actinomycetota	0.4964734502662885	0.4832613479054
Ascomycota	0.0034759486886972	0.010731679032452967
Bacillota	0.018896415626514066	0.02226648092209795
Bacillota_A	0.0064781632327057	0.00765362559157895
Bacillota_C	0.007687272884645067	0.00010829542993283333
Bacillota_G	0.0013807209805133502	0.0
Bacteroidota	0.059293228481073025	0.037742343941451185
Basidiomycota	0.0	0.0008701728264453667
Campylobacterota	0.00024673545020825	0.0
Chlamydiota	0.0003734234594005	0.03145759186710547
Chloroflexota	0.006052215468322884	0.0070400875871737
DUMD01	0.0010980261102167	0.0
Deinococcota	0.00030879247604275	0.0021218768330761666
Desulfobacterota	0.0004725593308923833	0.0
Dormibacterota	8.599949276061667e-05	0.0
Gemmatimonadota	0.0011936782077121499	0.0024559662074722503
JAGRBM01	1.9266688805833333e-05	0.0
Myxococcota	0.0019405297980970666	0.004107285446989933
Patescibacteria	0.00642386561182465	0.0
Planctomycetota	6.20037076115e-05	0.0
Pseudomonadota	0.3695619080268014	0.3661512753232259
Spirochaetota	5.803144256128333e-05	0.015264377566860715
Thermoplasmatota	0.0008869682919344499	0.004608269852620283
Verrucomicrobiota	0.01617945246585278	0.0
