# Supplementary material for: Integrated analysis of the aqueous humor microbiome and lens capsule transcriptome in high myopia cataract: a pilot study
Source: Front Med (Lausanne). 2026 Jun 16;13:1845205. doi: 10.3389/fmed.2026.1845205 (PMC13314463; doi:10.3389/fmed.2026.1845205)
Supplement: Supplementary file 3 [file Data_Sheet_1.zip › 7.Average/1.Community_Structure/abundance/C372089/Species.xls]

Taxonomy	PM	Control
AWVT01_sp000469545	7.94512867135901e-06	0.0
AWVT01_sp916439735	2.9510477922183335e-05	0.0
Abyssibacter_profundi	3.748246731318333e-05	0.0
Achromobacter_xylosoxidans	9.300556141724999e-05	0.0
Acidovorax_A_wautersii	7.303826574575e-05	0.0
Acidovorax_temperans	0.0012835162723654667	0.007824307207955251
Acinetobacter_geminorum	0.0010566903051423334	0.0
Acinetobacter_johnsonii	0.0	0.005279707896752017
Acinetobacter_junii	0.00712875189737245	0.016535400282578716
Acinetobacter_radioresistens	0.0	0.0066714515895291175
Actinoalloteichus_cyanogriseus	0.0009685890162371165	0.0
Actinomyces_sp000220835	8.785426498101631e-05	1.243393933781137e-05
Actinomyces_sp002999235	1.7025275724333333e-05	0.0
Actinomyces_sp915069725	7.60462315687e-05	0.0
Actinoplanes_nipponensis	0.00038366395518912204	0.0
Actinopolymorpha_pittospori	6.830916940254013e-06	0.00048711967291243334
Aeromicrobium_phragmitis	0.0006820635859359167	0.0
Aeromicrobium_sp001423335	0.0012283515934506833	0.0
Aeromicrobium_sp014334735	8.109524470091667e-05	0.0
Aeromonas_media	0.0008600697638761	0.0
Afipia_broomeae	2.1718812835666665e-05	0.0
Afipia_sp000497575	9.843526462618334e-05	0.0
Afipia_sp021502575	7.02358382831e-05	0.0
Agathobacter_rectalis	0.0017572971708094166	0.0
Akkermansia_muciniphila	0.01617945246585278	0.0
Alcaligenes_ammonioxydans	3.432973641768333e-05	0.0
Alcaligenes_phenolicus	5.377157693993333e-05	0.0028891479272037004
Algihabitans_sp006969625	1.6113957910342786e-05	0.0005616710528459334
Alishewanella_agri	0.004957276073568983	0.0
Alistipes_excrementigallinarum	0.0014789289512543333	0.0
Alistipes_onderdonkii	0.004426622438437083	0.006415592017523817
Alistipes_sp002362235	0.0	0.0019894302940497667
Alkalicoccus_luteus	0.007009742287089117	0.0035220503644494664
Alloprevotella_sp000318095	0.00014920446060073334	0.0
Alloprevotella_sp003639005	0.0008791148011336666	3.1103418867733335e-05
Alloprevotella_sp015257125	0.0011513535209712333	9.883045353071666e-05
Alloprevotella_sp900095835	0.00028757809501003335	0.00015389626495255
Alloprevotella_sp905369775	0.0016734886617408332	0.00019419238855655
Alloprevotella_sp916438195	0.00040229697983121666	3.482868098341666e-05
Alloprevotella_tannerae	0.00037517183075715	0.0
Alloprevotella_tannerae_A	0.0011235303735202	0.0
Alloprevotella_tannerae_B	0.0010824266059333667	0.0
Allorhizobium_rosettiformans	5.2895818357833336e-05	0.0
Anaeroglobus_micronuciformis	0.0021499408706503833	5.169882333476667e-05
Antribacter_sp021568775	7.286311402933334e-05	0.0
Aquabacterium_olei	7.093644514876667e-05	0.0
Aquabacterium_sp022566735	3.4680039850516665e-05	0.0
Aquabacterium_sp913773725	1.0859406417839721e-05	0.0
Aquamicrobium_A_sp000526635	1.5063047611842179e-05	0.0
Arachnia_antarctica	0.00024223482380433334	0.0009681322422336666
Arachnia_rubra	3.0077987113e-05	0.0
Arthrobacter_polychromogenes	0.0030988373182830498	0.0
Asanoa_iriomotensis	0.0005305391614622499	0.0
Aspergillus_flavus	0.00017340019925256666	0.0
Aspergillus_fumigatus	8.75758582083847e-06	0.0
Aureimonas_sp001463765	4.063519820868333e-05	0.0
Bacillus_subtilis	0.0002812936565652833	0.0
Bacteroides_D_sp013333195	0.0001586192587286	0.0
Bacteroides_D_sp905373475	1.8727803296766665e-05	1.6555045526375387e-05
Bacteroides_heparinolyticus	4.856577595328333e-05	0.0
Bacteroides_stercoris	0.00025992514716246666	0.0
Bacteroides_uniformis	0.0011626570935745	0.0
Baekduia_sp016215085	0.00017386209313526667	0.0
Bifidobacterium_animalis	0.0009214774972366334	0.0019123585923194167
Bifidobacterium_bifidum	6.217885932793334e-05	0.0
Bifidobacterium_globosum	1.436244074617508e-05	0.0
Bifidobacterium_thermophilum	0.0032099402073161166	0.0
Blastococcus_massiliensis	0.0021506475167685168	0.0
Blastococcus_sp016612865	0.0	0.0018192543832439001
Blastococcus_sp900102425	2.0843054253583332e-05	0.0
Bordetella_A_sp002261265	0.00020037356358073332	0.0
Bosea_sp008253865	0.00016222565383096666	0.0
Brachybacterium_halotolerans	0.0015261112006151498	0.0008162139112549001
Brachybacterium_paraconglomeratum	0.0005918376497722166	0.0
Brachymonas_denitrificans_A	0.00010614194014853334	0.0
Bradyrhizobium_diazoefficiens	7.251281059651667e-05	0.0018033499605115168
Bradyrhizobium_hereditatis	5.373296972881666e-05	0.0
Bradyrhizobium_liaoningense_B	0.0006288240772169667	0.0
Bradyrhizobium_sp023101685	4.378792910419235e-06	0.0
Brevibacterium_casei	0.00019967295671508334	0.0
Brevibacterium_oceani	0.0002662306089534333	0.0
Brevibacterium_rongguiense	0.00024766452701326666	0.0
Brevundimonas_sp902506205	2.9600640074433334e-05	0.0
Butyrivibrio_sp015258065	5.6234056366950005e-05	0.0
CADDZP01_sp019243595	0.0027974995110964834	0.0
CAG_485_sp002493045	0.0039611758318211	0.0
CAG_873_sp910587235	2.9075184925166667e-05	0.0
CAHJWT01_sp903642255	5.2370363208600005e-05	0.0
CF_105_sp005881155	8.599949276061667e-05	0.0
CSBr16_57R1_sp017852335	0.0001213801394768	0.0032949557277948834
CSBr16_57R1_sp018401275	7.426432776066666e-05	0.0007319336794842833
CSBr16_57R1_sp913060655	0.015481552058498783	0.0093295404401091
CSSed11_175R1_sp003563915	0.0037907116903611836	0.004521032432839167
CSSed11_175R1_sp007120465	0.004246641661362817	0.017053788602734283
CSSed11_175R1_sp007120565	0.0009264517792228667	0.005968163392422649
CSSed11_175R1_sp007136095	0.0013813986638567333	0.0009697243334085666
Campylobacter_A_showae_A	0.00024673545020825	0.0
Capillimicrobium_sp019683665	7.11115968652e-05	0.0
Capnocytophaga_gingivalis	0.0003230692732267	0.0
Capnocytophaga_granulosa	0.00021121778141851665	0.0
Capnocytophaga_leadbetteri	0.0003751625017876167	0.0
Capnocytophaga_ochracea	0.0037592568133763327	0.0
Centipeda_infelix	2.9821090497633335e-05	0.0
Centipeda_massiliensis	5.252913183865062e-05	0.0
Centipeda_periodontii	2.04303308692e-05	0.0
Centipeda_sp015265235	0.0004210112588868	0.0
Chelatococcus_A_composti	6.865947283535e-05	0.0
Chlamydophila_abortus	0.0003734234594005	0.03145759186710547
Choladousia_sp902363135	0.0001998481084315	0.0
Chromobacterium_subtsugae	1.7690323358083333e-05	0.0005483292518099
Chryseobacterium_taihuense	0.00050303572954895	0.0
Chthonobacter_albigriseus	1.576365447750924e-05	0.0
Citrobacter_portucalensis	1.261092358200738e-05	0.0
Cobetia_amphilecti	0.00013013772529763334	0.0
Collinsella_tanakaei	5.9026128432433336e-05	0.0
Comamonas_denitrificans_A	0.0	0.0002913940075207
Contendobacter_sp018262135	0.0013867897665045667	0.0019444653472797165
Corynebacterium_afermentans	0.00021350994231201668	0.0
Corynebacterium_haemomassiliense	0.00011822740858130001	0.0
Corynebacterium_matruchotii	0.00017855183123253264	0.0
Corynebacterium_sp002363255	6.830916940248333e-05	0.0
Cupriavidus_pauculus	0.00018566081940175002	0.0
Curtobacterium_sp003234365	0.0	0.0009368248361676666
Cutibacterium_acnes	0.012031394839609832	0.0032668623172046832
Cutibacterium_modestum	0.0002868985114906333	0.0
DTU010_sp012521335	0.00022244267984926664	0.0
DUMD01_sp012840065	0.0010980261102167	0.0
Deinococcus_terrestris	0.0	0.0019465967480895834
Deinococcus_wulumuqiensis	0.0	0.00017528008498658332
Dermacoccus_abyssi	0.00016026382052131667	0.0
Desertimonas_flava	0.0010176246490606166	0.0
Desulfocurvibacter_sp023433925	0.00036764345275875	0.0
Desulforhabdus_sp022836495	0.00010491587813363333	0.0
Devosia_elaeis	6.585704537268333e-05	0.0
Devosia_riboflavina	3.678186044751667e-05	0.0
Dialister_invisus	0.0009364349254462834	5.659660659806666e-05
Diaphorobacter_nitroreducens	0.006745097995755216	0.0006422772802772834
Dietzia_aerolata	8.267161014866667e-05	0.0
Dietzia_maris	5.727461126825e-05	0.0
Dietzia_natronolimnaea_A	0.00011279770537236667	0.0
Dorea_A_sp934294775	0.0	0.00453967412788775
Dysgonomonas_gadei	0.0012546819555789167	0.0
EFPC_2_sp016880465	4.606490141758333e-05	0.0
Egicoccus_halophilus	0.00313871307749875	0.0070752829726926
Egicoccus_sp018335555	0.023695443892485447	0.031740785708968496
Eikenella_corrodens	0.00025295176592135	0.0
Enterococcus_faecalis	0.0	0.0007100208118418833
Escherichia_coli	0.00309720080348645	0.017996216013457383
F0058_sp905372605	4.351723717763333e-05	0.0
Faecalibacterium_hattorii	0.0017899239878189667	0.0
Faecalibacterium_prausnitzii_E	0.0	0.00149133331977575
Faecalibaculum_rodentium	1.8566081940166666e-05	0.0
Flavobacterium_johnsoniae	0.0002718354638788	0.0
Frankia_soli	7.496493462636667e-05	0.0
Frigidibacter_mobilis	1.5063047611842179e-05	0.0
G017794825_sp024343425	0.0	0.0025773919679111168
GCA_002840015_sp002839995	4.8517025447416665e-05	0.0
Ga0077550_sp001464385	0.00030188355627879996	0.0002821217960096
Geobacillus_thermodenitrificans	3.8533377611683335e-05	0.0
Geodermatophilus_amargosae	0.0010419275362354666	0.0
Geofilum_sp002411385	0.00032017733760980003	0.0
Globicatella_sulfidifaciens	0.00048674661992215	0.0
Gordonia_sp022513585	4.95679357459e-05	0.0
Gryllotalpicola_protaetiae	0.00350720571861885	0.004158598329897633
Haemophilus_D_parainfluenzae	0.004944428850747433	0.0
Halioglobus_sp003646415	0.05305127519286166	0.03338314782539308
Haloactinopolyspora_sp021793295	5.0969149477266664e-05	0.0
Halomonas_A_qijiaojingensis	7.041098999953333e-05	0.0007334386836230334
Halomonas_B_pantelleriensis	0.010984591331337201	0.010598034760866482
Halomonas_B_salipaludis	0.0043938397774995665	0.00483444444827935
Halomonas_B_socia	0.0003415458470126666	0.0011468023862738167
Halomonas_B_sp001971685	0.005591844921822516	0.009663410180057867
Halomonas_B_sp014779595	0.0033533939301347002	0.004227800831369167
Halomonas_F_sp015645095	1.6113957910342786e-05	0.0
Halomonas_aerodenitrificans	0.0880299180815668	0.10437893663220475
Halomonas_alkalisoli	0.00014152258686473334	0.0
Halomonas_antri	6.883462455176667e-05	0.0014133511449354666
Halomonas_bachuensis	4.764126686533333e-05	0.0008825458000455
Halomonas_campaniensis	1.9616992238666664e-05	0.0
Halomonas_chromatireducens	3.573095014901667e-05	0.0
Halomonas_daqiaonensis	5.657400440258333e-05	0.0
Halomonas_endophytica	7.864312067111667e-05	0.0
Halomonas_ethanolica	0.009746181077475134	0.009812190062923084
Halomonas_fontilapidosi	0.0029522879592661	0.0
Halomonas_heilongjiangensis	4.7115811716099994e-05	0.0
Halomonas_kenyensis	0.0004440096011164667	0.0
Halomonas_lactosivorans	5.114430119365e-05	0.0
Halomonas_litopenaei	0.00032315491678888334	0.0
Halomonas_litopenaei_A	0.00022189609360721667	0.0
Halomonas_lysinitropha	8.092009298453334e-05	0.0
Halomonas_montanilacus	0.0008086765393257501	0.0
Halomonas_sp003182195	0.006899799877137333	0.0018106710600356002
Halomonas_sp003202205	0.0002063287219389	0.0
Halomonas_sp003339685	0.0	0.0011914616098527167
Halomonas_sp003552795	7.216250716366667e-05	0.0
Halomonas_sp007129225	4.974308746231667e-05	0.0
Halomonas_sp010993975	0.0009337893090715166	0.0
Halomonas_sp014859505	0.00021491115604335	0.0
Halomonas_sp014931605	1.0158799552172624e-05	0.0
Halomonas_sp015595025	0.00018095156545296665	0.00046520083384568334
Halomonas_sp020832045	0.00064847215391175	0.0
Halomonas_sp023094245	0.00012610923582003335	0.0
Halomonas_sulfidoxydans	0.002756525512887633	0.0018170775906824331
Halomonas_tianxiuensis	0.00022559541074478333	0.0036309198646587
Halomonas_zhangzhouensis	0.0001905650674614	0.001068805147679
Halopseudomonas_bauzanensis	0.00019932265328226668	0.0
Herbaspirillum_aquaticum	0.0	0.0008340358906419166
Hydrogenophaga_intermedia	2.5396998880416666e-05	0.0
Hyphomicrobium_A_sp009026145	1.8215778507333334e-05	0.0
Hyphomonas_polymorpha	0.0019220089638699335	0.0
Intestinibacillus_massiliensis	7.058614171591666e-05	0.0008467941445578167
JAAYBZ01_sp012744445	0.00032928522686348336	0.0
JAAYXE01_sp012516075	0.0004317489809673167	0.0
JAAYXG01_sp012516015	7.584069320841666e-05	0.0008052644960991
JAAYXG01_sp017577615	7.076129343233333e-05	0.0
JAAYYF01_sp012515535	0.00030879247604275	0.0
JACDBD01_sp013695115	4.256186708926667e-05	0.0
JACDQM01_sp015657635	0.0	0.0006753498921943333
JACKEH01_sp019637115	2.5922454029666664e-05	0.0
JACQPY01_sp016207275	0.00028812457350553333	0.0
JACQWY01_sp016209015	4.694065999966667e-05	0.0
JACRLW01_sp020848735	1.593880619392603e-05	0.0
JACTMI01_sp019911865	5.4647335522016665e-05	0.0
JADGOP01_sp017882935	0.0007979942133326	0.0007735721273232833
JADJBW01_sp016703525	6.830916940254013e-06	0.0
JADZEB01_sp020850755	9.966132664113334e-05	0.0009267694330434333
JAEUHS01_sp019636245	2.5922454029666664e-05	0.0
JAFIEP01_sp020832495	8.75758582083847e-06	0.0
JAGRBM01_sp020434085	1.9266688805833333e-05	0.0
JAGVSZ01_sp019137045	4.8166722014566664e-05	0.0
JAHWJY01_sp019348135	0.02356562555365564	0.0078412670904675
JAHWKW01_sp019347675	0.0053616044414680495	0.0070394095416802666
JAHWKY01_sp019347575	0.002615989750298283	0.0
JAJYNJ01_sp021785175	6.025219044733334e-05	0.0
JAJYTD01_sp021793235	0.00030721611059498333	0.0
JAJYVT01_sp021850345	6.725825910401667e-05	0.0
JAKARV01_sp021784675	0.00022471965216268333	0.006368227630128599
JALHOE01_sp022843175	8.778252941861892e-05	5.7691825319183337e-05
Janibacter_anophelis	1.2435771865590627e-05	9.682193292693334e-05
Jiangella_rhizosphaerae	0.00010649224358134999	0.0006240750495397
Kingella_A_denitrificans	9.688247868783256e-05	0.0
Klebsiella_aerogenes	5.394672865635e-05	0.0
Klebsiella_michiganensis	1.2260620149173875e-05	0.0
Klebsiella_pneumoniae	0.00025764817484903333	0.0
Knoellia_aerolata	4.641520485043334e-05	0.0
Kocuria_palustris	0.00030126095223681666	0.0
Kocuria_rosea	0.005229212019467434	0.0008952059409022499
Lautropia_dentalis	1.816029410595e-05	0.0
Lautropia_mirabilis	2.753877580065902e-05	0.0
Lecanicillium_sp_S3808	0.0032937909036238	0.010731679032452967
Limnobacter_sp000170915	0.0011061462303412334	0.0
Limnobacter_sp002954425	0.0	0.00010638724958845
Limnochorda_sp012799445	0.0011582783006640833	0.0
Luteimonas_D_sp000472505	0.0004086289544002666	0.0
Luteimonas_D_wenzhouensis	2.5922454029666664e-05	0.0
Lysobacter_C_luteus	0.00011244740193955	0.0
MED_G138_sp020633195	0.0011487153715068333	0.0037674718256611502
Malasseziomycetes_sp	0.0	0.0008701728264453667
Marihabitans_endophyticus	3.080233933498333e-05	0.0
Marinobacter_lutaoensis	2.2594571417749998e-05	0.0
Marmoricola_endophyticus	8.337221701433333e-05	0.0
Mesorhizobium_A_sp023954305	3.4855191566933334e-05	0.0
Mesorhizobium_sp003242525	0.0004664290208178	0.0
Methylobacterium_jeotgali	1.0158799552172624e-05	0.0
Methylobacterium_rhodesianum	5.780006641748333e-05	0.0
Methylobacterium_sp001423085	9.633344402922321e-06	0.0
Methylobacterium_suomiense	4.729096343248333e-05	0.0
Microbacterium_aerolatum	0.0005723958092499667	0.0
Microbacterium_oxydans	2.504669544758333e-05	0.0
Microbacterium_sp001314225	0.0014330284425680833	0.0015438610291562
Microcella_alkaliphila	2.6973364328166666e-05	0.0
Microvirga_splendida	0.0017441077785332168	0.0
Mobiluncus_sp916438445	3.4269824277383335e-05	0.0
Modestobacter_muralis	9.107889253668333e-05	0.0
Modicisalibacter_xianhensis	6.49812867906e-05	0.0
Moraxella_A_cinereus	0.0	0.0012526651114956834
Moraxella_A_osloensis	0.0038257088367566333	0.0
Moraxella_sp943908425	5.202005977575e-05	0.0
Mumia_xiangluensis	0.00010228860238735	0.0
Murinocardiopsis_flavida	0.00018036480921711665	0.0
Mycobacterium_elephantis	0.0006104037317123833	0.0
Mycobacterium_intracellulare	0.00028741227153946666	0.0
Mycobacterium_iranicum	0.0	0.00012133809767585
Mycobacterium_rhodesiae_A	4.764126686533333e-05	0.0
Mycobacterium_sp001984215	0.0	0.0003047509586049667
Mycobacterium_sp023415515	2.364548171625e-05	0.0
NIC37A_2_sp012514535	3.76576190296e-05	0.0
Nakamurella_endophytica	5.534794238768333e-05	0.0
Neisseria_elongata	0.00015938052595336664	0.0
Neisseria_flavescens_B	0.010159277768572417	0.0
Neisseria_meningitidis	0.0010730223919682333	0.0
Neorhizobium_petrolearium	5.955158358170164e-06	0.0
Nesterenkonia_alkaliphila	0.0176021792698802	0.013183815206909552
Nesterenkonia_cremea	0.0020155614526052835	0.0007730704592770833
Nesterenkonia_ebinurensis	0.00010141284380526666	0.0
Nesterenkonia_haasae	3.76576190296e-05	0.0
Nesterenkonia_lacusekhoensis	0.00015255714499896666	0.004998459919262767
Nesterenkonia_massiliensis	0.0007962397028306167	0.0
Nesterenkonia_muleiensis	6.235401104431666e-05	0.0
Nesterenkonia_salmonea	0.009761604114359368	0.005023998067028117
Nesterenkonia_sandarakina	0.00010544133328286666	0.004672521602544184
Nesterenkonia_sandarakina_A	0.00010018678179036666	0.0
Nesterenkonia_sedimenti	0.1618356726797537	0.14815260035181352
Nesterenkonia_xinjiangensis	0.0	0.0009130628587524834
Nitriliruptor_alkaliphilus	0.01656529535154375	0.012551921676149434
Nocardia_flavorosea_A	2.8024274626666664e-05	0.0
Nocardioides_A_massiliensis	8.93273753725e-05	0.0
Nocardioides_flavus	0.00013679349052146667	0.0
Nocardioides_humilatus	3.380428126843333e-05	0.0
Nocardioides_luti	4.273701880568333e-05	0.0
Nocardioides_marinus	4.676550828323334e-05	0.0
Nocardioides_sp001426745	0.00028392093231155	0.0
Nocardioides_sp009701885	4.343762567135e-05	0.0
Nocardioides_sp009702305	0.0	0.0010770364005717834
Nocardioides_sp021166815	0.005161426532609433	0.006642914769637816
Nocardioides_sp024509035	0.0	0.0010568848437139333
Nocardiopsis_exhalans	0.0011312617008233832	0.0
Nocardiopsis_metallicus	0.00015098077955121668	0.0
Nonomuraea_fuscirosea	0.00011150449155833334	0.0
Novosphingobium_aquimarinum	1.9792143955083334e-05	0.0
OLB17_sp016716365	0.0009814233854429	0.0041593236661149335
Oceanitalea_wutianyii	1.9091537089416667e-05	0.0
Ochrobactrum_anthropi	4.710326283733333e-05	0.0
Olsenella_F_profusa_A	0.00010883328721284467	1.071891322225117e-05
Oribacterium_sp015258095	0.00010224373884901667	0.0
Ottowia_sp001262075	0.00010589955164238333	0.0
PCRC01_sp017848435	0.00040319925119138337	0.0
PUIC01_sp017418605	0.0002189396455209	0.0
PWLA01_sp007132965	0.0011479636097273833	0.0024559662074722503
PWLR01_sp003558435	0.003275588054147983	0.0
PWLR01_sp020832455	0.00591959012903995	0.0011301207689469166
Paenibacillus_D_sp003851045	3.958428791018334e-05	0.00020705225321063334
Palsa_465_sp019240115	0.0005305345490263666	0.0
Parabacteroides_gordonii	2.3004841241033335e-05	0.0
Paracoccus_acridae	5.622370096976666e-05	0.0
Paracoccus_aeridis	0.0023276746581775997	0.006315723417034967
Paracoccus_aerius	0.002181098249547333	0.0
Paracoccus_alkenifer	0.00022734692790891668	0.0
Paracoccus_aurantiacus	6.0077038730900005e-05	0.0
Paracoccus_denitrificans	2.0142447387916666e-05	0.0
Paracoccus_luteus	0.0001453759246259	0.0001592463232834
Paracoccus_marcusii	0.0021461377315088836	0.0
Paracoccus_shandongensis	0.0009261236693389333	0.0
Paracoccus_solventivorans	0.0093578307529987	0.007399935766188966
Paracoccus_sphaerophysae	0.00020370144619268334	0.0039708609358753335
Paracoccus_subflavus	0.0	0.0005676736442503667
Paradevosia_shaoguanensis	7.706675522337865e-06	0.0
Parasphingorhabdus_sp015478735	0.00018425960567041666	0.0
Pauljensenia_bouchesdurhonensis	0.0003190475062632495	1.3060755368786868e-05
Pauljensenia_sp000278725	9.738151843803258e-05	0.0
Pauljensenia_sp000411415	6.708310738758333e-05	0.0
Pauljensenia_sp902373545	0.00013584012369783334	0.0
Pedococcus_sp013041615	0.0	0.0012773173044053167
Phocaeicola_abscessus	0.0	0.0018838572403548834
Phreatobacter_oligotrophus	0.0009507401637328834	0.008825205408481565
Planifilum_fulgidum	0.00030966823462480003	0.0
Planococcus_okeanokoites	0.0	0.0026001493270116
Planotetraspora_kaengkrachanensis	3.940913619376667e-05	0.0
Plasticicumulans_A_lactativorans	1.2961227014840928e-05	0.0
Porphyromonas_endodontalis	0.00019274191786686594	0.00414126775106115
Porphyromonas_gingivalis	4.050522291846264e-05	3.7353462367133336e-05
Porphyromonas_pasteri	0.0021323166877946	4.6318293335199995e-05
Porphyromonas_sp000467855	3.06731216547e-05	0.0
Porphyromonas_sp927910985	6.986655488015e-05	0.0
Prauserella_rugosa	4.343762567135e-05	0.0
Prevotella_aurantiaca	0.00017937142588085	0.00011504866409074999
Prevotella_bivia	3.5357755206833336e-05	0.0
Prevotella_denticola	3.8590624975166666e-05	0.0
Prevotella_histicola	0.00086235089014405	0.00010007160624568333
Prevotella_illustrans	4.430562016788334e-05	0.0
Prevotella_intermedia	0.0004423163459751	0.0
Prevotella_jejuni	0.006274244440580233	3.1019294000866664e-05
Prevotella_melaninogenica	0.0077815635444264996	0.0
Prevotella_nanceiensis	0.0006182323747234667	0.005929770753342817
Prevotella_nigrescens	3.57530790211e-05	0.0
Prevotella_oris	2.6110342306583336e-05	0.0
Prevotella_oulorum	0.00025898413651606606	2.7209907018300002e-05
Prevotella_pallens	0.005966343492951334	0.000406712115905
Prevotella_salivae	0.0025842815920791	4.299165308891667e-05
Prevotella_shahii	0.00022149867693293333	7.918934021828333e-05
Prevotella_sp000599605	0.00012318913030556666	0.0
Prevotella_sp013333285	0.0001673558607631	0.0
Prevotella_sp015256945	7.69963119587e-05	0.0
Prevotella_sp018127805	0.00012139597589224998	0.0008902108722867
Prevotella_sp900553155	0.0	0.0071300288966385
Prevotella_sp905372445	3.237718396885e-05	0.0
Prevotella_vespertina	0.0008827727968051001	8.598330617783334e-05
Promicromonospora_citrea	0.00011840256029771667	0.0
Propionibacterium_acidifaciens	4.999035600820282e-05	0.0
Pseudactinotalea_caeni	0.00012330680835736667	0.0
Pseudogemmobacter_humi	2.0142447387916666e-05	0.0
Pseudolysinimonas_sp017308515	0.00034224821483325	0.0
Pseudomonas_E_fulva	0.0	0.0003999484812125333
Pseudomonas_E_guariconensis	0.00040407500977346665	0.00036678954660669997
Pseudomonas_E_kermanshahensis	0.0	0.0007881205006646834
Pseudomonas_E_palmensis	4.273701880568333e-05	0.0
Pseudomonas_E_sp002282595	0.00013136378731253335	0.0
Pseudomonas_E_sp900109995	0.0005174793008279334	0.0
Pseudomonas_aeruginosa	0.00040338383180925	0.0
Pseudonocardia_abyssalis	0.0001099952779097	0.0
Pseudonocardia_ammonioxydans	0.0032551371143470834	0.0011482099843675333
Pseudonocardia_asaccharolytica	0.0015370642073639165	0.0
Pseudonocardia_sp018531475	0.0001798898425386859	0.0
Pseudoxanthomonas_sp000513995	0.00015080562783478332	0.0
Pseudoxanthomonas_taiwanensis	0.00034329736417685	0.0
Psychromonas_sp002835995	0.0021565060016647164	0.0
Pusillimonas_B_soli	9.493223029786667e-05	0.0
Pusillimonas_D_thiosulfatoxidans	8.07449412681e-05	0.0
QS_5_72_10_sp003021615	0.008902493830270232	0.005764357346042633
Qipengyuania_sediminis	4.431338425343333e-05	0.0
Qipengyuania_sp019745075	0.0	0.0020883508468158333
RCIO01_sp023457435	1.628910962675954e-05	0.0
RSA11_sp002919115	0.0001247080220887	0.0
RSA1_sp002919305	0.0018735979105101667	0.0
RSA9_sp003242735	4.571459798476667e-05	0.0
Ralstonia_pickettii	0.06776930854090525	0.05608408923575773
Rhodanobacter_sp021793575	4.921763231308333e-05	0.0
Rhodococcus_fascians	0.0002467025469199	0.0
Rhodococcus_oxybenzonivorans	0.00063592582723955	0.00013763084577369999
Rhodococcus_rhodochrous	0.00018023111619281667	0.0
Rhodoligotrophos_defluvii	7.3563720895e-05	0.0
Rothia_dentocariosa	0.00017795633671651668	0.0
Rubellimicrobium_sp902805995	0.0016205983207710833	0.0
Rubrivivax_sp022843905	4.308732223851667e-05	0.0007022450925020999
Rubrobacter_D_sp021156345	0.0003040633796994833	0.0
Rubrobacter_D_sp902806085	0.00024170936865510002	0.0012793234038567
SCN_69_37_sp003242705	0.00031527308955015	0.0
SCTD01_sp016650445	4.448853596981667e-05	0.0
SHYP01_sp016875695	0.002330942101332317	0.0034842969380215333
SKJO01_sp007121975	0.0005878091602946667	0.0
SKJO01_sp007134165	0.0022471323375681668	0.00025357387302096666
SKLC01_sp007123425	0.04077580662263615	0.055660117619764186
SKLC01_sp007130695	0.018890158203756082	0.04223010849771578
SKPY01_sp007119305	6.340492134285e-05	0.0
SKQL01_sp007119035	0.00019301719149125	0.0
SKTG01_sp007118045	0.0033254764151478496	0.00489443304886215
SKTG01_sp007120485	0.00044883940089305	0.0006188064878809666
SKTG01_sp007121785	0.0009672297100739501	0.00086146565619955
SKTG01_sp007122985	0.00011367346395445001	0.00172810669424665
SKVR01_sp007131245	0.0032682066004676665	0.007847337184079416
SLDB01_sp007125475	0.00481813326956675	0.009138273791572166
SLMP01_sp007133465	0.0010810363937242833	0.004720285466567684
SYBY01_sp016463765	0.0	0.0002255259341961333
Saccharimonas_sp018127705	0.00012655454955086667	0.0
Saccharimonas_sp905372095	0.00600918648876825	0.0
Saccharomonospora_glauca	7.934372753678333e-05	0.0011455370854706332
Saccharomonospora_viridis	1.6814564776e-05	0.0
Salmonella_enterica	0.0003108242535265833	0.0036034931037908194
Salsipaludibacter_albus	0.00042215087135395	0.0030460379217189166
Salsipaludibacter_sp024637135	0.0001185777120141	0.0
Sandaracinus_amylolyticus	9.283040970088773e-06	0.0
Sediminibacterium_sp017537025	0.0007484232842488	0.0
Selenomonas_sp905372355	4.600968248205e-05	0.0
Selenomonas_sp916438625	6.042734216375e-05	0.0
Selenomonas_sputigena	2.4708903555183332e-05	0.0
Senegalimassilia_anaerobia	0.00019266688805843332	0.0
SpSt_583_sp016789165	0.0	0.003555790649152167
Sphaerobacter_thermophilus	0.00207624844640435	0.0
Sphingobium_yanoikuyae	4.326247395493334e-05	0.0
Sphingomicrobium_kaistense	0.0015757274379852	0.0
Sphingomonas_aquatilis	0.0048860529485712165	0.0034912101747503663
Sphingomonas_echinoides	0.0008447696260514667	0.006781741164817184
Sphingomonas_hankookensis_A	3.2052764104266667e-05	0.0
Sphingomonas_hominis	3.34539778356e-05	0.0
Sphingomonas_paucimobilis	3.4855191566933334e-05	0.0
Sphingomonas_sp000797515	0.00015168138641688333	0.0005488248426016
Sphingomonas_sp002127225	0.0	0.0007489903930569
Spirillospora_hallensis	0.0003462749433559333	0.0
Spirillospora_sp001942465	3.0476398656516667e-05	0.0003489367966062667
Sporichthya_polymorpha	7.1461900298e-05	0.0
Staphylococcus_aureus	0.0008785610095464833	0.0
Staphylococcus_equorum	0.007285437749156767	0.0
Stenotrophomonas_maltophilia_L	7.905933762643334e-05	0.0
Stieleria_sp014154935	2.0142447387916666e-05	0.0
Stomatobaculum_longum	0.00012529282624445	0.0
Streptococcus_alactolyticus	0.0	0.015227208165584384
Streptomonospora_litoralis	0.0017440969027905167	0.0
Streptomyces_galbus	0.0003493610644035333	0.0
Streptomyces_parmotrematis	8.039463783525e-05	0.0
Streptomyces_sp000213055	2.1718812835666665e-05	0.0
Streptomyces_sp000772045	0.00025169301649086666	0.0
Streptomyces_sp001865245	6.375522477565e-05	0.0
Streptomyces_sp001905795	1.261092358200738e-05	0.0
Streptomyces_sp004348315	0.006191453589685467	0.0033380939383295164
Streptomyces_sp009862125	0.000257088158247143	0.0
Streptomyces_sp010548245	2.2769723134166667e-05	0.0
Streptomyces_sp010548465	0.00016254079283475	0.0
Stutzerimonas_nitrititolerans	9.21298028352e-05	0.0
Stutzerimonas_stutzeri	0.002793577119156867	0.0
Stutzerimonas_stutzeri_C	4.9042480596666666e-05	0.0
Sulfuritalea_sp016235805	4.256186708926667e-05	2.469415561965e-05
T1Sed10_7_sp003554005	1.1735164999923528e-05	0.0
T1Sed10_7_sp003561535	0.009710450825761349	0.004861926661706133
T1Sed10_7_sp003565155	0.00046064901417606667	0.00180228379605235
T1Sed10_7_sp007117945	0.0020618781583647667	0.0
T1Sed10_7_sp007131525	8.740070649193333e-05	0.0
Tannerella_serpentiformis	0.000283681740165033	1.354503724885261e-05
Telluria_sp019443445	0.0	0.0013291266112936166
Tetrasphaera_A_australiensis	0.0	0.0014076076843459833
Thermobifida_alba	5.009339089518333e-05	0.0
Thermobifida_fusca	0.00029372942843090003	0.0
Thermobispora_bispora	0.00041703623678828334	0.0
Thermoclostridium_A_caenicola	0.0004881478336534833	0.0
Thermocrispum_agreste	0.00019967295671508334	0.0
Thermopolyspora_flexuosa	5.780006641748333e-05	0.0
Thermopolyspora_sp003242605	0.00021386024574483333	0.0
Thermostaphylospora_chromogena	0.00144867984648305	0.0
Tractidigestivibacter_sp022648325	5.659536611901596e-05	0.0
Treponema_B_sp905372345	0.0	0.015264377566860715
Treponema_C_lecithinolyticum	3.578530859713333e-05	0.0
Treponema_vincentii	2.2246133964149998e-05	0.0
Tsuneonella_dongtanensis	8.127039641735001e-05	0.0
U87765_sp018131225	1.0859406417839721e-05	0.0
UBA184_sp021817245	0.0008869682919344499	0.004608269852620283
UBA3940_sp002385675	0.0011199200747688	0.0
UBA4001_sp002384855	0.0003876107484303	0.0
UBA668_sp016213625	0.0069962171835490335	0.0084602131816712
UBA8363_sp002753515	7.584069320841666e-05	0.0
UBA9410_sp014240365	0.0009982373236816667	0.008041453378396584
UBA996_sp002291955	0.0	7.945292849341667e-05
Ureibacillus_sp017577605	0.0005653897405932666	0.0
Ureibacillus_thermosphaericus	0.0002299742036552	0.0
VFMC01_sp009704985	1.734001992525e-05	0.0
Vagococcus_fluvialis	0.0017529183778989667	0.0
Variovorax_sp900115375	3.257821925351667e-05	0.0
Veillonella_atypica	0.0031092846940347168	0.0
Veillonella_sp934202095	0.0003783018337414333	0.0
Veillonella_tobetsuensis	0.00042091721388544997	0.0
Ventricola_sp017521565	0.0	0.0007758239993576334
Ventricola_sp944362695	0.0018885893688160166	0.0
Wenzhouxiangella_sp007135355	0.00027271122246088334	0.0
Xanthomonas_campestris	0.013000009185635384	0.0006517320287071667
ZC4RG17_sp017577575	0.003525453748036683	0.0
ZC4RG19_sp016936035	0.00408764882738325	0.0
ZC4RG19_sp017577565	0.0019727337820020334	0.0
ZC4RG24_sp003242685	0.00022612086589401665	0.0
ZC4RG25_sp002919265	0.0008505367349197833	0.0
ZC4RG25_sp003242645	9.738435432771668e-05	0.0
ZC4RG36_sp003242205	3.310367440276667e-05	0.0
ZC4RG39_sp003242495	2.2419419701333332e-05	0.0
ZC4RG42_sp003242425	0.00018496021253608334	0.0
